# Supplementary material for: Pixel super-resolved virtual staining of label-free tissue using diffusion models
Source: Nat Commun. 2025 May 30;16:5016. doi: 10.1038/s41467-025-60387-z (PMC12125245; doi:10.1038/s41467-025-60387-z)
Supplement: Supplementary file 11 — Source Data [file 41467_2025_60387_MOESM11_ESM.xlsx]

## Sheet: Supp Figure 4
Data for supplimentary figure 4
Slide Name	FOV Name	PSNR	SSIM	RMSE	LPIPS	PCC	Unique FOV ID	Model
SP18-133-001	Region_1_tv-15_th-9	18.5449	0.720797	8.58609	0.251913	0.830562	SP18-133-001_Region_1_tv-15_th-9	diffusion_1x
SP18-133-001	Region_1_tv-22_th-15	19.8753	0.79411	7.21783	0.214242	0.861498	SP18-133-001_Region_1_tv-22_th-15	diffusion_1x
SP18-133-001	Region_1_tv-22_th-16	20.1154	0.79004	6.90981	0.214751	0.829436	SP18-133-001_Region_1_tv-22_th-16	diffusion_1x
SP18-133-001	Region_1_tv-23_th-16	18.1199	0.648187	8.41882	0.313848	0.80562	SP18-133-001_Region_1_tv-23_th-16	diffusion_1x
SP18-133-001	Region_1_tv-24_th-16	17.7375	0.573562	9.23312	0.327129	0.792248	SP18-133-001_Region_1_tv-24_th-16	diffusion_1x
SP18-133-001	Region_1_tv-25_th-15	15.5306	0.43934	9.59694	0.375382	0.640199	SP18-133-001_Region_1_tv-25_th-15	diffusion_1x
SP18-133-001	Region_1_tv-6_th-5	20.5328	0.840279	6.52088	0.162211	0.849294	SP18-133-001_Region_1_tv-6_th-5	diffusion_1x
SP18-133-001	Region_1_tv-6_th-8	21.5849	0.860161	6.54338	0.167621	0.861947	SP18-133-001_Region_1_tv-6_th-8	diffusion_1x
SP18-133-001	Region_1_tv-7_th-8	20.4578	0.792107	7.25159	0.221665	0.820497	SP18-133-001_Region_1_tv-7_th-8	diffusion_1x
SP18-133-001	Region_1_tv-8_th-4	16.3086	0.548152	8.99722	0.341997	0.65187	SP18-133-001_Region_1_tv-8_th-4	diffusion_1x
SP18-133-001	Region_1_tv-8_th-7	16.4443	0.5215	9.38202	0.366713	0.645829	SP18-133-001_Region_1_tv-8_th-7	diffusion_1x
SP18-133-001	Region_1_tv-9_th-8	17.4771	0.59824	9.16861	0.33498	0.66025	SP18-133-001_Region_1_tv-9_th-8	diffusion_1x
SP18-1739-001	Region_1_tv-12_th-11	19.4587	0.768115	7.84066	0.225427	0.848788	SP18-1739-001_Region_1_tv-12_th-11	diffusion_1x
SP18-1739-001	Region_1_tv-13_th-9	22.0002	0.83469	6.82307	0.17618	0.903001	SP18-1739-001_Region_1_tv-13_th-9	diffusion_1x
SP18-1739-001	Region_1_tv-16_th-14	19.654	0.793765	7.07692	0.187359	0.848382	SP18-1739-001_Region_1_tv-16_th-14	diffusion_1x
SP18-1739-001	Region_1_tv-17_th-12	20.0476	0.797874	7.00895	0.188663	0.849203	SP18-1739-001_Region_1_tv-17_th-12	diffusion_1x
SP18-1739-001	Region_1_tv-17_th-13	18.8788	0.69976	8.12901	0.254791	0.830161	SP18-1739-001_Region_1_tv-17_th-13	diffusion_1x
SP18-1739-001	Region_1_tv-18_th-12	17.9104	0.677068	8.43038	0.268227	0.842798	SP18-1739-001_Region_1_tv-18_th-12	diffusion_1x
SP18-1739-001	Region_1_tv-2_th-6	17.923	0.681418	8.77738	0.265641	0.814844	SP18-1739-001_Region_1_tv-2_th-6	diffusion_1x
SP18-1739-001	Region_1_tv-4_th-3	18.6649	0.677758	8.35585	0.265676	0.757964	SP18-1739-001_Region_1_tv-4_th-3	diffusion_1x
SP18-1739-001	Region_1_tv-7_th-8	17.1849	0.516069	9.36216	0.385127	0.588352	SP18-1739-001_Region_1_tv-7_th-8	diffusion_1x
SP18-1739-001	Region_1_tv-8_th-6	17.848	0.665501	8.86113	0.286897	0.806841	SP18-1739-001_Region_1_tv-8_th-6	diffusion_1x
SP18-1739-001	Region_1_tv-8_th-7	20.0037	0.762993	8.06777	0.225968	0.881134	SP18-1739-001_Region_1_tv-8_th-7	diffusion_1x
SP18-1739-001	Region_1_tv-9_th-6	18.8572	0.722045	8.44789	0.262448	0.860898	SP18-1739-001_Region_1_tv-9_th-6	diffusion_1x
SP18-245-001	Region_1_tv-3_th-27	16.6481	0.685189	8.7903	0.308419	0.796851	SP18-245-001_Region_1_tv-3_th-27	diffusion_1x
SP18-245-001	Region_1_tv-3_th-28	15.2222	0.62962	9.18571	0.354355	0.742032	SP18-245-001_Region_1_tv-3_th-28	diffusion_1x
SP18-245-001	Region_1_tv-4_th-23	16.164	0.648187	8.80763	0.315515	0.764569	SP18-245-001_Region_1_tv-4_th-23	diffusion_1x
SP18-245-001	Region_1_tv-4_th-25	18.9881	0.750077	7.84279	0.241642	0.873106	SP18-245-001_Region_1_tv-4_th-25	diffusion_1x
SP18-245-001	Region_1_tv-4_th-26	19.4885	0.813986	7.00982	0.212807	0.869806	SP18-245-001_Region_1_tv-4_th-26	diffusion_1x
SP18-245-001	Region_1_tv-6_th-22	17.7308	0.644132	9.05652	0.326446	0.781322	SP18-245-001_Region_1_tv-6_th-22	diffusion_1x
SP18-245-001	Region_1_tv-6_th-23	17.5998	0.706615	8.44076	0.266645	0.825688	SP18-245-001_Region_1_tv-6_th-23	diffusion_1x
SP18-245-001	Region_1_tv-6_th-24	18.4392	0.71117	7.94592	0.261389	0.838783	SP18-245-001_Region_1_tv-6_th-24	diffusion_1x
SP18-245-001	Region_1_tv-6_th-28	19.0492	0.761569	7.87135	0.240727	0.865615	SP18-245-001_Region_1_tv-6_th-28	diffusion_1x
SP18-245-001	Region_1_tv-7_th-22	17.1447	0.610845	9.11986	0.334558	0.67241	SP18-245-001_Region_1_tv-7_th-22	diffusion_1x
SP18-245-001	Region_1_tv-7_th-27	18.0547	0.710761	7.92469	0.270501	0.816875	SP18-245-001_Region_1_tv-7_th-27	diffusion_1x
SP18-245-001	Region_1_tv-7_th-28	16.2276	0.628992	9.10673	0.319186	0.742946	SP18-245-001_Region_1_tv-7_th-28	diffusion_1x
SP18-29-001	Region_1_tv-11_th-11	21.8081	0.854725	6.07584	0.165909	0.849192	SP18-29-001_Region_1_tv-11_th-11	diffusion_1x
SP18-29-001	Region_1_tv-11_th-12	17.1315	0.654933	8.45444	0.285404	0.779156	SP18-29-001_Region_1_tv-11_th-12	diffusion_1x
SP18-29-001	Region_1_tv-11_th-13	16.0756	0.571441	9.00384	0.334651	0.721022	SP18-29-001_Region_1_tv-11_th-13	diffusion_1x
SP18-29-001	Region_1_tv-12_th-10	26.494	0.954363	5.44118	0.128257	0.833291	SP18-29-001_Region_1_tv-12_th-10	diffusion_1x
SP18-29-001	Region_1_tv-12_th-13	15.8702	0.527241	9.41631	0.344182	0.663799	SP18-29-001_Region_1_tv-12_th-13	diffusion_1x
SP18-29-001	Region_1_tv-13_th-11	16.1735	0.50612	9.5321	0.36377	0.6512	SP18-29-001_Region_1_tv-13_th-11	diffusion_1x
SP18-29-001	Region_1_tv-17_th-15	16.2527	0.548302	9.30439	0.345856	0.706537	SP18-29-001_Region_1_tv-17_th-15	diffusion_1x
SP18-29-001	Region_1_tv-20_th-22	20.8063	0.804889	6.57767	0.20724	0.801541	SP18-29-001_Region_1_tv-20_th-22	diffusion_1x
SP18-29-001	Region_1_tv-3_th-2	20.4586	0.851433	6.4511	0.162766	0.811481	SP18-29-001_Region_1_tv-3_th-2	diffusion_1x
SP18-29-001	Region_1_tv-6_th-7	21.067	0.847216	6.64196	0.170423	0.831284	SP18-29-001_Region_1_tv-6_th-7	diffusion_1x
SP18-29-001	Region_1_tv-7_th-5	20.6496	0.81904	6.61479	0.176656	0.822307	SP18-29-001_Region_1_tv-7_th-5	diffusion_1x
SP18-29-001	Region_1_tv-7_th-6	15.9345	0.539461	9.04159	0.338213	0.730243	SP18-29-001_Region_1_tv-7_th-6	diffusion_1x
SP18-3502-001	Region_1_tv-11_th-9	19.5494	0.783901	7.27611	0.206879	0.797782	SP18-3502-001_Region_1_tv-11_th-9	diffusion_1x
SP18-3502-001	Region_1_tv-12_th-7	19.3957	0.770662	7.44227	0.211426	0.858939	SP18-3502-001_Region_1_tv-12_th-7	diffusion_1x
SP18-3502-001	Region_1_tv-12_th-8	17.7526	0.663904	8.33804	0.294931	0.779923	SP18-3502-001_Region_1_tv-12_th-8	diffusion_1x
SP18-3502-001	Region_1_tv-14_th-8	17.2949	0.60748	8.77323	0.323386	0.795238	SP18-3502-001_Region_1_tv-14_th-8	diffusion_1x
SP18-3502-001	Region_1_tv-17_th-13	18.7979	0.767094	7.53613	0.237291	0.810815	SP18-3502-001_Region_1_tv-17_th-13	diffusion_1x
SP18-3502-001	Region_1_tv-20_th-19	19.0791	0.782889	7.30645	0.211196	0.813263	SP18-3502-001_Region_1_tv-20_th-19	diffusion_1x
SP18-3502-001	Region_1_tv-21_th-19	18.2944	0.686879	8.53949	0.279045	0.811399	SP18-3502-001_Region_1_tv-21_th-19	diffusion_1x
SP18-3502-001	Region_1_tv-22_th-19	18.0738	0.672046	8.70646	0.295526	0.809965	SP18-3502-001_Region_1_tv-22_th-19	diffusion_1x
SP18-3502-001	Region_1_tv-2_th-10	18.1881	0.589029	9.23288	0.375081	0.645604	SP18-3502-001_Region_1_tv-2_th-10	diffusion_1x
SP18-3502-001	Region_1_tv-2_th-11	18.6311	0.720731	8.52687	0.285141	0.770073	SP18-3502-001_Region_1_tv-2_th-11	diffusion_1x
SP18-3502-001	Region_1_tv-2_th-9	17.9472	0.58009	9.10907	0.351748	0.732732	SP18-3502-001_Region_1_tv-2_th-9	diffusion_1x
SP18-3502-001	Region_1_tv-3_th-7	16.6118	0.485927	9.04167	0.3827	0.662708	SP18-3502-001_Region_1_tv-3_th-7	diffusion_1x
SP18-3529-001	Region_1_tv-12_th-14	18.7493	0.709304	8.18471	0.259762	0.831652	SP18-3529-001_Region_1_tv-12_th-14	diffusion_1x
SP18-3529-001	Region_1_tv-12_th-15	19.2335	0.675182	7.95578	0.269589	0.843761	SP18-3529-001_Region_1_tv-12_th-15	diffusion_1x
SP18-3529-001	Region_1_tv-13_th-18	21.4142	0.846786	6.20836	0.149678	0.827757	SP18-3529-001_Region_1_tv-13_th-18	diffusion_1x
SP18-3529-001	Region_1_tv-15_th-23	20.5904	0.833389	6.62792	0.166278	0.794375	SP18-3529-001_Region_1_tv-15_th-23	diffusion_1x
SP18-3529-001	Region_1_tv-3_th-5	18.2986	0.640293	8.21353	0.302246	0.746071	SP18-3529-001_Region_1_tv-3_th-5	diffusion_1x
SP18-3529-001	Region_1_tv-4_th-3	18.8446	0.716426	8.35278	0.254875	0.82247	SP18-3529-001_Region_1_tv-4_th-3	diffusion_1x
SP18-3529-001	Region_1_tv-5_th-3	18.1431	0.670547	8.95638	0.292852	0.77457	SP18-3529-001_Region_1_tv-5_th-3	diffusion_1x
SP18-3529-001	Region_1_tv-6_th-3	18.7107	0.729448	8.25003	0.245043	0.819687	SP18-3529-001_Region_1_tv-6_th-3	diffusion_1x
SP18-3529-001	Region_1_tv-6_th-4	18.4866	0.67387	8.91716	0.271888	0.813186	SP18-3529-001_Region_1_tv-6_th-4	diffusion_1x
SP18-3529-001	Region_1_tv-7_th-10	20.2865	0.829987	6.87534	0.177081	0.867945	SP18-3529-001_Region_1_tv-7_th-10	diffusion_1x
SP18-3529-001	Region_1_tv-8_th-10	22.4284	0.863632	6.19721	0.160983	0.888168	SP18-3529-001_Region_1_tv-8_th-10	diffusion_1x
SP18-3529-001	Region_1_tv-9_th-16	17.9493	0.596924	8.56119	0.312234	0.7173	SP18-3529-001_Region_1_tv-9_th-16	diffusion_1x
SP18-3790-001	Region_1_tv-13_th-10	26.2847	0.960164	6.51534	0.114839	0.809446	SP18-3790-001_Region_1_tv-13_th-10	diffusion_1x
SP18-3790-001	Region_1_tv-16_th-14	19.5467	0.792802	7.2467	0.198249	0.8702	SP18-3790-001_Region_1_tv-16_th-14	diffusion_1x
SP18-3790-001	Region_1_tv-16_th-15	19.9094	0.791598	7.31408	0.208598	0.834548	SP18-3790-001_Region_1_tv-16_th-15	diffusion_1x
SP18-3790-001	Region_1_tv-17_th-13	17.053	0.620843	8.5642	0.335835	0.684813	SP18-3790-001_Region_1_tv-17_th-13	diffusion_1x
SP18-3790-001	Region_1_tv-17_th-14	17.7379	0.698808	8.26798	0.274171	0.742753	SP18-3790-001_Region_1_tv-17_th-14	diffusion_1x
SP18-3790-001	Region_1_tv-18_th-12	17.0808	0.730634	7.99471	0.315912	0.719682	SP18-3790-001_Region_1_tv-18_th-12	diffusion_1x
SP18-3790-001	Region_1_tv-18_th-13	19.0883	0.648547	8.46654	0.362232	0.631042	SP18-3790-001_Region_1_tv-18_th-13	diffusion_1x
SP18-3790-001	Region_1_tv-4_th-3	23.4047	0.890001	6.83382	0.174213	0.76018	SP18-3790-001_Region_1_tv-4_th-3	diffusion_1x
SP18-3790-001	Region_1_tv-4_th-4	16.4071	0.658698	9.09748	0.29445	0.700741	SP18-3790-001_Region_1_tv-4_th-4	diffusion_1x
SP18-3790-001	Region_1_tv-5_th-2	17.4066	0.680947	8.46648	0.250733	0.76825	SP18-3790-001_Region_1_tv-5_th-2	diffusion_1x
SP18-3790-001	Region_1_tv-5_th-3	16.4815	0.374411	9.74441	0.426215	0.598476	SP18-3790-001_Region_1_tv-5_th-3	diffusion_1x
SP18-3790-001	Region_1_tv-5_th-4	16.6725	0.623577	9.18389	0.30851	0.744999	SP18-3790-001_Region_1_tv-5_th-4	diffusion_1x
SP18-3907-001	Region_1_tv-13_th-12	19.0629	0.826647	6.03178	0.221382	0.785161	SP18-3907-001_Region_1_tv-13_th-12	diffusion_1x
SP18-3907-001	Region_1_tv-13_th-17	18.5726	0.716635	7.39333	0.221533	0.822336	SP18-3907-001_Region_1_tv-13_th-17	diffusion_1x
SP18-3907-001	Region_1_tv-13_th-18	16.2281	0.458445	9.39007	0.385015	0.633946	SP18-3907-001_Region_1_tv-13_th-18	diffusion_1x
SP18-3907-001	Region_1_tv-14_th-13	16.0615	0.496487	9.5239	0.383034	0.44237	SP18-3907-001_Region_1_tv-14_th-13	diffusion_1x
SP18-3907-001	Region_1_tv-15_th-12	17.3213	0.553665	9.53631	0.356483	0.630376	SP18-3907-001_Region_1_tv-15_th-12	diffusion_1x
SP18-3907-001	Region_1_tv-15_th-13	15.2936	0.313982	9.81411	0.421045	0.268719	SP18-3907-001_Region_1_tv-15_th-13	diffusion_1x
SP18-3907-001	Region_1_tv-15_th-14	19.1837	0.624535	8.4203	0.334111	0.656781	SP18-3907-001_Region_1_tv-15_th-14	diffusion_1x
SP18-3907-001	Region_1_tv-19_th-10	16.4045	0.51643	9.43618	0.366453	0.674706	SP18-3907-001_Region_1_tv-19_th-10	diffusion_1x
SP18-3907-001	Region_1_tv-21_th-9	17.3566	0.643598	8.84599	0.29809	0.743538	SP18-3907-001_Region_1_tv-21_th-9	diffusion_1x
SP18-3907-001	Region_1_tv-4_th-25	19.1971	0.790764	6.95602	0.205846	0.867443	SP18-3907-001_Region_1_tv-4_th-25	diffusion_1x
SP18-3907-001	Region_1_tv-5_th-25	18.205	0.72986	7.67365	0.240619	0.855697	SP18-3907-001_Region_1_tv-5_th-25	diffusion_1x
SP18-3907-001	Region_1_tv-6_th-5	21.5732	0.71278	7.07838	0.291651	0.628925	SP18-3907-001_Region_1_tv-6_th-5	diffusion_1x
SP18-4368-001	Region_1_tv-13_th-10	18.237	0.668212	8.84308	0.272851	0.745152	SP18-4368-001_Region_1_tv-13_th-10	diffusion_1x
SP18-4368-001	Region_1_tv-13_th-8	19.1628	0.798	7.1215	0.205163	0.857347	SP18-4368-001_Region_1_tv-13_th-8	diffusion_1x
SP18-4368-001	Region_1_tv-13_th-9	17.8931	0.609977	9.02324	0.31802	0.737453	SP18-4368-001_Region_1_tv-13_th-9	diffusion_1x
SP18-4368-001	Region_1_tv-16_th-14	19.9746	0.781601	7.07319	0.204893	0.855642	SP18-4368-001_Region_1_tv-16_th-14	diffusion_1x
SP18-4368-001	Region_1_tv-16_th-15	20.4144	0.821757	6.29642	0.172766	0.860734	SP18-4368-001_Region_1_tv-16_th-15	diffusion_1x
SP18-4368-001	Region_1_tv-19_th-18	16.2756	0.478816	9.22628	0.367511	0.692753	SP18-4368-001_Region_1_tv-19_th-18	diffusion_1x
SP18-4368-001	Region_1_tv-20_th-17	18.2496	0.68591	8.43804	0.274752	0.81937	SP18-4368-001_Region_1_tv-20_th-17	diffusion_1x
SP18-4368-001	Region_1_tv-21_th-16	18.4546	0.731313	8.11288	0.245862	0.843323	SP18-4368-001_Region_1_tv-21_th-16	diffusion_1x
SP18-4368-001	Region_1_tv-21_th-17	19.5904	0.760621	7.65255	0.244063	0.869966	SP18-4368-001_Region_1_tv-21_th-17	diffusion_1x
SP18-4368-001	Region_1_tv-21_th-18	16.7403	0.621814	9.10691	0.298511	0.806101	SP18-4368-001_Region_1_tv-21_th-18	diffusion_1x
SP18-4368-001	Region_1_tv-5_th-3	16.6604	0.618085	8.94102	0.288035	0.744475	SP18-4368-001_Region_1_tv-5_th-3	diffusion_1x
SP18-4368-001	Region_1_tv-9_th-5	17.0569	0.627241	9.0992	0.300913	0.757864	SP18-4368-001_Region_1_tv-9_th-5	diffusion_1x
SP18-4411-001	Region_1_tv-12_th-13	17.9309	0.670252	8.73859	0.283395	0.767781	SP18-4411-001_Region_1_tv-12_th-13	diffusion_1x
SP18-4411-001	Region_1_tv-13_th-12	15.9257	0.571865	9.11186	0.329464	0.786744	SP18-4411-001_Region_1_tv-13_th-12	diffusion_1x
SP18-4411-001	Region_1_tv-13_th-13	17.1437	0.681949	7.96864	0.276344	0.810825	SP18-4411-001_Region_1_tv-13_th-13	diffusion_1x
SP18-4411-001	Region_1_tv-19_th-16	17.2058	0.63155	7.85432	0.283992	0.772237	SP18-4411-001_Region_1_tv-19_th-16	diffusion_1x
SP18-4411-001	Region_1_tv-19_th-18	18.8024	0.738125	7.77836	0.245311	0.833586	SP18-4411-001_Region_1_tv-19_th-18	diffusion_1x
SP18-4411-001	Region_1_tv-20_th-16	16.6494	0.61014	8.58868	0.305172	0.764106	SP18-4411-001_Region_1_tv-20_th-16	diffusion_1x
SP18-4411-001	Region_1_tv-20_th-17	18.227	0.696328	7.7602	0.263277	0.782752	SP18-4411-001_Region_1_tv-20_th-17	diffusion_1x
SP18-4411-001	Region_1_tv-20_th-18	18.438	0.701143	8.10119	0.258485	0.807006	SP18-4411-001_Region_1_tv-20_th-18	diffusion_1x
SP18-4411-001	Region_1_tv-21_th-18	17.4858	0.680154	7.87593	0.246554	0.793814	SP18-4411-001_Region_1_tv-21_th-18	diffusion_1x
SP18-4411-001	Region_1_tv-2_th-2	19.9577	0.808824	7.23302	0.177472	0.825957	SP18-4411-001_Region_1_tv-2_th-2	diffusion_1x
SP18-4411-001	Region_1_tv-3_th-3	20.1588	0.828952	6.80474	0.164998	0.819159	SP18-4411-001_Region_1_tv-3_th-3	diffusion_1x
SP18-4411-001	Region_1_tv-4_th-3	20.0002	0.817991	7.24754	0.178308	0.830682	SP18-4411-001_Region_1_tv-4_th-3	diffusion_1x
SP18-4971-001	Region_1_tv-10_th-10	16.9929	0.587041	9.07175	0.354866	0.633767	SP18-4971-001_Region_1_tv-10_th-10	diffusion_1x
SP18-4971-001	Region_1_tv-10_th-8	17.0232	0.674663	9.31177	0.310912	0.757721	SP18-4971-001_Region_1_tv-10_th-8	diffusion_1x
SP18-4971-001	Region_1_tv-2_th-3	18.4352	0.56474	8.81109	0.371946	0.636427	SP18-4971-001_Region_1_tv-2_th-3	diffusion_1x
SP18-4971-001	Region_1_tv-3_th-5	16.625	0.519211	9.52567	0.368879	0.547178	SP18-4971-001_Region_1_tv-3_th-5	diffusion_1x
SP18-4971-001	Region_1_tv-3_th-6	18.5542	0.726919	8.75899	0.265576	0.828232	SP18-4971-001_Region_1_tv-3_th-6	diffusion_1x
SP18-4971-001	Region_1_tv-3_th-7	17.9366	0.605898	9.13664	0.341198	0.659373	SP18-4971-001_Region_1_tv-3_th-7	diffusion_1x
SP18-4971-001	Region_1_tv-4_th-5	20.1683	0.759356	7.36482	0.249752	0.771109	SP18-4971-001_Region_1_tv-4_th-5	diffusion_1x
SP18-4971-001	Region_1_tv-4_th-6	21.435	0.84628	7.09391	0.17043	0.905786	SP18-4971-001_Region_1_tv-4_th-6	diffusion_1x
SP18-4971-001	Region_1_tv-4_th-7	18.7159	0.745361	7.94373	0.250685	0.868167	SP18-4971-001_Region_1_tv-4_th-7	diffusion_1x
SP18-4971-001	Region_1_tv-5_th-6	21.3237	0.835874	7.15341	0.182777	0.914262	SP18-4971-001_Region_1_tv-5_th-6	diffusion_1x
SP18-4971-001	Region_1_tv-8_th-10	19.2633	0.764801	7.9938	0.245468	0.829421	SP18-4971-001_Region_1_tv-8_th-10	diffusion_1x
SP18-4971-001	Region_1_tv-9_th-10	16.2995	0.544217	9.44777	0.361499	0.642855	SP18-4971-001_Region_1_tv-9_th-10	diffusion_1x
SP18-5025-001	Region_1_tv-5_th-4	17.5715	0.677349	8.34383	0.301299	0.813716	SP18-5025-001_Region_1_tv-5_th-4	diffusion_1x
SP18-5025-001	Region_1_tv-6_th-15	18.3745	0.740003	8.77355	0.258995	0.850713	SP18-5025-001_Region_1_tv-6_th-15	diffusion_1x
SP18-5025-001	Region_1_tv-6_th-2	19.4641	0.815081	7.12763	0.17813	0.873029	SP18-5025-001_Region_1_tv-6_th-2	diffusion_1x
SP18-5025-001	Region_1_tv-6_th-3	18.2691	0.702043	8.54824	0.286978	0.84823	SP18-5025-001_Region_1_tv-6_th-3	diffusion_1x
SP18-5025-001	Region_1_tv-6_th-9	17.4733	0.626322	9.33788	0.313729	0.802271	SP18-5025-001_Region_1_tv-6_th-9	diffusion_1x
SP18-5025-001	Region_1_tv-7_th-8	18.1044	0.692765	8.57728	0.275213	0.860788	SP18-5025-001_Region_1_tv-7_th-8	diffusion_1x
SP18-5025-001	Region_1_tv-7_th-9	19.1433	0.750689	7.77795	0.249746	0.86721	SP18-5025-001_Region_1_tv-7_th-9	diffusion_1x
SP18-5025-001	Region_1_tv-8_th-10	21.6533	0.858223	6.33937	0.181323	0.905946	SP18-5025-001_Region_1_tv-8_th-10	diffusion_1x
SP18-5025-001	Region_1_tv-8_th-15	19.1778	0.734701	8.75233	0.257133	0.87866	SP18-5025-001_Region_1_tv-8_th-15	diffusion_1x
SP18-5025-001	Region_1_tv-9_th-16	19.2932	0.742235	8.62277	0.256911	0.882695	SP18-5025-001_Region_1_tv-9_th-16	diffusion_1x
SP18-5025-001	Region_1_tv-9_th-8	18.3872	0.676063	9.19368	0.292578	0.837615	SP18-5025-001_Region_1_tv-9_th-8	diffusion_1x
SP18-5025-001	Region_1_tv-9_th-9	18.1412	0.672301	9.08064	0.288798	0.832126	SP18-5025-001_Region_1_tv-9_th-9	diffusion_1x
SP18-504-001	Region_1_tv-11_th-12	16.4551	0.51459	9.09732	0.353419	0.623917	SP18-504-001_Region_1_tv-11_th-12	diffusion_1x
SP18-504-001	Region_1_tv-27_th-22	17.8005	0.60007	8.75426	0.304731	0.69672	SP18-504-001_Region_1_tv-27_th-22	diffusion_1x
SP18-504-001	Region_1_tv-30_th-26	20.4531	0.795455	7.06521	0.19568	0.852956	SP18-504-001_Region_1_tv-30_th-26	diffusion_1x
SP18-504-001	Region_1_tv-30_th-27	20.0571	0.756766	7.21214	0.226677	0.835444	SP18-504-001_Region_1_tv-30_th-27	diffusion_1x
SP18-504-001	Region_1_tv-31_th-26	19.7246	0.762906	7.68641	0.217682	0.850682	SP18-504-001_Region_1_tv-31_th-26	diffusion_1x
SP18-504-001	Region_1_tv-31_th-27	19.3155	0.733082	8.08868	0.242096	0.85706	SP18-504-001_Region_1_tv-31_th-27	diffusion_1x
SP18-504-001	Region_1_tv-32_th-25	21.0711	0.829701	6.77333	0.186352	0.874732	SP18-504-001_Region_1_tv-32_th-25	diffusion_1x
SP18-504-001	Region_1_tv-32_th-26	20.3152	0.78954	7.30472	0.205651	0.873115	SP18-504-001_Region_1_tv-32_th-26	diffusion_1x
SP18-504-001	Region_1_tv-32_th-27	17.4399	0.704483	7.96437	0.24533	0.758137	SP18-504-001_Region_1_tv-32_th-27	diffusion_1x
SP18-504-001	Region_1_tv-6_th-8	16.9689	0.625377	8.81453	0.28295	0.732739	SP18-504-001_Region_1_tv-6_th-8	diffusion_1x
SP18-504-001	Region_1_tv-8_th-7	17.0132	0.557923	9.12249	0.358198	0.705212	SP18-504-001_Region_1_tv-8_th-7	diffusion_1x
SP18-504-001	Region_1_tv-9_th-6	17.4252	0.623215	9.15212	0.325794	0.75565	SP18-504-001_Region_1_tv-9_th-6	diffusion_1x
SP18-5453-001	Region_1_tv-10_th-7	14.8296	0.561125	9.21562	0.358907	0.73098	SP18-5453-001_Region_1_tv-10_th-7	diffusion_1x
SP18-5453-001	Region_1_tv-11_th-8	19.3723	0.76057	7.71182	0.243251	0.837546	SP18-5453-001_Region_1_tv-11_th-8	diffusion_1x
SP18-5453-001	Region_1_tv-12_th-18	17.5075	0.643234	9.23615	0.306089	0.781234	SP18-5453-001_Region_1_tv-12_th-18	diffusion_1x
SP18-5453-001	Region_1_tv-16_th-6	17.3818	0.655598	8.8452	0.294123	0.803959	SP18-5453-001_Region_1_tv-16_th-6	diffusion_1x
SP18-5453-001	Region_1_tv-17_th-12	16.687	0.637032	9.61037	0.338929	0.723542	SP18-5453-001_Region_1_tv-17_th-12	diffusion_1x
SP18-5453-001	Region_1_tv-17_th-13	17.6189	0.702023	8.9621	0.299405	0.757943	SP18-5453-001_Region_1_tv-17_th-13	diffusion_1x
SP18-5453-001	Region_1_tv-17_th-14	17.2542	0.670344	8.6905	0.299062	0.763331	SP18-5453-001_Region_1_tv-17_th-14	diffusion_1x
SP18-5453-001	Region_1_tv-17_th-3	15.5607	0.393291	9.80863	0.407187	0.550123	SP18-5453-001_Region_1_tv-17_th-3	diffusion_1x
SP18-5453-001	Region_1_tv-17_th-4	17.3194	0.61524	9.50665	0.330969	0.764413	SP18-5453-001_Region_1_tv-17_th-4	diffusion_1x
SP18-5453-001	Region_1_tv-17_th-5	17.7133	0.634631	9.09123	0.311323	0.788437	SP18-5453-001_Region_1_tv-17_th-5	diffusion_1x
SP18-5453-001	Region_1_tv-17_th-6	14.3105	0.345375	9.83737	0.408074	0.510636	SP18-5453-001_Region_1_tv-17_th-6	diffusion_1x
SP18-5453-001	Region_1_tv-18_th-12	16.7872	0.634034	9.6139	0.33893	0.691926	SP18-5453-001_Region_1_tv-18_th-12	diffusion_1x
SP18-995-001	Region_1_tv-10_th-5	19.5261	0.795373	7.79402	0.209652	0.882446	SP18-995-001_Region_1_tv-10_th-5	diffusion_1x
SP18-995-001	Region_1_tv-13_th-12	20.9018	0.824362	6.64338	0.200271	0.86139	SP18-995-001_Region_1_tv-13_th-12	diffusion_1x
SP18-995-001	Region_1_tv-3_th-3	21.1423	0.864017	6.66838	0.14303	0.883055	SP18-995-001_Region_1_tv-3_th-3	diffusion_1x
SP18-995-001	Region_1_tv-6_th-6	20.3047	0.796985	7.62511	0.214188	0.895473	SP18-995-001_Region_1_tv-6_th-6	diffusion_1x
SP18-995-001	Region_1_tv-6_th-7	20.0817	0.785114	8.16562	0.216744	0.886351	SP18-995-001_Region_1_tv-6_th-7	diffusion_1x
SP18-995-001	Region_1_tv-7_th-7	19.3422	0.788782	7.75728	0.219622	0.841361	SP18-995-001_Region_1_tv-7_th-7	diffusion_1x
SP18-995-001	Region_1_tv-8_th-6	19.661	0.752957	8.24414	0.242292	0.868136	SP18-995-001_Region_1_tv-8_th-6	diffusion_1x
SP18-995-001	Region_1_tv-8_th-7	20.4321	0.81032	7.34657	0.203107	0.869743	SP18-995-001_Region_1_tv-8_th-7	diffusion_1x
SP18-995-001	Region_1_tv-8_th-8	18.917	0.723682	8.64032	0.26396	0.84524	SP18-995-001_Region_1_tv-8_th-8	diffusion_1x
SP18-995-001	Region_1_tv-9_th-12	18.8424	0.74175	8.44279	0.234679	0.83301	SP18-995-001_Region_1_tv-9_th-12	diffusion_1x
SP18-995-001	Region_1_tv-9_th-3	20.131	0.804148	7.49787	0.190733	0.879842	SP18-995-001_Region_1_tv-9_th-3	diffusion_1x
SP18-995-001	Region_1_tv-9_th-6	18.3555	0.718246	8.9063	0.263737	0.839819	SP18-995-001_Region_1_tv-9_th-6	diffusion_1x
SP18-133-001	Region_1_tv-15_th-9	18.3523	0.71891	8.49376	0.253233	0.817857	SP18-133-001_Region_1_tv-15_th-9	diffusion_2x
SP18-133-001	Region_1_tv-22_th-15	19.7255	0.793339	6.91504	0.223254	0.853945	SP18-133-001_Region_1_tv-22_th-15	diffusion_2x
SP18-133-001	Region_1_tv-22_th-16	19.9959	0.791248	6.55486	0.22086	0.828244	SP18-133-001_Region_1_tv-22_th-16	diffusion_2x
SP18-133-001	Region_1_tv-23_th-16	17.9748	0.647464	8.37338	0.315875	0.798339	SP18-133-001_Region_1_tv-23_th-16	diffusion_2x
SP18-133-001	Region_1_tv-24_th-16	17.9982	0.587639	9.08225	0.322036	0.800677	SP18-133-001_Region_1_tv-24_th-16	diffusion_2x
SP18-133-001	Region_1_tv-25_th-15	15.6014	0.440264	9.58947	0.373385	0.643926	SP18-133-001_Region_1_tv-25_th-15	diffusion_2x
SP18-133-001	Region_1_tv-6_th-5	20.2842	0.83853	5.99304	0.178312	0.837588	SP18-133-001_Region_1_tv-6_th-5	diffusion_2x
SP18-133-001	Region_1_tv-6_th-8	21.6723	0.859107	5.81785	0.179115	0.861596	SP18-133-001_Region_1_tv-6_th-8	diffusion_2x
SP18-133-001	Region_1_tv-7_th-8	20.2869	0.789344	6.81907	0.22358	0.809765	SP18-133-001_Region_1_tv-7_th-8	diffusion_2x
SP18-133-001	Region_1_tv-8_th-4	16.3066	0.550697	8.93432	0.341637	0.660478	SP18-133-001_Region_1_tv-8_th-4	diffusion_2x
SP18-133-001	Region_1_tv-8_th-7	16.0857	0.515458	9.38535	0.370067	0.619256	SP18-133-001_Region_1_tv-8_th-7	diffusion_2x
SP18-133-001	Region_1_tv-9_th-8	17.1972	0.594257	9.14669	0.339935	0.648359	SP18-133-001_Region_1_tv-9_th-8	diffusion_2x
SP18-1739-001	Region_1_tv-12_th-11	19.2485	0.76493	7.59041	0.230563	0.83513	SP18-1739-001_Region_1_tv-12_th-11	diffusion_2x
SP18-1739-001	Region_1_tv-13_th-9	22.0015	0.836046	6.27934	0.182681	0.899663	SP18-1739-001_Region_1_tv-13_th-9	diffusion_2x
SP18-1739-001	Region_1_tv-16_th-14	19.5271	0.792084	6.71055	0.196474	0.841248	SP18-1739-001_Region_1_tv-16_th-14	diffusion_2x
SP18-1739-001	Region_1_tv-17_th-12	19.6977	0.795017	6.60684	0.202523	0.833034	SP18-1739-001_Region_1_tv-17_th-12	diffusion_2x
SP18-1739-001	Region_1_tv-17_th-13	19.1344	0.70322	7.93475	0.260326	0.837227	SP18-1739-001_Region_1_tv-17_th-13	diffusion_2x
SP18-1739-001	Region_1_tv-18_th-12	17.5115	0.672898	8.29882	0.27706	0.823063	SP18-1739-001_Region_1_tv-18_th-12	diffusion_2x
SP18-1739-001	Region_1_tv-2_th-6	17.9756	0.680997	8.65903	0.26382	0.813039	SP18-1739-001_Region_1_tv-2_th-6	diffusion_2x
SP18-1739-001	Region_1_tv-4_th-3	18.748	0.679859	7.91987	0.269086	0.751001	SP18-1739-001_Region_1_tv-4_th-3	diffusion_2x
SP18-1739-001	Region_1_tv-7_th-8	17.7456	0.523251	9.21908	0.372738	0.623149	SP18-1739-001_Region_1_tv-7_th-8	diffusion_2x
SP18-1739-001	Region_1_tv-8_th-6	17.9178	0.663151	8.80169	0.289068	0.804648	SP18-1739-001_Region_1_tv-8_th-6	diffusion_2x
SP18-1739-001	Region_1_tv-8_th-7	20.1116	0.761175	7.8254	0.235248	0.874802	SP18-1739-001_Region_1_tv-8_th-7	diffusion_2x
SP18-1739-001	Region_1_tv-9_th-6	18.7458	0.719725	8.38135	0.265238	0.852536	SP18-1739-001_Region_1_tv-9_th-6	diffusion_2x
SP18-245-001	Region_1_tv-3_th-27	15.7752	0.673586	8.89406	0.317163	0.775798	SP18-245-001_Region_1_tv-3_th-27	diffusion_2x
SP18-245-001	Region_1_tv-3_th-28	14.1968	0.614865	9.20289	0.362887	0.691981	SP18-245-001_Region_1_tv-3_th-28	diffusion_2x
SP18-245-001	Region_1_tv-4_th-23	15.829	0.645956	8.76086	0.322832	0.756062	SP18-245-001_Region_1_tv-4_th-23	diffusion_2x
SP18-245-001	Region_1_tv-4_th-25	18.4363	0.747736	7.70578	0.24713	0.85972	SP18-245-001_Region_1_tv-4_th-25	diffusion_2x
SP18-245-001	Region_1_tv-4_th-26	18.8888	0.811427	6.76344	0.220473	0.85189	SP18-245-001_Region_1_tv-4_th-26	diffusion_2x
SP18-245-001	Region_1_tv-6_th-22	17.3349	0.636007	9.07386	0.332624	0.775678	SP18-245-001_Region_1_tv-6_th-22	diffusion_2x
SP18-245-001	Region_1_tv-6_th-23	17.7754	0.711073	8.32417	0.265204	0.832443	SP18-245-001_Region_1_tv-6_th-23	diffusion_2x
SP18-245-001	Region_1_tv-6_th-24	18.3428	0.714795	7.79981	0.264542	0.836205	SP18-245-001_Region_1_tv-6_th-24	diffusion_2x
SP18-245-001	Region_1_tv-6_th-28	18.5278	0.757901	7.7261	0.249031	0.850813	SP18-245-001_Region_1_tv-6_th-28	diffusion_2x
SP18-245-001	Region_1_tv-7_th-22	16.4787	0.594873	9.1824	0.345426	0.65146	SP18-245-001_Region_1_tv-7_th-22	diffusion_2x
SP18-245-001	Region_1_tv-7_th-27	17.5774	0.708334	7.74573	0.271911	0.792638	SP18-245-001_Region_1_tv-7_th-27	diffusion_2x
SP18-245-001	Region_1_tv-7_th-28	16.1418	0.630235	9.08842	0.319136	0.739737	SP18-245-001_Region_1_tv-7_th-28	diffusion_2x
SP18-29-001	Region_1_tv-11_th-11	21.536	0.852179	5.4602	0.18197	0.833897	SP18-29-001_Region_1_tv-11_th-11	diffusion_2x
SP18-29-001	Region_1_tv-11_th-12	17.2018	0.655363	8.39851	0.28449	0.78274	SP18-29-001_Region_1_tv-11_th-12	diffusion_2x
SP18-29-001	Region_1_tv-11_th-13	16.121	0.571583	8.98281	0.331606	0.720646	SP18-29-001_Region_1_tv-11_th-13	diffusion_2x
SP18-29-001	Region_1_tv-12_th-10	26.2591	0.953692	3.46129	0.13663	0.765118	SP18-29-001_Region_1_tv-12_th-10	diffusion_2x
SP18-29-001	Region_1_tv-12_th-13	15.8231	0.524847	9.46654	0.343123	0.663141	SP18-29-001_Region_1_tv-12_th-13	diffusion_2x
SP18-29-001	Region_1_tv-13_th-11	15.8158	0.496369	9.64225	0.369327	0.631828	SP18-29-001_Region_1_tv-13_th-11	diffusion_2x
SP18-29-001	Region_1_tv-17_th-15	16.3666	0.551288	9.26832	0.34523	0.706228	SP18-29-001_Region_1_tv-17_th-15	diffusion_2x
SP18-29-001	Region_1_tv-20_th-22	20.8377	0.803495	5.96406	0.212932	0.8063	SP18-29-001_Region_1_tv-20_th-22	diffusion_2x
SP18-29-001	Region_1_tv-3_th-2	20.1473	0.848801	5.75015	0.16956	0.789515	SP18-29-001_Region_1_tv-3_th-2	diffusion_2x
SP18-29-001	Region_1_tv-6_th-7	21.0145	0.844416	6.06973	0.179501	0.826919	SP18-29-001_Region_1_tv-6_th-7	diffusion_2x
SP18-29-001	Region_1_tv-7_th-5	20.4211	0.815096	5.85631	0.18784	0.800704	SP18-29-001_Region_1_tv-7_th-5	diffusion_2x
SP18-29-001	Region_1_tv-7_th-6	16.0078	0.544806	9.00244	0.336426	0.735209	SP18-29-001_Region_1_tv-7_th-6	diffusion_2x
SP18-3502-001	Region_1_tv-11_th-9	19.2431	0.779134	7.0323	0.222517	0.792149	SP18-3502-001_Region_1_tv-11_th-9	diffusion_2x
SP18-3502-001	Region_1_tv-12_th-7	19.1947	0.767771	7.16365	0.222691	0.851703	SP18-3502-001_Region_1_tv-12_th-7	diffusion_2x
SP18-3502-001	Region_1_tv-12_th-8	17.944	0.667335	8.227	0.295985	0.787422	SP18-3502-001_Region_1_tv-12_th-8	diffusion_2x
SP18-3502-001	Region_1_tv-14_th-8	17.4794	0.610998	8.68934	0.319271	0.79944	SP18-3502-001_Region_1_tv-14_th-8	diffusion_2x
SP18-3502-001	Region_1_tv-17_th-13	19.1633	0.769338	7.28321	0.236541	0.8265	SP18-3502-001_Region_1_tv-17_th-13	diffusion_2x
SP18-3502-001	Region_1_tv-20_th-19	19.1302	0.781796	6.96038	0.219383	0.818124	SP18-3502-001_Region_1_tv-20_th-19	diffusion_2x
SP18-3502-001	Region_1_tv-21_th-19	17.9496	0.681904	8.46461	0.284281	0.79804	SP18-3502-001_Region_1_tv-21_th-19	diffusion_2x
SP18-3502-001	Region_1_tv-22_th-19	18.2355	0.670656	8.62237	0.293674	0.817152	SP18-3502-001_Region_1_tv-22_th-19	diffusion_2x
SP18-3502-001	Region_1_tv-2_th-10	17.8627	0.590012	9.24238	0.36793	0.632797	SP18-3502-001_Region_1_tv-2_th-10	diffusion_2x
SP18-3502-001	Region_1_tv-2_th-11	18.5536	0.714817	8.42059	0.289635	0.754011	SP18-3502-001_Region_1_tv-2_th-11	diffusion_2x
SP18-3502-001	Region_1_tv-2_th-9	18.0538	0.578617	9.09169	0.348347	0.73038	SP18-3502-001_Region_1_tv-2_th-9	diffusion_2x
SP18-3502-001	Region_1_tv-3_th-7	16.8389	0.490869	8.98963	0.380963	0.673249	SP18-3502-001_Region_1_tv-3_th-7	diffusion_2x
SP18-3529-001	Region_1_tv-12_th-14	19.0074	0.712123	7.9564	0.261275	0.833553	SP18-3529-001_Region_1_tv-12_th-14	diffusion_2x
SP18-3529-001	Region_1_tv-12_th-15	19.0672	0.676064	7.86966	0.276789	0.841765	SP18-3529-001_Region_1_tv-12_th-15	diffusion_2x
SP18-3529-001	Region_1_tv-13_th-18	21.6543	0.844586	5.43383	0.149308	0.817871	SP18-3529-001_Region_1_tv-13_th-18	diffusion_2x
SP18-3529-001	Region_1_tv-15_th-23	20.013	0.828639	5.99925	0.176509	0.75628	SP18-3529-001_Region_1_tv-15_th-23	diffusion_2x
SP18-3529-001	Region_1_tv-3_th-5	17.9256	0.638801	8.048	0.30324	0.739246	SP18-3529-001_Region_1_tv-3_th-5	diffusion_2x
SP18-3529-001	Region_1_tv-4_th-3	18.8805	0.716443	8.1479	0.255502	0.813622	SP18-3529-001_Region_1_tv-4_th-3	diffusion_2x
SP18-3529-001	Region_1_tv-5_th-3	18.2809	0.673896	8.79689	0.292088	0.780875	SP18-3529-001_Region_1_tv-5_th-3	diffusion_2x
SP18-3529-001	Region_1_tv-6_th-3	19.1817	0.732789	7.90716	0.246195	0.82078	SP18-3529-001_Region_1_tv-6_th-3	diffusion_2x
SP18-3529-001	Region_1_tv-6_th-4	18.351	0.672842	8.84667	0.272624	0.813312	SP18-3529-001_Region_1_tv-6_th-4	diffusion_2x
SP18-3529-001	Region_1_tv-7_th-10	20.4472	0.829406	6.2537	0.18472	0.868487	SP18-3529-001_Region_1_tv-7_th-10	diffusion_2x
SP18-3529-001	Region_1_tv-8_th-10	22.1234	0.861678	5.32319	0.174904	0.867407	SP18-3529-001_Region_1_tv-8_th-10	diffusion_2x
SP18-3529-001	Region_1_tv-9_th-16	17.8009	0.592794	8.43509	0.320281	0.70709	SP18-3529-001_Region_1_tv-9_th-16	diffusion_2x
SP18-3790-001	Region_1_tv-13_th-10	26.6106	0.960076	3.93831	0.0840181	0.741491	SP18-3790-001_Region_1_tv-13_th-10	diffusion_2x
SP18-3790-001	Region_1_tv-16_th-14	18.9522	0.788329	6.99818	0.211222	0.853898	SP18-3790-001_Region_1_tv-16_th-14	diffusion_2x
SP18-3790-001	Region_1_tv-16_th-15	19.5857	0.792002	6.8991	0.209414	0.821782	SP18-3790-001_Region_1_tv-16_th-15	diffusion_2x
SP18-3790-001	Region_1_tv-17_th-13	17.0633	0.625133	8.34955	0.336692	0.676176	SP18-3790-001_Region_1_tv-17_th-13	diffusion_2x
SP18-3790-001	Region_1_tv-17_th-14	17.4997	0.700142	8.01652	0.279299	0.728905	SP18-3790-001_Region_1_tv-17_th-14	diffusion_2x
SP18-3790-001	Region_1_tv-18_th-12	17.0454	0.728246	7.65634	0.319998	0.700654	SP18-3790-001_Region_1_tv-18_th-12	diffusion_2x
SP18-3790-001	Region_1_tv-18_th-13	18.9107	0.658483	8.32963	0.351228	0.621762	SP18-3790-001_Region_1_tv-18_th-13	diffusion_2x
SP18-3790-001	Region_1_tv-4_th-3	25.8696	0.897729	4.59587	0.161313	0.779311	SP18-3790-001_Region_1_tv-4_th-3	diffusion_2x
SP18-3790-001	Region_1_tv-4_th-4	16.3988	0.657292	9.02993	0.294153	0.701891	SP18-3790-001_Region_1_tv-4_th-4	diffusion_2x
SP18-3790-001	Region_1_tv-5_th-2	17.1377	0.675283	8.34983	0.254208	0.759894	SP18-3790-001_Region_1_tv-5_th-2	diffusion_2x
SP18-3790-001	Region_1_tv-5_th-3	16.6642	0.373886	9.71822	0.423521	0.592968	SP18-3790-001_Region_1_tv-5_th-3	diffusion_2x
SP18-3790-001	Region_1_tv-5_th-4	16.5257	0.617942	9.16172	0.310633	0.741456	SP18-3790-001_Region_1_tv-5_th-4	diffusion_2x
SP18-3907-001	Region_1_tv-13_th-12	19.0479	0.827022	6.39779	0.221981	0.788423	SP18-3907-001_Region_1_tv-13_th-12	diffusion_2x
SP18-3907-001	Region_1_tv-13_th-17	18.0551	0.71353	7.00671	0.233601	0.797986	SP18-3907-001_Region_1_tv-13_th-17	diffusion_2x
SP18-3907-001	Region_1_tv-13_th-18	16.3365	0.459422	9.38386	0.381363	0.646031	SP18-3907-001_Region_1_tv-13_th-18	diffusion_2x
SP18-3907-001	Region_1_tv-14_th-13	16.1902	0.504542	9.42819	0.379312	0.461023	SP18-3907-001_Region_1_tv-14_th-13	diffusion_2x
SP18-3907-001	Region_1_tv-15_th-12	17.2434	0.55383	9.62139	0.357397	0.637182	SP18-3907-001_Region_1_tv-15_th-12	diffusion_2x
SP18-3907-001	Region_1_tv-15_th-13	15.4621	0.317208	9.80517	0.414642	0.284541	SP18-3907-001_Region_1_tv-15_th-13	diffusion_2x
SP18-3907-001	Region_1_tv-15_th-14	18.8201	0.626352	8.30492	0.331803	0.641404	SP18-3907-001_Region_1_tv-15_th-14	diffusion_2x
SP18-3907-001	Region_1_tv-19_th-10	16.5028	0.519565	9.42637	0.367178	0.67107	SP18-3907-001_Region_1_tv-19_th-10	diffusion_2x
SP18-3907-001	Region_1_tv-21_th-9	17.1371	0.642392	8.70085	0.303348	0.730937	SP18-3907-001_Region_1_tv-21_th-9	diffusion_2x
SP18-3907-001	Region_1_tv-4_th-25	19.1169	0.789587	6.59016	0.206887	0.862412	SP18-3907-001_Region_1_tv-4_th-25	diffusion_2x
SP18-3907-001	Region_1_tv-5_th-25	18.0158	0.727121	7.47963	0.237926	0.847392	SP18-3907-001_Region_1_tv-5_th-25	diffusion_2x
SP18-3907-001	Region_1_tv-6_th-5	21.8174	0.720088	6.15028	0.289178	0.590336	SP18-3907-001_Region_1_tv-6_th-5	diffusion_2x
SP18-4368-001	Region_1_tv-13_th-10	18.1004	0.665882	8.80183	0.269645	0.741869	SP18-4368-001_Region_1_tv-13_th-10	diffusion_2x
SP18-4368-001	Region_1_tv-13_th-8	18.6657	0.793922	6.84111	0.216167	0.843338	SP18-4368-001_Region_1_tv-13_th-8	diffusion_2x
SP18-4368-001	Region_1_tv-13_th-9	17.6514	0.60901	8.95643	0.319968	0.725263	SP18-4368-001_Region_1_tv-13_th-9	diffusion_2x
SP18-4368-001	Region_1_tv-16_th-14	19.9753	0.78349	6.70695	0.210128	0.855202	SP18-4368-001_Region_1_tv-16_th-14	diffusion_2x
SP18-4368-001	Region_1_tv-16_th-15	20.1843	0.82043	5.82773	0.184029	0.851957	SP18-4368-001_Region_1_tv-16_th-15	diffusion_2x
SP18-4368-001	Region_1_tv-19_th-18	16.3382	0.479063	9.184	0.367831	0.691083	SP18-4368-001_Region_1_tv-19_th-18	diffusion_2x
SP18-4368-001	Region_1_tv-20_th-17	17.9794	0.681223	8.34003	0.281843	0.804663	SP18-4368-001_Region_1_tv-20_th-17	diffusion_2x
SP18-4368-001	Region_1_tv-21_th-16	18.4799	0.7343	7.94602	0.245415	0.841152	SP18-4368-001_Region_1_tv-21_th-16	diffusion_2x
SP18-4368-001	Region_1_tv-21_th-17	19.1711	0.756772	7.49945	0.248276	0.855641	SP18-4368-001_Region_1_tv-21_th-17	diffusion_2x
SP18-4368-001	Region_1_tv-21_th-18	16.5698	0.617457	9.10719	0.30302	0.79623	SP18-4368-001_Region_1_tv-21_th-18	diffusion_2x
SP18-4368-001	Region_1_tv-5_th-3	16.7808	0.619743	8.90548	0.292163	0.753972	SP18-4368-001_Region_1_tv-5_th-3	diffusion_2x
SP18-4368-001	Region_1_tv-9_th-5	16.7828	0.62185	9.06784	0.306736	0.745085	SP18-4368-001_Region_1_tv-9_th-5	diffusion_2x
SP18-4411-001	Region_1_tv-12_th-13	17.9101	0.670773	8.6862	0.281709	0.769123	SP18-4411-001_Region_1_tv-12_th-13	diffusion_2x
SP18-4411-001	Region_1_tv-13_th-12	15.9062	0.569767	9.10947	0.333288	0.787468	SP18-4411-001_Region_1_tv-13_th-12	diffusion_2x
SP18-4411-001	Region_1_tv-13_th-13	17.0779	0.681593	7.71077	0.278594	0.8058	SP18-4411-001_Region_1_tv-13_th-13	diffusion_2x
SP18-4411-001	Region_1_tv-19_th-16	16.8063	0.626537	7.63847	0.291364	0.752041	SP18-4411-001_Region_1_tv-19_th-16	diffusion_2x
SP18-4411-001	Region_1_tv-19_th-18	18.7578	0.736665	7.53893	0.24668	0.830604	SP18-4411-001_Region_1_tv-19_th-18	diffusion_2x
SP18-4411-001	Region_1_tv-20_th-16	16.5015	0.609949	8.45213	0.309128	0.757883	SP18-4411-001_Region_1_tv-20_th-16	diffusion_2x
SP18-4411-001	Region_1_tv-20_th-17	18.3318	0.693885	7.48382	0.271594	0.778107	SP18-4411-001_Region_1_tv-20_th-17	diffusion_2x
SP18-4411-001	Region_1_tv-20_th-18	18.1596	0.698487	7.88864	0.262424	0.790836	SP18-4411-001_Region_1_tv-20_th-18	diffusion_2x
SP18-4411-001	Region_1_tv-21_th-18	17.4145	0.679768	7.68794	0.248942	0.783305	SP18-4411-001_Region_1_tv-21_th-18	diffusion_2x
SP18-4411-001	Region_1_tv-2_th-2	19.5394	0.806151	6.80426	0.183297	0.811269	SP18-4411-001_Region_1_tv-2_th-2	diffusion_2x
SP18-4411-001	Region_1_tv-3_th-3	20.0315	0.827748	6.12885	0.163956	0.807081	SP18-4411-001_Region_1_tv-3_th-3	diffusion_2x
SP18-4411-001	Region_1_tv-4_th-3	19.8971	0.818104	6.64676	0.183035	0.818368	SP18-4411-001_Region_1_tv-4_th-3	diffusion_2x
SP18-4971-001	Region_1_tv-10_th-10	16.919	0.587255	9.06568	0.349757	0.648794	SP18-4971-001_Region_1_tv-10_th-10	diffusion_2x
SP18-4971-001	Region_1_tv-10_th-8	17.3473	0.679564	9.28848	0.302508	0.780353	SP18-4971-001_Region_1_tv-10_th-8	diffusion_2x
SP18-4971-001	Region_1_tv-2_th-3	18.3412	0.567559	8.69456	0.36852	0.653851	SP18-4971-001_Region_1_tv-2_th-3	diffusion_2x
SP18-4971-001	Region_1_tv-3_th-5	16.4069	0.5214	9.58257	0.366887	0.551323	SP18-4971-001_Region_1_tv-3_th-5	diffusion_2x
SP18-4971-001	Region_1_tv-3_th-6	18.668	0.727508	8.63845	0.267424	0.83274	SP18-4971-001_Region_1_tv-3_th-6	diffusion_2x
SP18-4971-001	Region_1_tv-3_th-7	17.8762	0.606179	9.11062	0.338917	0.687545	SP18-4971-001_Region_1_tv-3_th-7	diffusion_2x
SP18-4971-001	Region_1_tv-4_th-5	20.147	0.760235	7.03585	0.25122	0.775426	SP18-4971-001_Region_1_tv-4_th-5	diffusion_2x
SP18-4971-001	Region_1_tv-4_th-6	21.3384	0.844277	6.60248	0.182339	0.901284	SP18-4971-001_Region_1_tv-4_th-6	diffusion_2x
SP18-4971-001	Region_1_tv-4_th-7	18.9442	0.748061	7.63946	0.252474	0.866728	SP18-4971-001_Region_1_tv-4_th-7	diffusion_2x
SP18-4971-001	Region_1_tv-5_th-6	21.2227	0.836233	6.86193	0.190134	0.911949	SP18-4971-001_Region_1_tv-5_th-6	diffusion_2x
SP18-4971-001	Region_1_tv-8_th-10	19.134	0.765461	7.89741	0.248144	0.82329	SP18-4971-001_Region_1_tv-8_th-10	diffusion_2x
SP18-4971-001	Region_1_tv-9_th-10	16.2667	0.539833	9.50931	0.362612	0.642433	SP18-4971-001_Region_1_tv-9_th-10	diffusion_2x
SP18-5025-001	Region_1_tv-5_th-4	17.3569	0.676479	8.28235	0.306057	0.805754	SP18-5025-001_Region_1_tv-5_th-4	diffusion_2x
SP18-5025-001	Region_1_tv-6_th-15	18.3607	0.738518	8.76458	0.258693	0.851015	SP18-5025-001_Region_1_tv-6_th-15	diffusion_2x
SP18-5025-001	Region_1_tv-6_th-2	19.3209	0.812178	6.87928	0.18904	0.866555	SP18-5025-001_Region_1_tv-6_th-2	diffusion_2x
SP18-5025-001	Region_1_tv-6_th-3	17.8206	0.701128	8.60081	0.2871	0.833196	SP18-5025-001_Region_1_tv-6_th-3	diffusion_2x
SP18-5025-001	Region_1_tv-6_th-9	17.4305	0.626552	9.41754	0.314852	0.806275	SP18-5025-001_Region_1_tv-6_th-9	diffusion_2x
SP18-5025-001	Region_1_tv-7_th-8	17.6725	0.688755	8.58195	0.279853	0.845402	SP18-5025-001_Region_1_tv-7_th-8	diffusion_2x
SP18-5025-001	Region_1_tv-7_th-9	18.8593	0.748383	7.70853	0.254949	0.859999	SP18-5025-001_Region_1_tv-7_th-9	diffusion_2x
SP18-5025-001	Region_1_tv-8_th-10	21.2686	0.85797	6.00738	0.19934	0.903974	SP18-5025-001_Region_1_tv-8_th-10	diffusion_2x
SP18-5025-001	Region_1_tv-8_th-15	18.7486	0.730721	8.78906	0.259757	0.868589	SP18-5025-001_Region_1_tv-8_th-15	diffusion_2x
SP18-5025-001	Region_1_tv-9_th-16	18.791	0.74016	8.72286	0.260354	0.874317	SP18-5025-001_Region_1_tv-9_th-16	diffusion_2x
SP18-5025-001	Region_1_tv-9_th-8	18.1272	0.675426	9.30322	0.292272	0.83468	SP18-5025-001_Region_1_tv-9_th-8	diffusion_2x
SP18-5025-001	Region_1_tv-9_th-9	17.994	0.673939	9.16508	0.287384	0.827461	SP18-5025-001_Region_1_tv-9_th-9	diffusion_2x
SP18-504-001	Region_1_tv-11_th-12	16.1721	0.510048	9.04941	0.355481	0.611819	SP18-504-001_Region_1_tv-11_th-12	diffusion_2x
SP18-504-001	Region_1_tv-27_th-22	17.8992	0.602817	8.56505	0.30423	0.693355	SP18-504-001_Region_1_tv-27_th-22	diffusion_2x
SP18-504-001	Region_1_tv-30_th-26	20.2623	0.794297	6.51634	0.206523	0.84438	SP18-504-001_Region_1_tv-30_th-26	diffusion_2x
SP18-504-001	Region_1_tv-30_th-27	19.8492	0.756255	6.76869	0.232034	0.829717	SP18-504-001_Region_1_tv-30_th-27	diffusion_2x
SP18-504-001	Region_1_tv-31_th-26	19.7256	0.762128	7.34265	0.2186	0.847496	SP18-504-001_Region_1_tv-31_th-26	diffusion_2x
SP18-504-001	Region_1_tv-31_th-27	19.189	0.734761	7.84443	0.241843	0.852353	SP18-504-001_Region_1_tv-31_th-27	diffusion_2x
SP18-504-001	Region_1_tv-32_th-25	21.3232	0.830639	6.16145	0.198371	0.872406	SP18-504-001_Region_1_tv-32_th-25	diffusion_2x
SP18-504-001	Region_1_tv-32_th-26	20.5044	0.791683	6.87826	0.20578	0.874815	SP18-504-001_Region_1_tv-32_th-26	diffusion_2x
SP18-504-001	Region_1_tv-32_th-27	17.7039	0.707083	7.63172	0.250375	0.760891	SP18-504-001_Region_1_tv-32_th-27	diffusion_2x
SP18-504-001	Region_1_tv-6_th-8	16.6039	0.618289	8.7748	0.286066	0.715032	SP18-504-001_Region_1_tv-6_th-8	diffusion_2x
SP18-504-001	Region_1_tv-8_th-7	16.4348	0.541357	9.09219	0.369388	0.676906	SP18-504-001_Region_1_tv-8_th-7	diffusion_2x
SP18-504-001	Region_1_tv-9_th-6	17.6322	0.62432	9.02689	0.323866	0.756034	SP18-504-001_Region_1_tv-9_th-6	diffusion_2x
SP18-5453-001	Region_1_tv-10_th-7	14.7372	0.559297	9.1994	0.360632	0.734183	SP18-5453-001_Region_1_tv-10_th-7	diffusion_2x
SP18-5453-001	Region_1_tv-11_th-8	18.9325	0.756967	7.60701	0.252627	0.828485	SP18-5453-001_Region_1_tv-11_th-8	diffusion_2x
SP18-5453-001	Region_1_tv-12_th-18	17.0113	0.637588	9.30454	0.314934	0.7754	SP18-5453-001_Region_1_tv-12_th-18	diffusion_2x
SP18-5453-001	Region_1_tv-16_th-6	17.3052	0.65682	8.81928	0.295899	0.804725	SP18-5453-001_Region_1_tv-16_th-6	diffusion_2x
SP18-5453-001	Region_1_tv-17_th-12	16.2629	0.637085	9.7675	0.339327	0.714873	SP18-5453-001_Region_1_tv-17_th-12	diffusion_2x
SP18-5453-001	Region_1_tv-17_th-13	17.3827	0.700869	9.01304	0.298192	0.752759	SP18-5453-001_Region_1_tv-17_th-13	diffusion_2x
SP18-5453-001	Region_1_tv-17_th-14	16.9946	0.672889	8.72243	0.300385	0.761001	SP18-5453-001_Region_1_tv-17_th-14	diffusion_2x
SP18-5453-001	Region_1_tv-17_th-3	15.5929	0.392981	9.88797	0.406172	0.547597	SP18-5453-001_Region_1_tv-17_th-3	diffusion_2x
SP18-5453-001	Region_1_tv-17_th-4	17.3533	0.619612	9.57561	0.328554	0.769654	SP18-5453-001_Region_1_tv-17_th-4	diffusion_2x
SP18-5453-001	Region_1_tv-17_th-5	17.5206	0.634445	9.14663	0.312527	0.782338	SP18-5453-001_Region_1_tv-17_th-5	diffusion_2x
SP18-5453-001	Region_1_tv-17_th-6	14.3169	0.353954	9.87525	0.40307	0.51978	SP18-5453-001_Region_1_tv-17_th-6	diffusion_2x
SP18-5453-001	Region_1_tv-18_th-12	16.8106	0.634773	9.73919	0.335021	0.703316	SP18-5453-001_Region_1_tv-18_th-12	diffusion_2x
SP18-995-001	Region_1_tv-10_th-5	19.4602	0.796159	7.60522	0.209794	0.879201	SP18-995-001_Region_1_tv-10_th-5	diffusion_2x
SP18-995-001	Region_1_tv-13_th-12	20.9315	0.825985	6.15785	0.206777	0.856333	SP18-995-001_Region_1_tv-13_th-12	diffusion_2x
SP18-995-001	Region_1_tv-3_th-3	21.165	0.86339	6.03267	0.146844	0.873588	SP18-995-001_Region_1_tv-3_th-3	diffusion_2x
SP18-995-001	Region_1_tv-6_th-6	20.601	0.798598	7.34002	0.213497	0.896684	SP18-995-001_Region_1_tv-6_th-6	diffusion_2x
SP18-995-001	Region_1_tv-6_th-7	20.2383	0.78483	7.85465	0.219846	0.882363	SP18-995-001_Region_1_tv-6_th-7	diffusion_2x
SP18-995-001	Region_1_tv-7_th-7	18.8462	0.787572	7.50344	0.221267	0.831624	SP18-995-001_Region_1_tv-7_th-7	diffusion_2x
SP18-995-001	Region_1_tv-8_th-6	19.6521	0.75251	8.09052	0.244105	0.866961	SP18-995-001_Region_1_tv-8_th-6	diffusion_2x
SP18-995-001	Region_1_tv-8_th-7	20.4537	0.812028	7.02073	0.207738	0.86662	SP18-995-001_Region_1_tv-8_th-7	diffusion_2x
SP18-995-001	Region_1_tv-8_th-8	19.053	0.726322	8.57304	0.26296	0.846822	SP18-995-001_Region_1_tv-8_th-8	diffusion_2x
SP18-995-001	Region_1_tv-9_th-12	18.8633	0.741024	8.27474	0.238056	0.831681	SP18-995-001_Region_1_tv-9_th-12	diffusion_2x
SP18-995-001	Region_1_tv-9_th-3	20.4681	0.80732	7.20027	0.201491	0.886171	SP18-995-001_Region_1_tv-9_th-3	diffusion_2x
SP18-995-001	Region_1_tv-9_th-6	18.4461	0.719391	8.86818	0.260872	0.840828	SP18-995-001_Region_1_tv-9_th-6	diffusion_2x
SP18-133-001	Region_1_tv-15_th-9	18.1445	0.707655	8.45664	0.263282	0.811137	SP18-133-001_Region_1_tv-15_th-9	diffusion_3x
SP18-133-001	Region_1_tv-22_th-15	19.8062	0.788043	6.99375	0.226105	0.849055	SP18-133-001_Region_1_tv-22_th-15	diffusion_3x
SP18-133-001	Region_1_tv-22_th-16	19.9416	0.78722	6.74601	0.230457	0.818684	SP18-133-001_Region_1_tv-22_th-16	diffusion_3x
SP18-133-001	Region_1_tv-23_th-16	17.9881	0.643813	8.4215	0.320174	0.795513	SP18-133-001_Region_1_tv-23_th-16	diffusion_3x
SP18-133-001	Region_1_tv-24_th-16	17.787	0.575727	9.16261	0.329827	0.787307	SP18-133-001_Region_1_tv-24_th-16	diffusion_3x
SP18-133-001	Region_1_tv-25_th-15	15.5183	0.433073	9.60265	0.379194	0.623698	SP18-133-001_Region_1_tv-25_th-15	diffusion_3x
SP18-133-001	Region_1_tv-6_th-5	20.0502	0.832025	5.87573	0.169467	0.825143	SP18-133-001_Region_1_tv-6_th-5	diffusion_3x
SP18-133-001	Region_1_tv-6_th-8	21.4596	0.853979	5.79358	0.177016	0.847885	SP18-133-001_Region_1_tv-6_th-8	diffusion_3x
SP18-133-001	Region_1_tv-7_th-8	19.9648	0.782344	6.8413	0.224127	0.796105	SP18-133-001_Region_1_tv-7_th-8	diffusion_3x
SP18-133-001	Region_1_tv-8_th-4	15.886	0.538593	8.95826	0.347785	0.624533	SP18-133-001_Region_1_tv-8_th-4	diffusion_3x
SP18-133-001	Region_1_tv-8_th-7	15.84	0.506104	9.43377	0.376798	0.607223	SP18-133-001_Region_1_tv-8_th-7	diffusion_3x
SP18-133-001	Region_1_tv-9_th-8	16.908	0.582086	9.15219	0.346271	0.612267	SP18-133-001_Region_1_tv-9_th-8	diffusion_3x
SP18-1739-001	Region_1_tv-12_th-11	19.298	0.762242	7.46535	0.230112	0.833185	SP18-1739-001_Region_1_tv-12_th-11	diffusion_3x
SP18-1739-001	Region_1_tv-13_th-9	21.8546	0.830373	6.21736	0.176051	0.886775	SP18-1739-001_Region_1_tv-13_th-9	diffusion_3x
SP18-1739-001	Region_1_tv-16_th-14	19.5262	0.788089	6.62271	0.195078	0.837327	SP18-1739-001_Region_1_tv-16_th-14	diffusion_3x
SP18-1739-001	Region_1_tv-17_th-12	19.9892	0.792173	6.57896	0.192836	0.84087	SP18-1739-001_Region_1_tv-17_th-12	diffusion_3x
SP18-1739-001	Region_1_tv-17_th-13	18.6601	0.689221	7.92763	0.262843	0.817011	SP18-1739-001_Region_1_tv-17_th-13	diffusion_3x
SP18-1739-001	Region_1_tv-18_th-12	17.289	0.663098	8.29971	0.279225	0.812935	SP18-1739-001_Region_1_tv-18_th-12	diffusion_3x
SP18-1739-001	Region_1_tv-2_th-6	17.6731	0.667336	8.65862	0.274135	0.796203	SP18-1739-001_Region_1_tv-2_th-6	diffusion_3x
SP18-1739-001	Region_1_tv-4_th-3	18.7874	0.675043	7.7958	0.267797	0.739635	SP18-1739-001_Region_1_tv-4_th-3	diffusion_3x
SP18-1739-001	Region_1_tv-7_th-8	17.3086	0.512868	9.26736	0.381001	0.582403	SP18-1739-001_Region_1_tv-7_th-8	diffusion_3x
SP18-1739-001	Region_1_tv-8_th-6	17.7612	0.657565	8.75292	0.295661	0.793729	SP18-1739-001_Region_1_tv-8_th-6	diffusion_3x
SP18-1739-001	Region_1_tv-8_th-7	19.4233	0.750508	7.88155	0.239848	0.848722	SP18-1739-001_Region_1_tv-8_th-7	diffusion_3x
SP18-1739-001	Region_1_tv-9_th-6	18.4458	0.710189	8.35024	0.272926	0.838144	SP18-1739-001_Region_1_tv-9_th-6	diffusion_3x
SP18-245-001	Region_1_tv-3_th-27	15.8318	0.669842	8.8775	0.313021	0.776338	SP18-245-001_Region_1_tv-3_th-27	diffusion_3x
SP18-245-001	Region_1_tv-3_th-28	14.4582	0.613284	9.19725	0.358097	0.705717	SP18-245-001_Region_1_tv-3_th-28	diffusion_3x
SP18-245-001	Region_1_tv-4_th-23	15.6512	0.635685	8.77308	0.321658	0.744924	SP18-245-001_Region_1_tv-4_th-23	diffusion_3x
SP18-245-001	Region_1_tv-4_th-25	18.1517	0.740282	7.70078	0.246967	0.851243	SP18-245-001_Region_1_tv-4_th-25	diffusion_3x
SP18-245-001	Region_1_tv-4_th-26	18.7323	0.805084	6.78973	0.219378	0.850657	SP18-245-001_Region_1_tv-4_th-26	diffusion_3x
SP18-245-001	Region_1_tv-6_th-22	17.009	0.624979	9.06577	0.34057	0.75054	SP18-245-001_Region_1_tv-6_th-22	diffusion_3x
SP18-245-001	Region_1_tv-6_th-23	17.304	0.698176	8.38629	0.269574	0.816998	SP18-245-001_Region_1_tv-6_th-23	diffusion_3x
SP18-245-001	Region_1_tv-6_th-24	17.9207	0.70423	7.83088	0.260751	0.821426	SP18-245-001_Region_1_tv-6_th-24	diffusion_3x
SP18-245-001	Region_1_tv-6_th-28	18.1061	0.747716	7.75208	0.245575	0.838192	SP18-245-001_Region_1_tv-6_th-28	diffusion_3x
SP18-245-001	Region_1_tv-7_th-22	16.4161	0.593128	9.07607	0.34192	0.634683	SP18-245-001_Region_1_tv-7_th-22	diffusion_3x
SP18-245-001	Region_1_tv-7_th-27	17.3997	0.700205	7.75788	0.276748	0.790436	SP18-245-001_Region_1_tv-7_th-27	diffusion_3x
SP18-245-001	Region_1_tv-7_th-28	15.756	0.61697	9.16426	0.32459	0.721736	SP18-245-001_Region_1_tv-7_th-28	diffusion_3x
SP18-29-001	Region_1_tv-11_th-11	21.8071	0.851966	5.42748	0.170813	0.842329	SP18-29-001_Region_1_tv-11_th-11	diffusion_3x
SP18-29-001	Region_1_tv-11_th-12	16.9289	0.646044	8.40064	0.289966	0.764298	SP18-29-001_Region_1_tv-11_th-12	diffusion_3x
SP18-29-001	Region_1_tv-11_th-13	15.9742	0.563349	8.99626	0.33726	0.709517	SP18-29-001_Region_1_tv-11_th-13	diffusion_3x
SP18-29-001	Region_1_tv-12_th-10	26.6729	0.954134	3.13501	0.124286	0.785649	SP18-29-001_Region_1_tv-12_th-10	diffusion_3x
SP18-29-001	Region_1_tv-12_th-13	15.4793	0.515018	9.50796	0.349441	0.643288	SP18-29-001_Region_1_tv-12_th-13	diffusion_3x
SP18-29-001	Region_1_tv-13_th-11	15.4278	0.489258	9.70077	0.37407	0.607254	SP18-29-001_Region_1_tv-13_th-11	diffusion_3x
SP18-29-001	Region_1_tv-17_th-15	16.0552	0.540704	9.25969	0.353352	0.672408	SP18-29-001_Region_1_tv-17_th-15	diffusion_3x
SP18-29-001	Region_1_tv-20_th-22	20.6632	0.802289	5.87341	0.205989	0.793996	SP18-29-001_Region_1_tv-20_th-22	diffusion_3x
SP18-29-001	Region_1_tv-3_th-2	20.2659	0.847252	5.63425	0.167871	0.786224	SP18-29-001_Region_1_tv-3_th-2	diffusion_3x
SP18-29-001	Region_1_tv-6_th-7	20.8047	0.842898	6.0124	0.178787	0.82096	SP18-29-001_Region_1_tv-6_th-7	diffusion_3x
SP18-29-001	Region_1_tv-7_th-5	20.4382	0.813687	5.7614	0.183018	0.79641	SP18-29-001_Region_1_tv-7_th-5	diffusion_3x
SP18-29-001	Region_1_tv-7_th-6	15.7048	0.532352	9.00269	0.34265	0.718673	SP18-29-001_Region_1_tv-7_th-6	diffusion_3x
SP18-3502-001	Region_1_tv-11_th-9	18.7027	0.770459	6.95495	0.219139	0.769281	SP18-3502-001_Region_1_tv-11_th-9	diffusion_3x
SP18-3502-001	Region_1_tv-12_th-7	18.7504	0.760238	7.13399	0.219837	0.831293	SP18-3502-001_Region_1_tv-12_th-7	diffusion_3x
SP18-3502-001	Region_1_tv-12_th-8	17.1639	0.654137	8.24872	0.29967	0.744517	SP18-3502-001_Region_1_tv-12_th-8	diffusion_3x
SP18-3502-001	Region_1_tv-14_th-8	17.0144	0.603007	8.71098	0.323836	0.78073	SP18-3502-001_Region_1_tv-14_th-8	diffusion_3x
SP18-3502-001	Region_1_tv-17_th-13	18.7394	0.761324	7.32113	0.243659	0.812688	SP18-3502-001_Region_1_tv-17_th-13	diffusion_3x
SP18-3502-001	Region_1_tv-20_th-19	18.8497	0.776818	6.90773	0.219345	0.804684	SP18-3502-001_Region_1_tv-20_th-19	diffusion_3x
SP18-3502-001	Region_1_tv-21_th-19	18.0648	0.679832	8.43952	0.286683	0.806807	SP18-3502-001_Region_1_tv-21_th-19	diffusion_3x
SP18-3502-001	Region_1_tv-22_th-19	17.6248	0.660717	8.63971	0.299261	0.788318	SP18-3502-001_Region_1_tv-22_th-19	diffusion_3x
SP18-3502-001	Region_1_tv-2_th-10	18.2657	0.594637	9.13759	0.365516	0.631597	SP18-3502-001_Region_1_tv-2_th-10	diffusion_3x
SP18-3502-001	Region_1_tv-2_th-11	17.9356	0.70351	8.39313	0.295276	0.716003	SP18-3502-001_Region_1_tv-2_th-11	diffusion_3x
SP18-3502-001	Region_1_tv-2_th-9	17.7189	0.576913	9.04566	0.353854	0.70381	SP18-3502-001_Region_1_tv-2_th-9	diffusion_3x
SP18-3502-001	Region_1_tv-3_th-7	16.1612	0.477096	9.00236	0.384027	0.611153	SP18-3502-001_Region_1_tv-3_th-7	diffusion_3x
SP18-3529-001	Region_1_tv-12_th-14	19.0557	0.708142	7.91357	0.260333	0.820638	SP18-3529-001_Region_1_tv-12_th-14	diffusion_3x
SP18-3529-001	Region_1_tv-12_th-15	19.1059	0.674763	7.82328	0.271794	0.832332	SP18-3529-001_Region_1_tv-12_th-15	diffusion_3x
SP18-3529-001	Region_1_tv-13_th-18	21.763	0.844378	5.38728	0.148096	0.821304	SP18-3529-001_Region_1_tv-13_th-18	diffusion_3x
SP18-3529-001	Region_1_tv-15_th-23	20.5718	0.831627	5.93184	0.16722	0.782697	SP18-3529-001_Region_1_tv-15_th-23	diffusion_3x
SP18-3529-001	Region_1_tv-3_th-5	18.1705	0.635058	8.01051	0.304599	0.738605	SP18-3529-001_Region_1_tv-3_th-5	diffusion_3x
SP18-3529-001	Region_1_tv-4_th-3	18.7592	0.711366	8.02964	0.260621	0.801137	SP18-3529-001_Region_1_tv-4_th-3	diffusion_3x
SP18-3529-001	Region_1_tv-5_th-3	17.8008	0.659192	8.75046	0.303253	0.743085	SP18-3529-001_Region_1_tv-5_th-3	diffusion_3x
SP18-3529-001	Region_1_tv-6_th-3	18.3967	0.718625	7.86337	0.254275	0.79826	SP18-3529-001_Region_1_tv-6_th-3	diffusion_3x
SP18-3529-001	Region_1_tv-6_th-4	18.0162	0.658664	8.79617	0.281577	0.787351	SP18-3529-001_Region_1_tv-6_th-4	diffusion_3x
SP18-3529-001	Region_1_tv-7_th-10	20.1737	0.823471	6.13774	0.180855	0.848937	SP18-3529-001_Region_1_tv-7_th-10	diffusion_3x
SP18-3529-001	Region_1_tv-8_th-10	22.1972	0.858748	5.25633	0.169437	0.868809	SP18-3529-001_Region_1_tv-8_th-10	diffusion_3x
SP18-3529-001	Region_1_tv-9_th-16	17.2373	0.581871	8.46258	0.322273	0.6853	SP18-3529-001_Region_1_tv-9_th-16	diffusion_3x
SP18-3790-001	Region_1_tv-13_th-10	26.8718	0.959073	4.57142	0.0973204	0.771972	SP18-3790-001_Region_1_tv-13_th-10	diffusion_3x
SP18-3790-001	Region_1_tv-16_th-14	18.8786	0.778325	6.87877	0.20894	0.837819	SP18-3790-001_Region_1_tv-16_th-14	diffusion_3x
SP18-3790-001	Region_1_tv-16_th-15	19.635	0.784225	6.80816	0.212918	0.815595	SP18-3790-001_Region_1_tv-16_th-15	diffusion_3x
SP18-3790-001	Region_1_tv-17_th-13	17.2814	0.621872	8.35419	0.33612	0.678188	SP18-3790-001_Region_1_tv-17_th-13	diffusion_3x
SP18-3790-001	Region_1_tv-17_th-14	17.9123	0.696928	7.97997	0.27711	0.725795	SP18-3790-001_Region_1_tv-17_th-14	diffusion_3x
SP18-3790-001	Region_1_tv-18_th-12	16.8664	0.726584	7.45865	0.312891	0.689693	SP18-3790-001_Region_1_tv-18_th-12	diffusion_3x
SP18-3790-001	Region_1_tv-18_th-13	18.9539	0.652438	8.41188	0.35761	0.634356	SP18-3790-001_Region_1_tv-18_th-13	diffusion_3x
SP18-3790-001	Region_1_tv-4_th-3	23.6471	0.885739	5.95917	0.188157	0.738699	SP18-3790-001_Region_1_tv-4_th-3	diffusion_3x
SP18-3790-001	Region_1_tv-4_th-4	15.9393	0.641926	8.97161	0.307183	0.658891	SP18-3790-001_Region_1_tv-4_th-4	diffusion_3x
SP18-3790-001	Region_1_tv-5_th-2	17.6471	0.679367	8.27072	0.252842	0.768445	SP18-3790-001_Region_1_tv-5_th-2	diffusion_3x
SP18-3790-001	Region_1_tv-5_th-3	16.4174	0.368963	9.67642	0.427294	0.569152	SP18-3790-001_Region_1_tv-5_th-3	diffusion_3x
SP18-3790-001	Region_1_tv-5_th-4	16.4322	0.608681	9.0631	0.317098	0.70513	SP18-3790-001_Region_1_tv-5_th-4	diffusion_3x
SP18-3907-001	Region_1_tv-13_th-12	19.5644	0.831234	6.25559	0.205685	0.803957	SP18-3907-001_Region_1_tv-13_th-12	diffusion_3x
SP18-3907-001	Region_1_tv-13_th-17	17.8643	0.704572	7.10445	0.242359	0.787013	SP18-3907-001_Region_1_tv-13_th-17	diffusion_3x
SP18-3907-001	Region_1_tv-13_th-18	16.2443	0.452722	9.34763	0.389389	0.607257	SP18-3907-001_Region_1_tv-13_th-18	diffusion_3x
SP18-3907-001	Region_1_tv-14_th-13	16.2845	0.502018	9.41222	0.384349	0.456385	SP18-3907-001_Region_1_tv-14_th-13	diffusion_3x
SP18-3907-001	Region_1_tv-15_th-12	17.4179	0.550727	9.55915	0.355244	0.618134	SP18-3907-001_Region_1_tv-15_th-12	diffusion_3x
SP18-3907-001	Region_1_tv-15_th-13	15.4127	0.314146	9.7933	0.416159	0.266578	SP18-3907-001_Region_1_tv-15_th-13	diffusion_3x
SP18-3907-001	Region_1_tv-15_th-14	18.2641	0.609744	8.17732	0.336535	0.604752	SP18-3907-001_Region_1_tv-15_th-14	diffusion_3x
SP18-3907-001	Region_1_tv-19_th-10	16.1088	0.508781	9.44391	0.372126	0.637991	SP18-3907-001_Region_1_tv-19_th-10	diffusion_3x
SP18-3907-001	Region_1_tv-21_th-9	16.812	0.631072	8.69499	0.308252	0.696609	SP18-3907-001_Region_1_tv-21_th-9	diffusion_3x
SP18-3907-001	Region_1_tv-4_th-25	18.936	0.783292	6.50111	0.209311	0.851974	SP18-3907-001_Region_1_tv-4_th-25	diffusion_3x
SP18-3907-001	Region_1_tv-5_th-25	17.6626	0.715077	7.47684	0.243032	0.833672	SP18-3907-001_Region_1_tv-5_th-25	diffusion_3x
SP18-3907-001	Region_1_tv-6_th-5	21.3504	0.714569	6.12754	0.293165	0.613223	SP18-3907-001_Region_1_tv-6_th-5	diffusion_3x
SP18-4368-001	Region_1_tv-13_th-10	17.6435	0.647801	8.86451	0.2836	0.717667	SP18-4368-001_Region_1_tv-13_th-10	diffusion_3x
SP18-4368-001	Region_1_tv-13_th-8	18.3989	0.78904	6.95746	0.220782	0.838635	SP18-4368-001_Region_1_tv-13_th-8	diffusion_3x
SP18-4368-001	Region_1_tv-13_th-9	17.694	0.597502	8.95153	0.322929	0.720348	SP18-4368-001_Region_1_tv-13_th-9	diffusion_3x
SP18-4368-001	Region_1_tv-16_th-14	19.6309	0.775933	6.74394	0.208768	0.846076	SP18-4368-001_Region_1_tv-16_th-14	diffusion_3x
SP18-4368-001	Region_1_tv-16_th-15	20.2983	0.820083	5.71731	0.176052	0.858218	SP18-4368-001_Region_1_tv-16_th-15	diffusion_3x
SP18-4368-001	Region_1_tv-19_th-18	16.3089	0.477058	9.18887	0.365999	0.683441	SP18-4368-001_Region_1_tv-19_th-18	diffusion_3x
SP18-4368-001	Region_1_tv-20_th-17	17.9118	0.67602	8.36232	0.280171	0.799026	SP18-4368-001_Region_1_tv-20_th-17	diffusion_3x
SP18-4368-001	Region_1_tv-21_th-16	18.4128	0.729052	7.9503	0.246569	0.838866	SP18-4368-001_Region_1_tv-21_th-16	diffusion_3x
SP18-4368-001	Region_1_tv-21_th-17	18.876	0.752014	7.50474	0.248331	0.845673	SP18-4368-001_Region_1_tv-21_th-17	diffusion_3x
SP18-4368-001	Region_1_tv-21_th-18	16.0376	0.601335	9.16365	0.312766	0.771665	SP18-4368-001_Region_1_tv-21_th-18	diffusion_3x
SP18-4368-001	Region_1_tv-5_th-3	16.2298	0.606105	8.91568	0.294372	0.725035	SP18-4368-001_Region_1_tv-5_th-3	diffusion_3x
SP18-4368-001	Region_1_tv-9_th-5	16.4494	0.609341	9.06339	0.310972	0.725802	SP18-4368-001_Region_1_tv-9_th-5	diffusion_3x
SP18-4411-001	Region_1_tv-12_th-13	17.3134	0.656924	8.68858	0.291789	0.734909	SP18-4411-001_Region_1_tv-12_th-13	diffusion_3x
SP18-4411-001	Region_1_tv-13_th-12	15.6041	0.564258	9.08862	0.337109	0.770341	SP18-4411-001_Region_1_tv-13_th-12	diffusion_3x
SP18-4411-001	Region_1_tv-13_th-13	16.96	0.676573	7.66412	0.279078	0.799572	SP18-4411-001_Region_1_tv-13_th-13	diffusion_3x
SP18-4411-001	Region_1_tv-19_th-16	16.675	0.616552	7.62687	0.290682	0.742299	SP18-4411-001_Region_1_tv-19_th-16	diffusion_3x
SP18-4411-001	Region_1_tv-19_th-18	18.3904	0.728328	7.51246	0.251205	0.809714	SP18-4411-001_Region_1_tv-19_th-18	diffusion_3x
SP18-4411-001	Region_1_tv-20_th-16	16.4796	0.602144	8.44298	0.309691	0.753327	SP18-4411-001_Region_1_tv-20_th-16	diffusion_3x
SP18-4411-001	Region_1_tv-20_th-17	17.9897	0.686931	7.45946	0.269701	0.757292	SP18-4411-001_Region_1_tv-20_th-17	diffusion_3x
SP18-4411-001	Region_1_tv-20_th-18	18.1626	0.693735	7.87474	0.264316	0.791964	SP18-4411-001_Region_1_tv-20_th-18	diffusion_3x
SP18-4411-001	Region_1_tv-21_th-18	17.3567	0.675251	7.66116	0.251849	0.777623	SP18-4411-001_Region_1_tv-21_th-18	diffusion_3x
SP18-4411-001	Region_1_tv-2_th-2	19.6867	0.804209	6.59056	0.179399	0.802425	SP18-4411-001_Region_1_tv-2_th-2	diffusion_3x
SP18-4411-001	Region_1_tv-3_th-3	20.0042	0.825619	6.00417	0.169237	0.805533	SP18-4411-001_Region_1_tv-3_th-3	diffusion_3x
SP18-4411-001	Region_1_tv-4_th-3	19.7878	0.813446	6.5945	0.182315	0.808997	SP18-4411-001_Region_1_tv-4_th-3	diffusion_3x
SP18-4971-001	Region_1_tv-10_th-10	16.6551	0.577527	9.06737	0.353006	0.614974	SP18-4971-001_Region_1_tv-10_th-10	diffusion_3x
SP18-4971-001	Region_1_tv-10_th-8	16.824	0.658546	9.35622	0.318055	0.752294	SP18-4971-001_Region_1_tv-10_th-8	diffusion_3x
SP18-4971-001	Region_1_tv-2_th-3	18.1255	0.559268	8.68968	0.377625	0.620151	SP18-4971-001_Region_1_tv-2_th-3	diffusion_3x
SP18-4971-001	Region_1_tv-3_th-5	16.2423	0.51528	9.60057	0.367955	0.526219	SP18-4971-001_Region_1_tv-3_th-5	diffusion_3x
SP18-4971-001	Region_1_tv-3_th-6	17.8938	0.709292	8.65344	0.281399	0.800134	SP18-4971-001_Region_1_tv-3_th-6	diffusion_3x
SP18-4971-001	Region_1_tv-3_th-7	17.2787	0.59273	9.06714	0.348109	0.635231	SP18-4971-001_Region_1_tv-3_th-7	diffusion_3x
SP18-4971-001	Region_1_tv-4_th-5	19.8522	0.754888	7.04377	0.252672	0.76405	SP18-4971-001_Region_1_tv-4_th-5	diffusion_3x
SP18-4971-001	Region_1_tv-4_th-6	21.217	0.842377	6.53379	0.179683	0.890696	SP18-4971-001_Region_1_tv-4_th-6	diffusion_3x
SP18-4971-001	Region_1_tv-4_th-7	18.4237	0.737852	7.55107	0.256372	0.846032	SP18-4971-001_Region_1_tv-4_th-7	diffusion_3x
SP18-4971-001	Region_1_tv-5_th-6	21.0857	0.833266	6.81019	0.19075	0.904894	SP18-4971-001_Region_1_tv-5_th-6	diffusion_3x
SP18-4971-001	Region_1_tv-8_th-10	18.5506	0.747123	7.84842	0.252217	0.796781	SP18-4971-001_Region_1_tv-8_th-10	diffusion_3x
SP18-4971-001	Region_1_tv-9_th-10	15.8124	0.532473	9.54669	0.367004	0.610841	SP18-4971-001_Region_1_tv-9_th-10	diffusion_3x
SP18-5025-001	Region_1_tv-5_th-4	17.305	0.671306	8.24856	0.304789	0.802342	SP18-5025-001_Region_1_tv-5_th-4	diffusion_3x
SP18-5025-001	Region_1_tv-6_th-15	17.9063	0.725935	8.79074	0.266731	0.832775	SP18-5025-001_Region_1_tv-6_th-15	diffusion_3x
SP18-5025-001	Region_1_tv-6_th-2	19.0839	0.808092	6.73415	0.185624	0.8554	SP18-5025-001_Region_1_tv-6_th-2	diffusion_3x
SP18-5025-001	Region_1_tv-6_th-3	17.5333	0.691028	8.59758	0.293112	0.820986	SP18-5025-001_Region_1_tv-6_th-3	diffusion_3x
SP18-5025-001	Region_1_tv-6_th-9	16.9547	0.612177	9.47799	0.323043	0.780087	SP18-5025-001_Region_1_tv-6_th-9	diffusion_3x
SP18-5025-001	Region_1_tv-7_th-8	17.422	0.677945	8.5944	0.284416	0.836715	SP18-5025-001_Region_1_tv-7_th-8	diffusion_3x
SP18-5025-001	Region_1_tv-7_th-9	18.2627	0.739448	7.7372	0.259791	0.840195	SP18-5025-001_Region_1_tv-7_th-9	diffusion_3x
SP18-5025-001	Region_1_tv-8_th-10	21.0654	0.854606	6.02955	0.197541	0.903202	SP18-5025-001_Region_1_tv-8_th-10	diffusion_3x
SP18-5025-001	Region_1_tv-8_th-15	18.0024	0.715846	8.8543	0.271226	0.846715	SP18-5025-001_Region_1_tv-8_th-15	diffusion_3x
SP18-5025-001	Region_1_tv-9_th-16	18.2347	0.726877	8.75438	0.264836	0.853759	SP18-5025-001_Region_1_tv-9_th-16	diffusion_3x
SP18-5025-001	Region_1_tv-9_th-8	17.8418	0.664526	9.32777	0.301769	0.82259	SP18-5025-001_Region_1_tv-9_th-8	diffusion_3x
SP18-5025-001	Region_1_tv-9_th-9	17.6013	0.659606	9.21776	0.295345	0.81284	SP18-5025-001_Region_1_tv-9_th-9	diffusion_3x
SP18-504-001	Region_1_tv-11_th-12	16.2663	0.505297	9.01601	0.361132	0.592421	SP18-504-001_Region_1_tv-11_th-12	diffusion_3x
SP18-504-001	Region_1_tv-27_th-22	17.4203	0.591872	8.55404	0.312109	0.676405	SP18-504-001_Region_1_tv-27_th-22	diffusion_3x
SP18-504-001	Region_1_tv-30_th-26	20.5507	0.790406	6.53762	0.207607	0.836542	SP18-504-001_Region_1_tv-30_th-26	diffusion_3x
SP18-504-001	Region_1_tv-30_th-27	20.0633	0.752495	6.66789	0.229875	0.824132	SP18-504-001_Region_1_tv-30_th-27	diffusion_3x
SP18-504-001	Region_1_tv-31_th-26	19.1907	0.753329	7.30724	0.222177	0.826215	SP18-504-001_Region_1_tv-31_th-26	diffusion_3x
SP18-504-001	Region_1_tv-31_th-27	18.7739	0.72468	7.85198	0.246177	0.840028	SP18-504-001_Region_1_tv-31_th-27	diffusion_3x
SP18-504-001	Region_1_tv-32_th-25	21.2382	0.826817	6.11082	0.190683	0.866527	SP18-504-001_Region_1_tv-32_th-25	diffusion_3x
SP18-504-001	Region_1_tv-32_th-26	20.205	0.785273	6.8089	0.208552	0.857809	SP18-504-001_Region_1_tv-32_th-26	diffusion_3x
SP18-504-001	Region_1_tv-32_th-27	17.2516	0.697995	7.6257	0.252325	0.737095	SP18-504-001_Region_1_tv-32_th-27	diffusion_3x
SP18-504-001	Region_1_tv-6_th-8	16.5595	0.610473	8.73368	0.291993	0.70684	SP18-504-001_Region_1_tv-6_th-8	diffusion_3x
SP18-504-001	Region_1_tv-8_th-7	16.697	0.545434	8.97284	0.363017	0.687171	SP18-504-001_Region_1_tv-8_th-7	diffusion_3x
SP18-504-001	Region_1_tv-9_th-6	17.1605	0.609348	8.98119	0.334051	0.729697	SP18-504-001_Region_1_tv-9_th-6	diffusion_3x
SP18-5453-001	Region_1_tv-10_th-7	14.595	0.549855	9.21229	0.366215	0.709811	SP18-5453-001_Region_1_tv-10_th-7	diffusion_3x
SP18-5453-001	Region_1_tv-11_th-8	18.5187	0.751003	7.60599	0.252631	0.813967	SP18-5453-001_Region_1_tv-11_th-8	diffusion_3x
SP18-5453-001	Region_1_tv-12_th-18	16.7445	0.631224	9.30812	0.314581	0.762874	SP18-5453-001_Region_1_tv-12_th-18	diffusion_3x
SP18-5453-001	Region_1_tv-16_th-6	16.8051	0.642775	8.83074	0.302744	0.777187	SP18-5453-001_Region_1_tv-16_th-6	diffusion_3x
SP18-5453-001	Region_1_tv-17_th-12	15.8072	0.620051	9.78705	0.346823	0.675186	SP18-5453-001_Region_1_tv-17_th-12	diffusion_3x
SP18-5453-001	Region_1_tv-17_th-13	16.9178	0.689091	9.07249	0.307128	0.742317	SP18-5453-001_Region_1_tv-17_th-13	diffusion_3x
SP18-5453-001	Region_1_tv-17_th-14	16.8464	0.662033	8.70325	0.305102	0.743044	SP18-5453-001_Region_1_tv-17_th-14	diffusion_3x
SP18-5453-001	Region_1_tv-17_th-3	15.1366	0.376398	9.95268	0.411971	0.512561	SP18-5453-001_Region_1_tv-17_th-3	diffusion_3x
SP18-5453-001	Region_1_tv-17_th-4	16.8198	0.607512	9.67569	0.340798	0.73889	SP18-5453-001_Region_1_tv-17_th-4	diffusion_3x
SP18-5453-001	Region_1_tv-17_th-5	17.0507	0.62312	9.15941	0.317178	0.755398	SP18-5453-001_Region_1_tv-17_th-5	diffusion_3x
SP18-5453-001	Region_1_tv-17_th-6	14.1614	0.340157	9.89202	0.410032	0.486962	SP18-5453-001_Region_1_tv-17_th-6	diffusion_3x
SP18-5453-001	Region_1_tv-18_th-12	16.2696	0.62072	9.76609	0.344598	0.667658	SP18-5453-001_Region_1_tv-18_th-12	diffusion_3x
SP18-995-001	Region_1_tv-10_th-5	19.1773	0.786657	7.59308	0.21765	0.867641	SP18-995-001_Region_1_tv-10_th-5	diffusion_3x
SP18-995-001	Region_1_tv-13_th-12	20.7314	0.819561	6.16183	0.2037	0.847156	SP18-995-001_Region_1_tv-13_th-12	diffusion_3x
SP18-995-001	Region_1_tv-3_th-3	21.123	0.859694	5.77935	0.145762	0.860804	SP18-995-001_Region_1_tv-3_th-3	diffusion_3x
SP18-995-001	Region_1_tv-6_th-6	20.1939	0.790351	7.28756	0.218759	0.883075	SP18-995-001_Region_1_tv-6_th-6	diffusion_3x
SP18-995-001	Region_1_tv-6_th-7	20.0272	0.777075	7.74575	0.224886	0.870479	SP18-995-001_Region_1_tv-6_th-7	diffusion_3x
SP18-995-001	Region_1_tv-7_th-7	19.3656	0.787306	7.36631	0.222738	0.816999	SP18-995-001_Region_1_tv-7_th-7	diffusion_3x
SP18-995-001	Region_1_tv-8_th-6	19.5397	0.744562	8.07697	0.247135	0.86215	SP18-995-001_Region_1_tv-8_th-6	diffusion_3x
SP18-995-001	Region_1_tv-8_th-7	20.2822	0.805509	6.99563	0.205131	0.856821	SP18-995-001_Region_1_tv-8_th-7	diffusion_3x
SP18-995-001	Region_1_tv-8_th-8	18.7133	0.716116	8.55503	0.271723	0.827886	SP18-995-001_Region_1_tv-8_th-8	diffusion_3x
SP18-995-001	Region_1_tv-9_th-12	18.7581	0.735144	8.22846	0.24143	0.821622	SP18-995-001_Region_1_tv-9_th-12	diffusion_3x
SP18-995-001	Region_1_tv-9_th-3	19.7675	0.798025	7.04072	0.197998	0.85768	SP18-995-001_Region_1_tv-9_th-3	diffusion_3x
SP18-995-001	Region_1_tv-9_th-6	18.147	0.708017	8.885	0.271423	0.829285	SP18-995-001_Region_1_tv-9_th-6	diffusion_3x
SP18-133-001	Region_1_tv-15_th-9	18.16	0.697458	8.54548	0.276249	0.80386	SP18-133-001_Region_1_tv-15_th-9	diffusion_4x
SP18-133-001	Region_1_tv-22_th-15	19.7084	0.78472	6.99663	0.237519	0.834573	SP18-133-001_Region_1_tv-22_th-15	diffusion_4x
SP18-133-001	Region_1_tv-22_th-16	19.6248	0.783864	6.64693	0.221148	0.801691	SP18-133-001_Region_1_tv-22_th-16	diffusion_4x
SP18-133-001	Region_1_tv-23_th-16	17.8597	0.639453	8.37679	0.323899	0.789925	SP18-133-001_Region_1_tv-23_th-16	diffusion_4x
SP18-133-001	Region_1_tv-24_th-16	17.1142	0.560455	9.37698	0.342543	0.773647	SP18-133-001_Region_1_tv-24_th-16	diffusion_4x
SP18-133-001	Region_1_tv-25_th-15	15.1706	0.424656	9.67214	0.390379	0.60581	SP18-133-001_Region_1_tv-25_th-15	diffusion_4x
SP18-133-001	Region_1_tv-6_th-5	19.9096	0.82977	6.14483	0.185213	0.81659	SP18-133-001_Region_1_tv-6_th-5	diffusion_4x
SP18-133-001	Region_1_tv-6_th-8	21.5084	0.849371	6.01485	0.187057	0.840114	SP18-133-001_Region_1_tv-6_th-8	diffusion_4x
SP18-133-001	Region_1_tv-7_th-8	20.1401	0.774101	6.97458	0.240973	0.796956	SP18-133-001_Region_1_tv-7_th-8	diffusion_4x
SP18-133-001	Region_1_tv-8_th-4	15.7767	0.532657	8.95183	0.357724	0.612351	SP18-133-001_Region_1_tv-8_th-4	diffusion_4x
SP18-133-001	Region_1_tv-8_th-7	15.9454	0.500378	9.40363	0.385756	0.602668	SP18-133-001_Region_1_tv-8_th-7	diffusion_4x
SP18-133-001	Region_1_tv-9_th-8	17.0675	0.57458	9.14774	0.357488	0.608959	SP18-133-001_Region_1_tv-9_th-8	diffusion_4x
SP18-1739-001	Region_1_tv-12_th-11	18.9921	0.751787	7.68281	0.242136	0.807473	SP18-1739-001_Region_1_tv-12_th-11	diffusion_4x
SP18-1739-001	Region_1_tv-13_th-9	21.7047	0.824763	6.52913	0.18725	0.887298	SP18-1739-001_Region_1_tv-13_th-9	diffusion_4x
SP18-1739-001	Region_1_tv-16_th-14	19.3747	0.784201	6.83849	0.201128	0.833438	SP18-1739-001_Region_1_tv-16_th-14	diffusion_4x
SP18-1739-001	Region_1_tv-17_th-12	19.5101	0.786096	6.80268	0.209139	0.822214	SP18-1739-001_Region_1_tv-17_th-12	diffusion_4x
SP18-1739-001	Region_1_tv-17_th-13	18.4405	0.681816	8.06024	0.270759	0.80541	SP18-1739-001_Region_1_tv-17_th-13	diffusion_4x
SP18-1739-001	Region_1_tv-18_th-12	16.8709	0.647919	8.38765	0.289584	0.792323	SP18-1739-001_Region_1_tv-18_th-12	diffusion_4x
SP18-1739-001	Region_1_tv-2_th-6	17.4143	0.651152	8.75265	0.287595	0.776825	SP18-1739-001_Region_1_tv-2_th-6	diffusion_4x
SP18-1739-001	Region_1_tv-4_th-3	18.4112	0.66952	7.98134	0.275608	0.723182	SP18-1739-001_Region_1_tv-4_th-3	diffusion_4x
SP18-1739-001	Region_1_tv-7_th-8	17.485	0.518751	9.20129	0.381331	0.584531	SP18-1739-001_Region_1_tv-7_th-8	diffusion_4x
SP18-1739-001	Region_1_tv-8_th-6	17.6864	0.643241	8.86561	0.303487	0.78805	SP18-1739-001_Region_1_tv-8_th-6	diffusion_4x
SP18-1739-001	Region_1_tv-8_th-7	19.4095	0.740832	7.95535	0.248325	0.848862	SP18-1739-001_Region_1_tv-8_th-7	diffusion_4x
SP18-1739-001	Region_1_tv-9_th-6	18.3943	0.700657	8.46279	0.281992	0.832322	SP18-1739-001_Region_1_tv-9_th-6	diffusion_4x
SP18-245-001	Region_1_tv-3_th-27	15.8239	0.657049	8.83483	0.32838	0.769734	SP18-245-001_Region_1_tv-3_th-27	diffusion_4x
SP18-245-001	Region_1_tv-3_th-28	14.1351	0.597981	9.21027	0.374837	0.684954	SP18-245-001_Region_1_tv-3_th-28	diffusion_4x
SP18-245-001	Region_1_tv-4_th-23	15.3236	0.616589	8.8324	0.341619	0.726003	SP18-245-001_Region_1_tv-4_th-23	diffusion_4x
SP18-245-001	Region_1_tv-4_th-25	18.1506	0.732423	7.75558	0.257067	0.848116	SP18-245-001_Region_1_tv-4_th-25	diffusion_4x
SP18-245-001	Region_1_tv-4_th-26	18.5763	0.798868	6.92601	0.232936	0.843073	SP18-245-001_Region_1_tv-4_th-26	diffusion_4x
SP18-245-001	Region_1_tv-6_th-22	16.6497	0.602445	9.08127	0.355103	0.728967	SP18-245-001_Region_1_tv-6_th-22	diffusion_4x
SP18-245-001	Region_1_tv-6_th-23	16.8053	0.681023	8.40772	0.287287	0.792253	SP18-245-001_Region_1_tv-6_th-23	diffusion_4x
SP18-245-001	Region_1_tv-6_th-24	18.0003	0.698082	7.8556	0.273081	0.821188	SP18-245-001_Region_1_tv-6_th-24	diffusion_4x
SP18-245-001	Region_1_tv-6_th-28	18.1876	0.740725	7.76886	0.263347	0.836926	SP18-245-001_Region_1_tv-6_th-28	diffusion_4x
SP18-245-001	Region_1_tv-7_th-22	16.2391	0.5713	9.12922	0.358059	0.609262	SP18-245-001_Region_1_tv-7_th-22	diffusion_4x
SP18-245-001	Region_1_tv-7_th-27	17.2717	0.69123	7.83637	0.288472	0.779577	SP18-245-001_Region_1_tv-7_th-27	diffusion_4x
SP18-245-001	Region_1_tv-7_th-28	15.3562	0.602017	9.13409	0.338872	0.698065	SP18-245-001_Region_1_tv-7_th-28	diffusion_4x
SP18-29-001	Region_1_tv-11_th-11	21.4773	0.850543	5.61698	0.181685	0.824133	SP18-29-001_Region_1_tv-11_th-11	diffusion_4x
SP18-29-001	Region_1_tv-11_th-12	16.918	0.642569	8.45756	0.295888	0.761569	SP18-29-001_Region_1_tv-11_th-12	diffusion_4x
SP18-29-001	Region_1_tv-11_th-13	15.8221	0.558273	9.0134	0.344057	0.693232	SP18-29-001_Region_1_tv-11_th-13	diffusion_4x
SP18-29-001	Region_1_tv-12_th-10	27.4737	0.956107	3.77441	0.133859	0.828848	SP18-29-001_Region_1_tv-12_th-10	diffusion_4x
SP18-29-001	Region_1_tv-12_th-13	15.7067	0.507834	9.43117	0.355188	0.644484	SP18-29-001_Region_1_tv-12_th-13	diffusion_4x
SP18-29-001	Region_1_tv-13_th-11	15.6257	0.481564	9.60898	0.38101	0.598838	SP18-29-001_Region_1_tv-13_th-11	diffusion_4x
SP18-29-001	Region_1_tv-17_th-15	15.9117	0.535914	9.24967	0.36132	0.655173	SP18-29-001_Region_1_tv-17_th-15	diffusion_4x
SP18-29-001	Region_1_tv-20_th-22	20.674	0.802568	6.061	0.222702	0.79603	SP18-29-001_Region_1_tv-20_th-22	diffusion_4x
SP18-29-001	Region_1_tv-3_th-2	19.9069	0.843579	5.82948	0.173492	0.770162	SP18-29-001_Region_1_tv-3_th-2	diffusion_4x
SP18-29-001	Region_1_tv-6_th-7	20.402	0.840244	6.13402	0.176518	0.801168	SP18-29-001_Region_1_tv-6_th-7	diffusion_4x
SP18-29-001	Region_1_tv-7_th-5	20.0352	0.81297	5.96682	0.186842	0.774023	SP18-29-001_Region_1_tv-7_th-5	diffusion_4x
SP18-29-001	Region_1_tv-7_th-6	15.6302	0.527123	9.02407	0.350273	0.707254	SP18-29-001_Region_1_tv-7_th-6	diffusion_4x
SP18-3502-001	Region_1_tv-11_th-9	18.8286	0.76685	7.09063	0.228233	0.763838	SP18-3502-001_Region_1_tv-11_th-9	diffusion_4x
SP18-3502-001	Region_1_tv-12_th-7	18.6614	0.753488	7.2841	0.234513	0.824809	SP18-3502-001_Region_1_tv-12_th-7	diffusion_4x
SP18-3502-001	Region_1_tv-12_th-8	17.6444	0.655362	8.28522	0.307197	0.769145	SP18-3502-001_Region_1_tv-12_th-8	diffusion_4x
SP18-3502-001	Region_1_tv-14_th-8	16.9226	0.596783	8.75111	0.33375	0.76987	SP18-3502-001_Region_1_tv-14_th-8	diffusion_4x
SP18-3502-001	Region_1_tv-17_th-13	18.5023	0.750655	7.47307	0.259912	0.80169	SP18-3502-001_Region_1_tv-17_th-13	diffusion_4x
SP18-3502-001	Region_1_tv-20_th-19	18.7932	0.771485	7.04324	0.227412	0.803199	SP18-3502-001_Region_1_tv-20_th-19	diffusion_4x
SP18-3502-001	Region_1_tv-21_th-19	17.8605	0.669805	8.5322	0.296977	0.797918	SP18-3502-001_Region_1_tv-21_th-19	diffusion_4x
SP18-3502-001	Region_1_tv-22_th-19	17.4944	0.650853	8.69214	0.308378	0.784216	SP18-3502-001_Region_1_tv-22_th-19	diffusion_4x
SP18-3502-001	Region_1_tv-2_th-10	17.5756	0.562866	9.23594	0.380348	0.614018	SP18-3502-001_Region_1_tv-2_th-10	diffusion_4x
SP18-3502-001	Region_1_tv-2_th-11	17.984	0.684042	8.51129	0.308272	0.718111	SP18-3502-001_Region_1_tv-2_th-11	diffusion_4x
SP18-3502-001	Region_1_tv-2_th-9	17.2391	0.563337	9.13989	0.362328	0.693472	SP18-3502-001_Region_1_tv-2_th-9	diffusion_4x
SP18-3502-001	Region_1_tv-3_th-7	16.2321	0.483906	9.03568	0.385327	0.653182	SP18-3502-001_Region_1_tv-3_th-7	diffusion_4x
SP18-3529-001	Region_1_tv-12_th-14	19.2105	0.707037	7.98297	0.264298	0.821184	SP18-3529-001_Region_1_tv-12_th-14	diffusion_4x
SP18-3529-001	Region_1_tv-12_th-15	19.1339	0.670741	7.88201	0.278622	0.829178	SP18-3529-001_Region_1_tv-12_th-15	diffusion_4x
SP18-3529-001	Region_1_tv-13_th-18	21.7829	0.841493	5.63292	0.153792	0.818244	SP18-3529-001_Region_1_tv-13_th-18	diffusion_4x
SP18-3529-001	Region_1_tv-15_th-23	20.0983	0.825244	6.13107	0.182998	0.755427	SP18-3529-001_Region_1_tv-15_th-23	diffusion_4x
SP18-3529-001	Region_1_tv-3_th-5	17.961	0.626723	8.08538	0.310235	0.729083	SP18-3529-001_Region_1_tv-3_th-5	diffusion_4x
SP18-3529-001	Region_1_tv-4_th-3	18.8313	0.702402	8.20822	0.26983	0.795012	SP18-3529-001_Region_1_tv-4_th-3	diffusion_4x
SP18-3529-001	Region_1_tv-5_th-3	17.6757	0.64318	8.84759	0.317822	0.734217	SP18-3529-001_Region_1_tv-5_th-3	diffusion_4x
SP18-3529-001	Region_1_tv-6_th-3	18.4696	0.713778	8.00805	0.260843	0.781633	SP18-3529-001_Region_1_tv-6_th-3	diffusion_4x
SP18-3529-001	Region_1_tv-6_th-4	17.9656	0.646697	8.87883	0.290069	0.780793	SP18-3529-001_Region_1_tv-6_th-4	diffusion_4x
SP18-3529-001	Region_1_tv-7_th-10	20.3173	0.820149	6.39767	0.191804	0.846246	SP18-3529-001_Region_1_tv-7_th-10	diffusion_4x
SP18-3529-001	Region_1_tv-8_th-10	21.6613	0.854583	5.59906	0.175756	0.842924	SP18-3529-001_Region_1_tv-8_th-10	diffusion_4x
SP18-3529-001	Region_1_tv-9_th-16	18.0319	0.582274	8.44115	0.323815	0.701086	SP18-3529-001_Region_1_tv-9_th-16	diffusion_4x
SP18-3790-001	Region_1_tv-13_th-10	26.5972	0.959618	5.18597	0.0780704	0.764472	SP18-3790-001_Region_1_tv-13_th-10	diffusion_4x
SP18-3790-001	Region_1_tv-16_th-14	18.633	0.772428	7.06268	0.223879	0.821211	SP18-3790-001_Region_1_tv-16_th-14	diffusion_4x
SP18-3790-001	Region_1_tv-16_th-15	19.787	0.781307	6.99683	0.220014	0.810845	SP18-3790-001_Region_1_tv-16_th-15	diffusion_4x
SP18-3790-001	Region_1_tv-17_th-13	17.5109	0.625091	8.35228	0.343596	0.66958	SP18-3790-001_Region_1_tv-17_th-13	diffusion_4x
SP18-3790-001	Region_1_tv-17_th-14	17.6836	0.695256	8.06156	0.289963	0.705112	SP18-3790-001_Region_1_tv-17_th-14	diffusion_4x
SP18-3790-001	Region_1_tv-18_th-12	17.2908	0.729657	7.76738	0.316129	0.685182	SP18-3790-001_Region_1_tv-18_th-12	diffusion_4x
SP18-3790-001	Region_1_tv-18_th-13	18.5693	0.663303	8.49724	0.364146	0.595908	SP18-3790-001_Region_1_tv-18_th-13	diffusion_4x
SP18-3790-001	Region_1_tv-4_th-3	25.7022	0.901817	4.82982	0.143298	0.765814	SP18-3790-001_Region_1_tv-4_th-3	diffusion_4x
SP18-3790-001	Region_1_tv-4_th-4	16.2066	0.6324	8.99911	0.311656	0.657738	SP18-3790-001_Region_1_tv-4_th-4	diffusion_4x
SP18-3790-001	Region_1_tv-5_th-2	17.6619	0.67516	8.30827	0.263146	0.764729	SP18-3790-001_Region_1_tv-5_th-2	diffusion_4x
SP18-3790-001	Region_1_tv-5_th-3	16.7881	0.372285	9.65964	0.424811	0.584675	SP18-3790-001_Region_1_tv-5_th-3	diffusion_4x
SP18-3790-001	Region_1_tv-5_th-4	16.3727	0.598881	9.14105	0.325384	0.699251	SP18-3790-001_Region_1_tv-5_th-4	diffusion_4x
SP18-3907-001	Region_1_tv-13_th-12	19.7653	0.830505	5.74713	0.227301	0.815182	SP18-3907-001_Region_1_tv-13_th-12	diffusion_4x
SP18-3907-001	Region_1_tv-13_th-17	18.1471	0.709446	7.03855	0.226536	0.797053	SP18-3907-001_Region_1_tv-13_th-17	diffusion_4x
SP18-3907-001	Region_1_tv-13_th-18	16.2981	0.447091	9.33893	0.391903	0.605443	SP18-3907-001_Region_1_tv-13_th-18	diffusion_4x
SP18-3907-001	Region_1_tv-14_th-13	16.0321	0.491671	9.48418	0.389486	0.446503	SP18-3907-001_Region_1_tv-14_th-13	diffusion_4x
SP18-3907-001	Region_1_tv-15_th-12	17.325	0.539309	9.52627	0.36873	0.617383	SP18-3907-001_Region_1_tv-15_th-12	diffusion_4x
SP18-3907-001	Region_1_tv-15_th-13	15.4007	0.30965	9.80061	0.421628	0.265629	SP18-3907-001_Region_1_tv-15_th-13	diffusion_4x
SP18-3907-001	Region_1_tv-15_th-14	18.926	0.619388	8.29922	0.337822	0.644673	SP18-3907-001_Region_1_tv-15_th-14	diffusion_4x
SP18-3907-001	Region_1_tv-19_th-10	16.3158	0.497278	9.44385	0.379328	0.639815	SP18-3907-001_Region_1_tv-19_th-10	diffusion_4x
SP18-3907-001	Region_1_tv-21_th-9	16.8042	0.624146	8.75032	0.315241	0.696684	SP18-3907-001_Region_1_tv-21_th-9	diffusion_4x
SP18-3907-001	Region_1_tv-4_th-25	18.5687	0.779139	6.75067	0.221614	0.835792	SP18-3907-001_Region_1_tv-4_th-25	diffusion_4x
SP18-3907-001	Region_1_tv-5_th-25	17.6687	0.710491	7.60014	0.25414	0.830272	SP18-3907-001_Region_1_tv-5_th-25	diffusion_4x
SP18-3907-001	Region_1_tv-6_th-5	22.0662	0.719932	6.25851	0.293092	0.62578	SP18-3907-001_Region_1_tv-6_th-5	diffusion_4x
SP18-4368-001	Region_1_tv-13_th-10	17.5317	0.631071	8.9176	0.298571	0.705143	SP18-4368-001_Region_1_tv-13_th-10	diffusion_4x
SP18-4368-001	Region_1_tv-13_th-8	18.7274	0.791003	6.95727	0.222273	0.852844	SP18-4368-001_Region_1_tv-13_th-8	diffusion_4x
SP18-4368-001	Region_1_tv-13_th-9	17.5662	0.583682	9.00875	0.334167	0.709818	SP18-4368-001_Region_1_tv-13_th-9	diffusion_4x
SP18-4368-001	Region_1_tv-16_th-14	19.6211	0.771741	6.91283	0.220056	0.843464	SP18-4368-001_Region_1_tv-16_th-14	diffusion_4x
SP18-4368-001	Region_1_tv-16_th-15	19.7327	0.817189	5.97969	0.184894	0.836761	SP18-4368-001_Region_1_tv-16_th-15	diffusion_4x
SP18-4368-001	Region_1_tv-19_th-18	16.2065	0.472175	9.21083	0.37341	0.668644	SP18-4368-001_Region_1_tv-19_th-18	diffusion_4x
SP18-4368-001	Region_1_tv-20_th-17	17.6815	0.664158	8.42627	0.293185	0.784557	SP18-4368-001_Region_1_tv-20_th-17	diffusion_4x
SP18-4368-001	Region_1_tv-21_th-16	18.2645	0.719104	8.04412	0.25972	0.831008	SP18-4368-001_Region_1_tv-21_th-16	diffusion_4x
SP18-4368-001	Region_1_tv-21_th-17	18.8409	0.744687	7.60813	0.262153	0.842147	SP18-4368-001_Region_1_tv-21_th-17	diffusion_4x
SP18-4368-001	Region_1_tv-21_th-18	16.0067	0.590965	9.19753	0.319738	0.768197	SP18-4368-001_Region_1_tv-21_th-18	diffusion_4x
SP18-4368-001	Region_1_tv-5_th-3	16.2337	0.59248	8.9363	0.309928	0.718213	SP18-4368-001_Region_1_tv-5_th-3	diffusion_4x
SP18-4368-001	Region_1_tv-9_th-5	16.2689	0.585329	9.13231	0.328117	0.705681	SP18-4368-001_Region_1_tv-9_th-5	diffusion_4x
SP18-4411-001	Region_1_tv-12_th-13	17.4791	0.64125	8.78102	0.304441	0.739611	SP18-4411-001_Region_1_tv-12_th-13	diffusion_4x
SP18-4411-001	Region_1_tv-13_th-12	15.5716	0.554508	9.14014	0.344638	0.766466	SP18-4411-001_Region_1_tv-13_th-12	diffusion_4x
SP18-4411-001	Region_1_tv-13_th-13	16.9241	0.669145	7.78777	0.288391	0.794624	SP18-4411-001_Region_1_tv-13_th-13	diffusion_4x
SP18-4411-001	Region_1_tv-19_th-16	16.6949	0.623234	7.72806	0.293975	0.742657	SP18-4411-001_Region_1_tv-19_th-16	diffusion_4x
SP18-4411-001	Region_1_tv-19_th-18	18.3655	0.721348	7.64544	0.260179	0.806147	SP18-4411-001_Region_1_tv-19_th-18	diffusion_4x
SP18-4411-001	Region_1_tv-20_th-16	16.2704	0.596913	8.50628	0.318485	0.737312	SP18-4411-001_Region_1_tv-20_th-16	diffusion_4x
SP18-4411-001	Region_1_tv-20_th-17	18.0512	0.684277	7.5791	0.279152	0.756069	SP18-4411-001_Region_1_tv-20_th-17	diffusion_4x
SP18-4411-001	Region_1_tv-20_th-18	18.0203	0.684609	7.98267	0.275104	0.777443	SP18-4411-001_Region_1_tv-20_th-18	diffusion_4x
SP18-4411-001	Region_1_tv-21_th-18	17.3437	0.668782	7.77301	0.261458	0.770008	SP18-4411-001_Region_1_tv-21_th-18	diffusion_4x
SP18-4411-001	Region_1_tv-2_th-2	19.2057	0.795623	6.92413	0.188738	0.793242	SP18-4411-001_Region_1_tv-2_th-2	diffusion_4x
SP18-4411-001	Region_1_tv-3_th-3	19.805	0.820629	6.23464	0.168317	0.793242	SP18-4411-001_Region_1_tv-3_th-3	diffusion_4x
SP18-4411-001	Region_1_tv-4_th-3	19.3614	0.805136	6.7752	0.195833	0.787851	SP18-4411-001_Region_1_tv-4_th-3	diffusion_4x
SP18-4971-001	Region_1_tv-10_th-10	16.417	0.561586	9.09682	0.366075	0.606525	SP18-4971-001_Region_1_tv-10_th-10	diffusion_4x
SP18-4971-001	Region_1_tv-10_th-8	16.8529	0.632708	9.34493	0.336639	0.750032	SP18-4971-001_Region_1_tv-10_th-8	diffusion_4x
SP18-4971-001	Region_1_tv-2_th-3	18.3181	0.563667	8.73671	0.375837	0.63561	SP18-4971-001_Region_1_tv-2_th-3	diffusion_4x
SP18-4971-001	Region_1_tv-3_th-5	16.3163	0.499976	9.57905	0.37726	0.519204	SP18-4971-001_Region_1_tv-3_th-5	diffusion_4x
SP18-4971-001	Region_1_tv-3_th-6	18.0427	0.687724	8.77063	0.3004	0.804362	SP18-4971-001_Region_1_tv-3_th-6	diffusion_4x
SP18-4971-001	Region_1_tv-3_th-7	17.4659	0.578991	9.17341	0.35118	0.6553	SP18-4971-001_Region_1_tv-3_th-7	diffusion_4x
SP18-4971-001	Region_1_tv-4_th-5	19.8676	0.75329	7.16384	0.255275	0.766361	SP18-4971-001_Region_1_tv-4_th-5	diffusion_4x
SP18-4971-001	Region_1_tv-4_th-6	20.8498	0.831514	6.78167	0.199909	0.88685	SP18-4971-001_Region_1_tv-4_th-6	diffusion_4x
SP18-4971-001	Region_1_tv-4_th-7	18.4799	0.7304	7.71307	0.265494	0.846615	SP18-4971-001_Region_1_tv-4_th-7	diffusion_4x
SP18-4971-001	Region_1_tv-5_th-6	21.0115	0.825714	6.87205	0.203024	0.902593	SP18-4971-001_Region_1_tv-5_th-6	diffusion_4x
SP18-4971-001	Region_1_tv-8_th-10	18.6717	0.738856	7.96584	0.264517	0.799026	SP18-4971-001_Region_1_tv-8_th-10	diffusion_4x
SP18-4971-001	Region_1_tv-9_th-10	15.9608	0.508334	9.5228	0.37589	0.603455	SP18-4971-001_Region_1_tv-9_th-10	diffusion_4x
SP18-5025-001	Region_1_tv-5_th-4	17.039	0.662606	8.32986	0.317024	0.787313	SP18-5025-001_Region_1_tv-5_th-4	diffusion_4x
SP18-5025-001	Region_1_tv-6_th-15	17.8654	0.713452	8.83864	0.282907	0.829637	SP18-5025-001_Region_1_tv-6_th-15	diffusion_4x
SP18-5025-001	Region_1_tv-6_th-2	18.9144	0.802204	6.99588	0.2	0.846457	SP18-5025-001_Region_1_tv-6_th-2	diffusion_4x
SP18-5025-001	Region_1_tv-6_th-3	17.4101	0.680599	8.62955	0.30211	0.811045	SP18-5025-001_Region_1_tv-6_th-3	diffusion_4x
SP18-5025-001	Region_1_tv-6_th-9	16.8536	0.596174	9.45151	0.337815	0.776936	SP18-5025-001_Region_1_tv-6_th-9	diffusion_4x
SP18-5025-001	Region_1_tv-7_th-8	17.2076	0.663076	8.64568	0.298326	0.823294	SP18-5025-001_Region_1_tv-7_th-8	diffusion_4x
SP18-5025-001	Region_1_tv-7_th-9	18.3556	0.730916	7.83359	0.266853	0.838933	SP18-5025-001_Region_1_tv-7_th-9	diffusion_4x
SP18-5025-001	Region_1_tv-8_th-10	20.925	0.847625	6.12262	0.214361	0.892618	SP18-5025-001_Region_1_tv-8_th-10	diffusion_4x
SP18-5025-001	Region_1_tv-8_th-15	18.2686	0.702888	8.83559	0.280697	0.846042	SP18-5025-001_Region_1_tv-8_th-15	diffusion_4x
SP18-5025-001	Region_1_tv-9_th-16	18.3821	0.714367	8.76352	0.280516	0.854809	SP18-5025-001_Region_1_tv-9_th-16	diffusion_4x
SP18-5025-001	Region_1_tv-9_th-8	17.3757	0.642104	9.37585	0.316175	0.800529	SP18-5025-001_Region_1_tv-9_th-8	diffusion_4x
SP18-5025-001	Region_1_tv-9_th-9	17.2335	0.643772	9.3077	0.309069	0.801525	SP18-5025-001_Region_1_tv-9_th-9	diffusion_4x
SP18-504-001	Region_1_tv-11_th-12	16.3012	0.496684	9.06153	0.369219	0.590916	SP18-504-001_Region_1_tv-11_th-12	diffusion_4x
SP18-504-001	Region_1_tv-27_th-22	17.5182	0.586948	8.62156	0.318757	0.654584	SP18-504-001_Region_1_tv-27_th-22	diffusion_4x
SP18-504-001	Region_1_tv-30_th-26	19.8763	0.788659	6.70958	0.213296	0.824087	SP18-504-001_Region_1_tv-30_th-26	diffusion_4x
SP18-504-001	Region_1_tv-30_th-27	19.7811	0.752332	6.87683	0.238714	0.814191	SP18-504-001_Region_1_tv-30_th-27	diffusion_4x
SP18-504-001	Region_1_tv-31_th-26	19.5183	0.752237	7.47916	0.231034	0.832788	SP18-504-001_Region_1_tv-31_th-26	diffusion_4x
SP18-504-001	Region_1_tv-31_th-27	18.784	0.721288	7.95005	0.253628	0.832084	SP18-504-001_Region_1_tv-31_th-27	diffusion_4x
SP18-504-001	Region_1_tv-32_th-25	21.1768	0.825142	6.34676	0.206382	0.862915	SP18-504-001_Region_1_tv-32_th-25	diffusion_4x
SP18-504-001	Region_1_tv-32_th-26	20.0095	0.7809	7.01147	0.221279	0.846021	SP18-504-001_Region_1_tv-32_th-26	diffusion_4x
SP18-504-001	Region_1_tv-32_th-27	17.2032	0.69411	7.80854	0.262102	0.72687	SP18-504-001_Region_1_tv-32_th-27	diffusion_4x
SP18-504-001	Region_1_tv-6_th-8	16.5975	0.595397	8.81655	0.305756	0.701418	SP18-504-001_Region_1_tv-6_th-8	diffusion_4x
SP18-504-001	Region_1_tv-8_th-7	16.5346	0.533926	9.01265	0.371472	0.676732	SP18-504-001_Region_1_tv-8_th-7	diffusion_4x
SP18-504-001	Region_1_tv-9_th-6	17.015	0.586784	9.13289	0.345619	0.717213	SP18-504-001_Region_1_tv-9_th-6	diffusion_4x
SP18-5453-001	Region_1_tv-10_th-7	14.3529	0.536706	9.28149	0.38133	0.696126	SP18-5453-001_Region_1_tv-10_th-7	diffusion_4x
SP18-5453-001	Region_1_tv-11_th-8	18.4587	0.746973	7.72706	0.260677	0.804898	SP18-5453-001_Region_1_tv-11_th-8	diffusion_4x
SP18-5453-001	Region_1_tv-12_th-18	16.8422	0.618245	9.30782	0.322178	0.754719	SP18-5453-001_Region_1_tv-12_th-18	diffusion_4x
SP18-5453-001	Region_1_tv-16_th-6	17.0227	0.634651	8.85294	0.312603	0.785142	SP18-5453-001_Region_1_tv-16_th-6	diffusion_4x
SP18-5453-001	Region_1_tv-17_th-12	15.9634	0.599576	9.67935	0.358426	0.671918	SP18-5453-001_Region_1_tv-17_th-12	diffusion_4x
SP18-5453-001	Region_1_tv-17_th-13	16.8406	0.668766	9.05892	0.324637	0.727214	SP18-5453-001_Region_1_tv-17_th-13	diffusion_4x
SP18-5453-001	Region_1_tv-17_th-14	16.8973	0.644838	8.68653	0.314622	0.7385	SP18-5453-001_Region_1_tv-17_th-14	diffusion_4x
SP18-5453-001	Region_1_tv-17_th-3	15.0177	0.38321	9.92279	0.422053	0.504995	SP18-5453-001_Region_1_tv-17_th-3	diffusion_4x
SP18-5453-001	Region_1_tv-17_th-4	16.8149	0.600225	9.61843	0.347248	0.740005	SP18-5453-001_Region_1_tv-17_th-4	diffusion_4x
SP18-5453-001	Region_1_tv-17_th-5	17.0975	0.615329	9.16026	0.324768	0.755321	SP18-5453-001_Region_1_tv-17_th-5	diffusion_4x
SP18-5453-001	Region_1_tv-17_th-6	14.2145	0.336417	9.87129	0.417197	0.495924	SP18-5453-001_Region_1_tv-17_th-6	diffusion_4x
SP18-5453-001	Region_1_tv-18_th-12	16.3035	0.598989	9.704	0.355737	0.659868	SP18-5453-001_Region_1_tv-18_th-12	diffusion_4x
SP18-995-001	Region_1_tv-10_th-5	19.0592	0.774997	7.74634	0.232926	0.859987	SP18-995-001_Region_1_tv-10_th-5	diffusion_4x
SP18-995-001	Region_1_tv-13_th-12	20.5512	0.818258	6.34635	0.215096	0.839055	SP18-995-001_Region_1_tv-13_th-12	diffusion_4x
SP18-995-001	Region_1_tv-3_th-3	21.1711	0.856734	6.15268	0.156638	0.864996	SP18-995-001_Region_1_tv-3_th-3	diffusion_4x
SP18-995-001	Region_1_tv-6_th-6	19.9825	0.780742	7.48248	0.228573	0.875101	SP18-995-001_Region_1_tv-6_th-6	diffusion_4x
SP18-995-001	Region_1_tv-6_th-7	19.4609	0.757306	8.0176	0.243082	0.853839	SP18-995-001_Region_1_tv-6_th-7	diffusion_4x
SP18-995-001	Region_1_tv-7_th-7	18.8333	0.773884	7.60714	0.237257	0.808232	SP18-995-001_Region_1_tv-7_th-7	diffusion_4x
SP18-995-001	Region_1_tv-8_th-6	19.1705	0.731574	8.19553	0.259829	0.846446	SP18-995-001_Region_1_tv-8_th-6	diffusion_4x
SP18-995-001	Region_1_tv-8_th-7	20.0924	0.79611	7.14264	0.222079	0.848818	SP18-995-001_Region_1_tv-8_th-7	diffusion_4x
SP18-995-001	Region_1_tv-8_th-8	18.6346	0.703014	8.6151	0.280607	0.822219	SP18-995-001_Region_1_tv-8_th-8	diffusion_4x
SP18-995-001	Region_1_tv-9_th-12	18.3621	0.715589	8.38319	0.261418	0.80084	SP18-995-001_Region_1_tv-9_th-12	diffusion_4x
SP18-995-001	Region_1_tv-9_th-3	19.3202	0.784052	7.3501	0.219309	0.841795	SP18-995-001_Region_1_tv-9_th-3	diffusion_4x
SP18-995-001	Region_1_tv-9_th-6	18.3187	0.701108	8.90999	0.279853	0.833746	SP18-995-001_Region_1_tv-9_th-6	diffusion_4x
SP18-133-001	Region_1_tv-15_th-9	18.0026	0.679849	8.63003	0.290294	0.797771	SP18-133-001_Region_1_tv-15_th-9	diffusion_5x
SP18-133-001	Region_1_tv-22_th-15	19.2547	0.768923	7.08839	0.239677	0.834718	SP18-133-001_Region_1_tv-22_th-15	diffusion_5x
SP18-133-001	Region_1_tv-22_th-16	19.264	0.77354	6.74047	0.229976	0.789288	SP18-133-001_Region_1_tv-22_th-16	diffusion_5x
SP18-133-001	Region_1_tv-23_th-16	17.9707	0.628755	8.44869	0.333844	0.789705	SP18-133-001_Region_1_tv-23_th-16	diffusion_5x
SP18-133-001	Region_1_tv-24_th-16	17.6323	0.553942	9.18259	0.346182	0.780764	SP18-133-001_Region_1_tv-24_th-16	diffusion_5x
SP18-133-001	Region_1_tv-25_th-15	15.2102	0.411772	9.66072	0.400616	0.607523	SP18-133-001_Region_1_tv-25_th-15	diffusion_5x
SP18-133-001	Region_1_tv-6_th-5	19.9235	0.823219	6.38602	0.186913	0.81793	SP18-133-001_Region_1_tv-6_th-5	diffusion_5x
SP18-133-001	Region_1_tv-6_th-8	20.5858	0.835446	6.20822	0.194601	0.827799	SP18-133-001_Region_1_tv-6_th-8	diffusion_5x
SP18-133-001	Region_1_tv-7_th-8	19.3805	0.754356	7.14787	0.259418	0.764742	SP18-133-001_Region_1_tv-7_th-8	diffusion_5x
SP18-133-001	Region_1_tv-8_th-4	15.1894	0.510254	9.07636	0.376248	0.555956	SP18-133-001_Region_1_tv-8_th-4	diffusion_5x
SP18-133-001	Region_1_tv-8_th-7	15.9263	0.48219	9.44996	0.398956	0.594589	SP18-133-001_Region_1_tv-8_th-7	diffusion_5x
SP18-133-001	Region_1_tv-9_th-8	17.0327	0.55182	9.24521	0.369002	0.589082	SP18-133-001_Region_1_tv-9_th-8	diffusion_5x
SP18-1739-001	Region_1_tv-12_th-11	18.6119	0.735676	7.8046	0.253753	0.806179	SP18-1739-001_Region_1_tv-12_th-11	diffusion_5x
SP18-1739-001	Region_1_tv-13_th-9	21.7148	0.819063	6.7672	0.191867	0.887055	SP18-1739-001_Region_1_tv-13_th-9	diffusion_5x
SP18-1739-001	Region_1_tv-16_th-14	19.149	0.776535	7.03449	0.204986	0.820622	SP18-1739-001_Region_1_tv-16_th-14	diffusion_5x
SP18-1739-001	Region_1_tv-17_th-12	19.5565	0.780349	6.91944	0.204397	0.822469	SP18-1739-001_Region_1_tv-17_th-12	diffusion_5x
SP18-1739-001	Region_1_tv-17_th-13	18.1328	0.670606	8.13926	0.280288	0.791193	SP18-1739-001_Region_1_tv-17_th-13	diffusion_5x
SP18-1739-001	Region_1_tv-18_th-12	16.6693	0.636144	8.49492	0.298132	0.780968	SP18-1739-001_Region_1_tv-18_th-12	diffusion_5x
SP18-1739-001	Region_1_tv-2_th-6	17.2431	0.638002	8.80691	0.29857	0.772101	SP18-1739-001_Region_1_tv-2_th-6	diffusion_5x
SP18-1739-001	Region_1_tv-4_th-3	18.3684	0.661867	8.06887	0.284764	0.711049	SP18-1739-001_Region_1_tv-4_th-3	diffusion_5x
SP18-1739-001	Region_1_tv-7_th-8	17.3612	0.515337	9.31211	0.390517	0.591126	SP18-1739-001_Region_1_tv-7_th-8	diffusion_5x
SP18-1739-001	Region_1_tv-8_th-6	17.4851	0.628698	8.92235	0.31654	0.780924	SP18-1739-001_Region_1_tv-8_th-6	diffusion_5x
SP18-1739-001	Region_1_tv-8_th-7	19.1301	0.725329	8.09822	0.263204	0.843372	SP18-1739-001_Region_1_tv-8_th-7	diffusion_5x
SP18-1739-001	Region_1_tv-9_th-6	18.1312	0.688585	8.4768	0.289664	0.826888	SP18-1739-001_Region_1_tv-9_th-6	diffusion_5x
SP18-245-001	Region_1_tv-3_th-27	15.3335	0.632205	8.90069	0.348503	0.728818	SP18-245-001_Region_1_tv-3_th-27	diffusion_5x
SP18-245-001	Region_1_tv-3_th-28	13.603	0.568239	9.28327	0.399593	0.641524	SP18-245-001_Region_1_tv-3_th-28	diffusion_5x
SP18-245-001	Region_1_tv-4_th-23	15.0879	0.594976	8.87997	0.356495	0.710936	SP18-245-001_Region_1_tv-4_th-23	diffusion_5x
SP18-245-001	Region_1_tv-4_th-25	17.8282	0.718367	7.81824	0.272573	0.840888	SP18-245-001_Region_1_tv-4_th-25	diffusion_5x
SP18-245-001	Region_1_tv-4_th-26	18.1973	0.784992	6.92297	0.239512	0.823825	SP18-245-001_Region_1_tv-4_th-26	diffusion_5x
SP18-245-001	Region_1_tv-6_th-22	16.5759	0.579833	9.17699	0.371452	0.722774	SP18-245-001_Region_1_tv-6_th-22	diffusion_5x
SP18-245-001	Region_1_tv-6_th-23	16.583	0.659907	8.46426	0.301548	0.778873	SP18-245-001_Region_1_tv-6_th-23	diffusion_5x
SP18-245-001	Region_1_tv-6_th-24	17.783	0.685268	7.86609	0.282603	0.809325	SP18-245-001_Region_1_tv-6_th-24	diffusion_5x
SP18-245-001	Region_1_tv-6_th-28	17.3693	0.719554	7.84146	0.277245	0.799372	SP18-245-001_Region_1_tv-6_th-28	diffusion_5x
SP18-245-001	Region_1_tv-7_th-22	15.9769	0.546704	9.24929	0.376395	0.601876	SP18-245-001_Region_1_tv-7_th-22	diffusion_5x
SP18-245-001	Region_1_tv-7_th-27	17.0159	0.679047	7.84783	0.300848	0.762455	SP18-245-001_Region_1_tv-7_th-27	diffusion_5x
SP18-245-001	Region_1_tv-7_th-28	14.8929	0.578576	9.19984	0.355914	0.654848	SP18-245-001_Region_1_tv-7_th-28	diffusion_5x
SP18-29-001	Region_1_tv-11_th-11	21.2418	0.845953	5.77772	0.185385	0.818505	SP18-29-001_Region_1_tv-11_th-11	diffusion_5x
SP18-29-001	Region_1_tv-11_th-12	16.3894	0.627409	8.50987	0.308159	0.72873	SP18-29-001_Region_1_tv-11_th-12	diffusion_5x
SP18-29-001	Region_1_tv-11_th-13	15.7503	0.548135	9.05819	0.354231	0.688724	SP18-29-001_Region_1_tv-11_th-13	diffusion_5x
SP18-29-001	Region_1_tv-12_th-10	26.5033	0.953096	3.95826	0.138133	0.794855	SP18-29-001_Region_1_tv-12_th-10	diffusion_5x
SP18-29-001	Region_1_tv-12_th-13	15.3669	0.492559	9.52833	0.367175	0.62343	SP18-29-001_Region_1_tv-12_th-13	diffusion_5x
SP18-29-001	Region_1_tv-13_th-11	15.3178	0.469324	9.67759	0.394475	0.582424	SP18-29-001_Region_1_tv-13_th-11	diffusion_5x
SP18-29-001	Region_1_tv-17_th-15	15.9568	0.523608	9.31207	0.368693	0.672495	SP18-29-001_Region_1_tv-17_th-15	diffusion_5x
SP18-29-001	Region_1_tv-20_th-22	20.8698	0.798317	6.24213	0.228573	0.801988	SP18-29-001_Region_1_tv-20_th-22	diffusion_5x
SP18-29-001	Region_1_tv-3_th-2	19.3189	0.834586	6.17843	0.170546	0.735055	SP18-29-001_Region_1_tv-3_th-2	diffusion_5x
SP18-29-001	Region_1_tv-6_th-7	19.8504	0.828382	6.4099	0.180112	0.78002	SP18-29-001_Region_1_tv-6_th-7	diffusion_5x
SP18-29-001	Region_1_tv-7_th-5	19.6652	0.810176	6.28875	0.183876	0.750704	SP18-29-001_Region_1_tv-7_th-5	diffusion_5x
SP18-29-001	Region_1_tv-7_th-6	15.4656	0.516642	9.10738	0.353913	0.693537	SP18-29-001_Region_1_tv-7_th-6	diffusion_5x
SP18-3502-001	Region_1_tv-11_th-9	18.1584	0.743433	7.21249	0.240651	0.743469	SP18-3502-001_Region_1_tv-11_th-9	diffusion_5x
SP18-3502-001	Region_1_tv-12_th-7	18.3158	0.739515	7.36235	0.23967	0.814258	SP18-3502-001_Region_1_tv-12_th-7	diffusion_5x
SP18-3502-001	Region_1_tv-12_th-8	17.0723	0.638871	8.36623	0.316034	0.744545	SP18-3502-001_Region_1_tv-12_th-8	diffusion_5x
SP18-3502-001	Region_1_tv-14_th-8	16.8443	0.586236	8.78347	0.341809	0.767919	SP18-3502-001_Region_1_tv-14_th-8	diffusion_5x
SP18-3502-001	Region_1_tv-17_th-13	18.2884	0.734607	7.53266	0.273396	0.791228	SP18-3502-001_Region_1_tv-17_th-13	diffusion_5x
SP18-3502-001	Region_1_tv-20_th-19	18.5149	0.755937	7.21635	0.24275	0.786762	SP18-3502-001_Region_1_tv-20_th-19	diffusion_5x
SP18-3502-001	Region_1_tv-21_th-19	17.4014	0.640462	8.61898	0.316831	0.775759	SP18-3502-001_Region_1_tv-21_th-19	diffusion_5x
SP18-3502-001	Region_1_tv-22_th-19	17.5725	0.63276	8.7551	0.32	0.78694	SP18-3502-001_Region_1_tv-22_th-19	diffusion_5x
SP18-3502-001	Region_1_tv-2_th-10	17.3813	0.524997	9.40439	0.394724	0.603717	SP18-3502-001_Region_1_tv-2_th-10	diffusion_5x
SP18-3502-001	Region_1_tv-2_th-11	17.5654	0.643198	8.67816	0.332256	0.703609	SP18-3502-001_Region_1_tv-2_th-11	diffusion_5x
SP18-3502-001	Region_1_tv-2_th-9	17.4671	0.540949	9.21141	0.372671	0.708369	SP18-3502-001_Region_1_tv-2_th-9	diffusion_5x
SP18-3502-001	Region_1_tv-3_th-7	16.5107	0.474534	9.00421	0.384935	0.649612	SP18-3502-001_Region_1_tv-3_th-7	diffusion_5x
SP18-3529-001	Region_1_tv-12_th-14	18.6754	0.698271	8.11685	0.268933	0.811424	SP18-3529-001_Region_1_tv-12_th-14	diffusion_5x
SP18-3529-001	Region_1_tv-12_th-15	18.6628	0.657832	8.08816	0.287519	0.821301	SP18-3529-001_Region_1_tv-12_th-15	diffusion_5x
SP18-3529-001	Region_1_tv-13_th-18	20.9781	0.837719	5.79619	0.15913	0.792807	SP18-3529-001_Region_1_tv-13_th-18	diffusion_5x
SP18-3529-001	Region_1_tv-15_th-23	19.6564	0.812174	6.37736	0.186669	0.730121	SP18-3529-001_Region_1_tv-15_th-23	diffusion_5x
SP18-3529-001	Region_1_tv-3_th-5	17.8706	0.615809	8.2141	0.320199	0.707986	SP18-3529-001_Region_1_tv-3_th-5	diffusion_5x
SP18-3529-001	Region_1_tv-4_th-3	18.3188	0.683871	8.30633	0.284395	0.783236	SP18-3529-001_Region_1_tv-4_th-3	diffusion_5x
SP18-3529-001	Region_1_tv-5_th-3	17.4759	0.621355	8.97605	0.330605	0.718839	SP18-3529-001_Region_1_tv-5_th-3	diffusion_5x
SP18-3529-001	Region_1_tv-6_th-3	17.8434	0.69838	8.13768	0.269173	0.768734	SP18-3529-001_Region_1_tv-6_th-3	diffusion_5x
SP18-3529-001	Region_1_tv-6_th-4	17.5984	0.620181	8.99532	0.307986	0.76314	SP18-3529-001_Region_1_tv-6_th-4	diffusion_5x
SP18-3529-001	Region_1_tv-7_th-10	19.9089	0.809511	6.62393	0.19658	0.841833	SP18-3529-001_Region_1_tv-7_th-10	diffusion_5x
SP18-3529-001	Region_1_tv-8_th-10	21.427	0.84718	5.84967	0.179108	0.845517	SP18-3529-001_Region_1_tv-8_th-10	diffusion_5x
SP18-3529-001	Region_1_tv-9_th-16	17.8968	0.568527	8.53768	0.335576	0.692251	SP18-3529-001_Region_1_tv-9_th-16	diffusion_5x
SP18-3790-001	Region_1_tv-13_th-10	25.9164	0.959098	4.02614	0.0797049	0.682017	SP18-3790-001_Region_1_tv-13_th-10	diffusion_5x
SP18-3790-001	Region_1_tv-16_th-14	18.1162	0.759908	7.2055	0.228935	0.806861	SP18-3790-001_Region_1_tv-16_th-14	diffusion_5x
SP18-3790-001	Region_1_tv-16_th-15	19.1094	0.768406	7.10847	0.231404	0.797174	SP18-3790-001_Region_1_tv-16_th-15	diffusion_5x
SP18-3790-001	Region_1_tv-17_th-13	17.4091	0.617562	8.39223	0.345961	0.679174	SP18-3790-001_Region_1_tv-17_th-13	diffusion_5x
SP18-3790-001	Region_1_tv-17_th-14	17.5778	0.685538	8.11883	0.298303	0.706856	SP18-3790-001_Region_1_tv-17_th-14	diffusion_5x
SP18-3790-001	Region_1_tv-18_th-12	16.9243	0.723776	7.85476	0.324535	0.688302	SP18-3790-001_Region_1_tv-18_th-12	diffusion_5x
SP18-3790-001	Region_1_tv-18_th-13	18.6008	0.658746	8.44552	0.362089	0.591823	SP18-3790-001_Region_1_tv-18_th-13	diffusion_5x
SP18-3790-001	Region_1_tv-4_th-3	23.919	0.901076	5.31572	0.144075	0.743439	SP18-3790-001_Region_1_tv-4_th-3	diffusion_5x
SP18-3790-001	Region_1_tv-4_th-4	16.0933	0.607521	9.04893	0.329259	0.653051	SP18-3790-001_Region_1_tv-4_th-4	diffusion_5x
SP18-3790-001	Region_1_tv-5_th-2	17.231	0.660137	8.5288	0.276495	0.757063	SP18-3790-001_Region_1_tv-5_th-2	diffusion_5x
SP18-3790-001	Region_1_tv-5_th-3	16.5064	0.377064	9.71771	0.430425	0.578599	SP18-3790-001_Region_1_tv-5_th-3	diffusion_5x
SP18-3790-001	Region_1_tv-5_th-4	15.8361	0.572926	9.24564	0.336953	0.676679	SP18-3790-001_Region_1_tv-5_th-4	diffusion_5x
SP18-3907-001	Region_1_tv-13_th-12	19.3748	0.820024	5.88865	0.223537	0.78958	SP18-3907-001_Region_1_tv-13_th-12	diffusion_5x
SP18-3907-001	Region_1_tv-13_th-17	17.9452	0.704235	7.40072	0.23497	0.788511	SP18-3907-001_Region_1_tv-13_th-17	diffusion_5x
SP18-3907-001	Region_1_tv-13_th-18	16.0243	0.436619	9.43223	0.403974	0.59225	SP18-3907-001_Region_1_tv-13_th-18	diffusion_5x
SP18-3907-001	Region_1_tv-14_th-13	15.8175	0.472492	9.53724	0.403945	0.400967	SP18-3907-001_Region_1_tv-14_th-13	diffusion_5x
SP18-3907-001	Region_1_tv-15_th-12	16.5802	0.510191	9.62782	0.384552	0.591044	SP18-3907-001_Region_1_tv-15_th-12	diffusion_5x
SP18-3907-001	Region_1_tv-15_th-13	15.3284	0.299487	9.8352	0.426836	0.259386	SP18-3907-001_Region_1_tv-15_th-13	diffusion_5x
SP18-3907-001	Region_1_tv-15_th-14	18.8986	0.603714	8.42424	0.345733	0.63538	SP18-3907-001_Region_1_tv-15_th-14	diffusion_5x
SP18-3907-001	Region_1_tv-19_th-10	15.9572	0.477442	9.52331	0.391879	0.628002	SP18-3907-001_Region_1_tv-19_th-10	diffusion_5x
SP18-3907-001	Region_1_tv-21_th-9	16.1645	0.593157	8.87087	0.337129	0.653216	SP18-3907-001_Region_1_tv-21_th-9	diffusion_5x
SP18-3907-001	Region_1_tv-4_th-25	18.4151	0.76936	6.83562	0.225418	0.834086	SP18-3907-001_Region_1_tv-4_th-25	diffusion_5x
SP18-3907-001	Region_1_tv-5_th-25	17.2373	0.693118	7.65274	0.265267	0.811778	SP18-3907-001_Region_1_tv-5_th-25	diffusion_5x
SP18-3907-001	Region_1_tv-6_th-5	21.7158	0.729126	6.35872	0.295004	0.611066	SP18-3907-001_Region_1_tv-6_th-5	diffusion_5x
SP18-4368-001	Region_1_tv-13_th-10	17.4226	0.604662	9.01797	0.315431	0.696484	SP18-4368-001_Region_1_tv-13_th-10	diffusion_5x
SP18-4368-001	Region_1_tv-13_th-8	18.3022	0.782257	7.09608	0.218751	0.828263	SP18-4368-001_Region_1_tv-13_th-8	diffusion_5x
SP18-4368-001	Region_1_tv-13_th-9	17.2946	0.560507	9.091	0.35548	0.693811	SP18-4368-001_Region_1_tv-13_th-9	diffusion_5x
SP18-4368-001	Region_1_tv-16_th-14	19.4293	0.76303	7.00765	0.219338	0.835036	SP18-4368-001_Region_1_tv-16_th-14	diffusion_5x
SP18-4368-001	Region_1_tv-16_th-15	19.8246	0.815145	6.12845	0.189149	0.836464	SP18-4368-001_Region_1_tv-16_th-15	diffusion_5x
SP18-4368-001	Region_1_tv-19_th-18	16.0062	0.467566	9.20888	0.37918	0.671205	SP18-4368-001_Region_1_tv-19_th-18	diffusion_5x
SP18-4368-001	Region_1_tv-20_th-17	17.6408	0.651839	8.4384	0.303454	0.792773	SP18-4368-001_Region_1_tv-20_th-17	diffusion_5x
SP18-4368-001	Region_1_tv-21_th-16	17.9428	0.702319	8.07132	0.269841	0.815335	SP18-4368-001_Region_1_tv-21_th-16	diffusion_5x
SP18-4368-001	Region_1_tv-21_th-17	18.6246	0.727028	7.58452	0.273238	0.836736	SP18-4368-001_Region_1_tv-21_th-17	diffusion_5x
SP18-4368-001	Region_1_tv-21_th-18	15.7169	0.562484	9.23105	0.343869	0.75033	SP18-4368-001_Region_1_tv-21_th-18	diffusion_5x
SP18-4368-001	Region_1_tv-5_th-3	16.0002	0.568965	9.05461	0.323162	0.700049	SP18-4368-001_Region_1_tv-5_th-3	diffusion_5x
SP18-4368-001	Region_1_tv-9_th-5	15.9959	0.553066	9.2218	0.349862	0.691669	SP18-4368-001_Region_1_tv-9_th-5	diffusion_5x
SP18-4411-001	Region_1_tv-12_th-13	17.1962	0.617647	8.86352	0.323988	0.719777	SP18-4411-001_Region_1_tv-12_th-13	diffusion_5x
SP18-4411-001	Region_1_tv-13_th-12	15.7155	0.543158	9.19801	0.357597	0.773892	SP18-4411-001_Region_1_tv-13_th-12	diffusion_5x
SP18-4411-001	Region_1_tv-13_th-13	16.9097	0.66454	7.95036	0.297957	0.796469	SP18-4411-001_Region_1_tv-13_th-13	diffusion_5x
SP18-4411-001	Region_1_tv-19_th-16	16.492	0.614529	7.83881	0.295438	0.726837	SP18-4411-001_Region_1_tv-19_th-16	diffusion_5x
SP18-4411-001	Region_1_tv-19_th-18	18.2133	0.706959	7.74187	0.272463	0.801352	SP18-4411-001_Region_1_tv-19_th-18	diffusion_5x
SP18-4411-001	Region_1_tv-20_th-16	16.2157	0.585439	8.55783	0.325544	0.739821	SP18-4411-001_Region_1_tv-20_th-16	diffusion_5x
SP18-4411-001	Region_1_tv-20_th-17	17.8412	0.68056	7.61713	0.283104	0.752349	SP18-4411-001_Region_1_tv-20_th-17	diffusion_5x
SP18-4411-001	Region_1_tv-20_th-18	18.1111	0.671879	8.09425	0.28426	0.784719	SP18-4411-001_Region_1_tv-20_th-18	diffusion_5x
SP18-4411-001	Region_1_tv-21_th-18	17.0913	0.659777	7.80009	0.265601	0.762324	SP18-4411-001_Region_1_tv-21_th-18	diffusion_5x
SP18-4411-001	Region_1_tv-2_th-2	18.6689	0.780017	7.05221	0.20066	0.757764	SP18-4411-001_Region_1_tv-2_th-2	diffusion_5x
SP18-4411-001	Region_1_tv-3_th-3	19.316	0.809801	6.51562	0.17968	0.770835	SP18-4411-001_Region_1_tv-3_th-3	diffusion_5x
SP18-4411-001	Region_1_tv-4_th-3	18.8087	0.788473	7.02296	0.203356	0.765709	SP18-4411-001_Region_1_tv-4_th-3	diffusion_5x
SP18-4971-001	Region_1_tv-10_th-10	16.5103	0.544332	9.17484	0.376461	0.601062	SP18-4971-001_Region_1_tv-10_th-10	diffusion_5x
SP18-4971-001	Region_1_tv-10_th-8	15.9268	0.579982	9.46889	0.369323	0.70669	SP18-4971-001_Region_1_tv-10_th-8	diffusion_5x
SP18-4971-001	Region_1_tv-2_th-3	18.2706	0.555958	8.74021	0.382274	0.624885	SP18-4971-001_Region_1_tv-2_th-3	diffusion_5x
SP18-4971-001	Region_1_tv-3_th-5	15.9735	0.486761	9.70476	0.391116	0.51799	SP18-4971-001_Region_1_tv-3_th-5	diffusion_5x
SP18-4971-001	Region_1_tv-3_th-6	17.6808	0.649661	8.88281	0.326184	0.792337	SP18-4971-001_Region_1_tv-3_th-6	diffusion_5x
SP18-4971-001	Region_1_tv-3_th-7	17.1447	0.542883	9.25034	0.373357	0.63571	SP18-4971-001_Region_1_tv-3_th-7	diffusion_5x
SP18-4971-001	Region_1_tv-4_th-5	19.935	0.74283	7.19266	0.260891	0.74839	SP18-4971-001_Region_1_tv-4_th-5	diffusion_5x
SP18-4971-001	Region_1_tv-4_th-6	20.4109	0.815445	6.9318	0.203615	0.880033	SP18-4971-001_Region_1_tv-4_th-6	diffusion_5x
SP18-4971-001	Region_1_tv-4_th-7	18.412	0.720073	7.85331	0.273978	0.849885	SP18-4971-001_Region_1_tv-4_th-7	diffusion_5x
SP18-4971-001	Region_1_tv-5_th-6	20.7477	0.81423	7.09063	0.216087	0.898867	SP18-4971-001_Region_1_tv-5_th-6	diffusion_5x
SP18-4971-001	Region_1_tv-8_th-10	18.4142	0.720154	8.09568	0.276376	0.788919	SP18-4971-001_Region_1_tv-8_th-10	diffusion_5x
SP18-4971-001	Region_1_tv-9_th-10	15.7457	0.487491	9.60581	0.389012	0.59348	SP18-4971-001_Region_1_tv-9_th-10	diffusion_5x
SP18-5025-001	Region_1_tv-5_th-4	17.1899	0.650613	8.4135	0.323226	0.794716	SP18-5025-001_Region_1_tv-5_th-4	diffusion_5x
SP18-5025-001	Region_1_tv-6_th-15	17.4541	0.682492	8.90747	0.304012	0.813073	SP18-5025-001_Region_1_tv-6_th-15	diffusion_5x
SP18-5025-001	Region_1_tv-6_th-2	18.7041	0.793632	7.12878	0.200705	0.843799	SP18-5025-001_Region_1_tv-6_th-2	diffusion_5x
SP18-5025-001	Region_1_tv-6_th-3	17.4318	0.669202	8.70079	0.309578	0.815019	SP18-5025-001_Region_1_tv-6_th-3	diffusion_5x
SP18-5025-001	Region_1_tv-6_th-9	16.5468	0.568201	9.50495	0.351327	0.756172	SP18-5025-001_Region_1_tv-6_th-9	diffusion_5x
SP18-5025-001	Region_1_tv-7_th-8	17.0999	0.64677	8.6676	0.306884	0.819288	SP18-5025-001_Region_1_tv-7_th-8	diffusion_5x
SP18-5025-001	Region_1_tv-7_th-9	18.6031	0.721419	7.77544	0.273795	0.845663	SP18-5025-001_Region_1_tv-7_th-9	diffusion_5x
SP18-5025-001	Region_1_tv-8_th-10	21.0661	0.842494	6.04512	0.210419	0.894313	SP18-5025-001_Region_1_tv-8_th-10	diffusion_5x
SP18-5025-001	Region_1_tv-8_th-15	18	0.673588	8.88323	0.306342	0.837578	SP18-5025-001_Region_1_tv-8_th-15	diffusion_5x
SP18-5025-001	Region_1_tv-9_th-16	18.2386	0.69252	8.7914	0.295026	0.846455	SP18-5025-001_Region_1_tv-9_th-16	diffusion_5x
SP18-5025-001	Region_1_tv-9_th-8	17.4439	0.623304	9.35061	0.330664	0.798359	SP18-5025-001_Region_1_tv-9_th-8	diffusion_5x
SP18-5025-001	Region_1_tv-9_th-9	17.5875	0.627317	9.21006	0.318732	0.804422	SP18-5025-001_Region_1_tv-9_th-9	diffusion_5x
SP18-504-001	Region_1_tv-11_th-12	16.095	0.484333	9.14927	0.378158	0.57657	SP18-504-001_Region_1_tv-11_th-12	diffusion_5x
SP18-504-001	Region_1_tv-27_th-22	17.5813	0.56862	8.72869	0.331299	0.653287	SP18-504-001_Region_1_tv-27_th-22	diffusion_5x
SP18-504-001	Region_1_tv-30_th-26	19.7306	0.78356	6.70754	0.219208	0.809603	SP18-504-001_Region_1_tv-30_th-26	diffusion_5x
SP18-504-001	Region_1_tv-30_th-27	19.5332	0.750906	7.01282	0.241764	0.809392	SP18-504-001_Region_1_tv-30_th-27	diffusion_5x
SP18-504-001	Region_1_tv-31_th-26	19.0602	0.740929	7.56661	0.240859	0.815154	SP18-504-001_Region_1_tv-31_th-26	diffusion_5x
SP18-504-001	Region_1_tv-31_th-27	18.4282	0.708185	8.01863	0.263601	0.821215	SP18-504-001_Region_1_tv-31_th-27	diffusion_5x
SP18-504-001	Region_1_tv-32_th-25	20.6361	0.814809	6.49442	0.215489	0.850175	SP18-504-001_Region_1_tv-32_th-25	diffusion_5x
SP18-504-001	Region_1_tv-32_th-26	19.7779	0.773412	7.12559	0.226183	0.845125	SP18-504-001_Region_1_tv-32_th-26	diffusion_5x
SP18-504-001	Region_1_tv-32_th-27	16.9839	0.686303	7.86775	0.266758	0.721895	SP18-504-001_Region_1_tv-32_th-27	diffusion_5x
SP18-504-001	Region_1_tv-6_th-8	16.1198	0.572917	8.91371	0.320457	0.672845	SP18-504-001_Region_1_tv-6_th-8	diffusion_5x
SP18-504-001	Region_1_tv-8_th-7	16.3933	0.519487	9.13588	0.387105	0.673053	SP18-504-001_Region_1_tv-8_th-7	diffusion_5x
SP18-504-001	Region_1_tv-9_th-6	16.8109	0.558331	9.17083	0.369595	0.70128	SP18-504-001_Region_1_tv-9_th-6	diffusion_5x
SP18-5453-001	Region_1_tv-10_th-7	14.7031	0.527864	9.29252	0.384881	0.712119	SP18-5453-001_Region_1_tv-10_th-7	diffusion_5x
SP18-5453-001	Region_1_tv-11_th-8	18.8681	0.740117	7.80727	0.258044	0.817858	SP18-5453-001_Region_1_tv-11_th-8	diffusion_5x
SP18-5453-001	Region_1_tv-12_th-18	16.7099	0.593394	9.35505	0.339324	0.749007	SP18-5453-001_Region_1_tv-12_th-18	diffusion_5x
SP18-5453-001	Region_1_tv-16_th-6	16.4914	0.613225	8.96348	0.32619	0.762305	SP18-5453-001_Region_1_tv-16_th-6	diffusion_5x
SP18-5453-001	Region_1_tv-17_th-12	15.313	0.556209	9.82153	0.384061	0.636849	SP18-5453-001_Region_1_tv-17_th-12	diffusion_5x
SP18-5453-001	Region_1_tv-17_th-13	16.4349	0.632288	9.2019	0.346623	0.705171	SP18-5453-001_Region_1_tv-17_th-13	diffusion_5x
SP18-5453-001	Region_1_tv-17_th-14	16.1256	0.618611	8.82405	0.334409	0.707664	SP18-5453-001_Region_1_tv-17_th-14	diffusion_5x
SP18-5453-001	Region_1_tv-17_th-3	15.2813	0.38498	9.95827	0.421674	0.508616	SP18-5453-001_Region_1_tv-17_th-3	diffusion_5x
SP18-5453-001	Region_1_tv-17_th-4	16.6849	0.579396	9.67334	0.358122	0.731691	SP18-5453-001_Region_1_tv-17_th-4	diffusion_5x
SP18-5453-001	Region_1_tv-17_th-5	16.7948	0.595774	9.23513	0.336904	0.74482	SP18-5453-001_Region_1_tv-17_th-5	diffusion_5x
SP18-5453-001	Region_1_tv-17_th-6	13.8446	0.318075	9.91515	0.433186	0.477283	SP18-5453-001_Region_1_tv-17_th-6	diffusion_5x
SP18-5453-001	Region_1_tv-18_th-12	15.861	0.561364	9.82396	0.371545	0.631009	SP18-5453-001_Region_1_tv-18_th-12	diffusion_5x
SP18-995-001	Region_1_tv-10_th-5	18.8158	0.760324	7.8133	0.244473	0.857109	SP18-995-001_Region_1_tv-10_th-5	diffusion_5x
SP18-995-001	Region_1_tv-13_th-12	20.4349	0.813392	6.36501	0.222365	0.83485	SP18-995-001_Region_1_tv-13_th-12	diffusion_5x
SP18-995-001	Region_1_tv-3_th-3	20.5766	0.84533	6.34342	0.160689	0.848703	SP18-995-001_Region_1_tv-3_th-3	diffusion_5x
SP18-995-001	Region_1_tv-6_th-6	19.5376	0.764726	7.54456	0.240884	0.866681	SP18-995-001_Region_1_tv-6_th-6	diffusion_5x
SP18-995-001	Region_1_tv-6_th-7	19.004	0.733582	8.05775	0.26586	0.842292	SP18-995-001_Region_1_tv-6_th-7	diffusion_5x
SP18-995-001	Region_1_tv-7_th-7	18.5276	0.756116	7.70166	0.250454	0.7931	SP18-995-001_Region_1_tv-7_th-7	diffusion_5x
SP18-995-001	Region_1_tv-8_th-6	18.7213	0.711077	8.27338	0.275445	0.838966	SP18-995-001_Region_1_tv-8_th-6	diffusion_5x
SP18-995-001	Region_1_tv-8_th-7	19.6308	0.782042	7.22912	0.230024	0.839603	SP18-995-001_Region_1_tv-8_th-7	diffusion_5x
SP18-995-001	Region_1_tv-8_th-8	18.2602	0.68192	8.73048	0.298009	0.807831	SP18-995-001_Region_1_tv-8_th-8	diffusion_5x
SP18-995-001	Region_1_tv-9_th-12	18.0401	0.691985	8.50461	0.278694	0.789693	SP18-995-001_Region_1_tv-9_th-12	diffusion_5x
SP18-995-001	Region_1_tv-9_th-3	19.1777	0.774676	7.52283	0.219646	0.840877	SP18-995-001_Region_1_tv-9_th-3	diffusion_5x
SP18-995-001	Region_1_tv-9_th-6	17.8071	0.675253	9.01043	0.297558	0.813101	SP18-995-001_Region_1_tv-9_th-6	diffusion_5x
SP18-133-001	Region_1_tv-15_th-9	17.4689	0.687137	8.5375	0.277601	0.79048	SP18-133-001_Region_1_tv-15_th-9	ddpm_1x
SP18-133-001	Region_1_tv-22_th-15	19.6798	0.779817	7.11018	0.230098	0.839889	SP18-133-001_Region_1_tv-22_th-15	ddpm_1x
SP18-133-001	Region_1_tv-22_th-16	19.5694	0.779971	6.81829	0.229904	0.805518	SP18-133-001_Region_1_tv-22_th-16	ddpm_1x
SP18-133-001	Region_1_tv-23_th-16	18.1598	0.637609	8.43699	0.327224	0.79811	SP18-133-001_Region_1_tv-23_th-16	ddpm_1x
SP18-133-001	Region_1_tv-24_th-16	17.1688	0.545935	9.3973	0.364217	0.769422	SP18-133-001_Region_1_tv-24_th-16	ddpm_1x
SP18-133-001	Region_1_tv-25_th-15	14.961	0.416673	9.66176	0.396858	0.593375	SP18-133-001_Region_1_tv-25_th-15	ddpm_1x
SP18-133-001	Region_1_tv-6_th-5	19.9397	0.826746	5.98056	0.175451	0.817336	SP18-133-001_Region_1_tv-6_th-5	ddpm_1x
SP18-133-001	Region_1_tv-6_th-8	22.1289	0.853242	5.77864	0.186653	0.857705	SP18-133-001_Region_1_tv-6_th-8	ddpm_1x
SP18-133-001	Region_1_tv-7_th-8	19.8467	0.770276	6.92134	0.23981	0.784184	SP18-133-001_Region_1_tv-7_th-8	ddpm_1x
SP18-133-001	Region_1_tv-8_th-4	15.9184	0.536402	8.97841	0.347345	0.622998	SP18-133-001_Region_1_tv-8_th-4	ddpm_1x
SP18-133-001	Region_1_tv-8_th-7	15.753	0.485916	9.50468	0.388975	0.597857	SP18-133-001_Region_1_tv-8_th-7	ddpm_1x
SP18-133-001	Region_1_tv-9_th-8	16.5184	0.572912	9.16124	0.353368	0.599868	SP18-133-001_Region_1_tv-9_th-8	ddpm_1x
SP18-1739-001	Region_1_tv-12_th-11	19.6182	0.754019	7.51416	0.240081	0.828686	SP18-1739-001_Region_1_tv-12_th-11	ddpm_1x
SP18-1739-001	Region_1_tv-13_th-9	21.3174	0.818245	6.19672	0.177871	0.880519	SP18-1739-001_Region_1_tv-13_th-9	ddpm_1x
SP18-1739-001	Region_1_tv-16_th-14	18.9488	0.775525	6.67417	0.199508	0.812971	SP18-1739-001_Region_1_tv-16_th-14	ddpm_1x
SP18-1739-001	Region_1_tv-17_th-12	19.564	0.782569	6.65395	0.195718	0.82704	SP18-1739-001_Region_1_tv-17_th-12	ddpm_1x
SP18-1739-001	Region_1_tv-17_th-13	18.5498	0.683318	7.9534	0.268924	0.813528	SP18-1739-001_Region_1_tv-17_th-13	ddpm_1x
SP18-1739-001	Region_1_tv-18_th-12	16.9954	0.650735	8.25727	0.284193	0.801517	SP18-1739-001_Region_1_tv-18_th-12	ddpm_1x
SP18-1739-001	Region_1_tv-2_th-6	16.9642	0.643948	8.7661	0.283141	0.766128	SP18-1739-001_Region_1_tv-2_th-6	ddpm_1x
SP18-1739-001	Region_1_tv-4_th-3	18.4229	0.67208	7.75735	0.274574	0.729904	SP18-1739-001_Region_1_tv-4_th-3	ddpm_1x
SP18-1739-001	Region_1_tv-7_th-8	16.9562	0.499496	9.33851	0.392504	0.568444	SP18-1739-001_Region_1_tv-7_th-8	ddpm_1x
SP18-1739-001	Region_1_tv-8_th-6	17.2308	0.638784	8.97508	0.30275	0.770684	SP18-1739-001_Region_1_tv-8_th-6	ddpm_1x
SP18-1739-001	Region_1_tv-8_th-7	18.9482	0.729724	7.98592	0.249782	0.830679	SP18-1739-001_Region_1_tv-8_th-7	ddpm_1x
SP18-1739-001	Region_1_tv-9_th-6	18.0642	0.688625	8.45947	0.281791	0.817249	SP18-1739-001_Region_1_tv-9_th-6	ddpm_1x
SP18-245-001	Region_1_tv-3_th-27	15.716	0.665104	8.94831	0.321956	0.768927	SP18-245-001_Region_1_tv-3_th-27	ddpm_1x
SP18-245-001	Region_1_tv-3_th-28	14.6551	0.615815	9.1816	0.36201	0.709042	SP18-245-001_Region_1_tv-3_th-28	ddpm_1x
SP18-245-001	Region_1_tv-4_th-23	15.7378	0.625471	8.84641	0.324835	0.745348	SP18-245-001_Region_1_tv-4_th-23	ddpm_1x
SP18-245-001	Region_1_tv-4_th-25	17.9779	0.725809	7.84872	0.253253	0.846882	SP18-245-001_Region_1_tv-4_th-25	ddpm_1x
SP18-245-001	Region_1_tv-4_th-26	18.4244	0.800863	7.00748	0.217171	0.84224	SP18-245-001_Region_1_tv-4_th-26	ddpm_1x
SP18-245-001	Region_1_tv-6_th-22	16.7406	0.617109	9.12542	0.343402	0.749856	SP18-245-001_Region_1_tv-6_th-22	ddpm_1x
SP18-245-001	Region_1_tv-6_th-23	16.7449	0.686683	8.48927	0.274964	0.80102	SP18-245-001_Region_1_tv-6_th-23	ddpm_1x
SP18-245-001	Region_1_tv-6_th-24	17.7704	0.696965	7.94822	0.267742	0.818569	SP18-245-001_Region_1_tv-6_th-24	ddpm_1x
SP18-245-001	Region_1_tv-6_th-28	17.9417	0.746361	7.91217	0.250956	0.837638	SP18-245-001_Region_1_tv-6_th-28	ddpm_1x
SP18-245-001	Region_1_tv-7_th-22	16.3936	0.590429	9.09008	0.345808	0.638941	SP18-245-001_Region_1_tv-7_th-22	ddpm_1x
SP18-245-001	Region_1_tv-7_th-27	17.3232	0.699875	7.87295	0.276192	0.789519	SP18-245-001_Region_1_tv-7_th-27	ddpm_1x
SP18-245-001	Region_1_tv-7_th-28	15.9355	0.620624	9.16995	0.319832	0.729263	SP18-245-001_Region_1_tv-7_th-28	ddpm_1x
SP18-29-001	Region_1_tv-11_th-11	21.1276	0.843879	5.51076	0.178426	0.815601	SP18-29-001_Region_1_tv-11_th-11	ddpm_1x
SP18-29-001	Region_1_tv-11_th-12	16.799	0.634755	8.44767	0.293609	0.7552	SP18-29-001_Region_1_tv-11_th-12	ddpm_1x
SP18-29-001	Region_1_tv-11_th-13	15.7652	0.546277	9.04936	0.346354	0.693767	SP18-29-001_Region_1_tv-11_th-13	ddpm_1x
SP18-29-001	Region_1_tv-12_th-10	26.1334	0.953193	3.22883	0.125427	0.754804	SP18-29-001_Region_1_tv-12_th-10	ddpm_1x
SP18-29-001	Region_1_tv-12_th-13	15.0794	0.478728	9.56087	0.36597	0.623817	SP18-29-001_Region_1_tv-12_th-13	ddpm_1x
SP18-29-001	Region_1_tv-13_th-11	14.9265	0.464636	9.76753	0.394926	0.588063	SP18-29-001_Region_1_tv-13_th-11	ddpm_1x
SP18-29-001	Region_1_tv-17_th-15	15.519	0.521204	9.35136	0.366131	0.634925	SP18-29-001_Region_1_tv-17_th-15	ddpm_1x
SP18-29-001	Region_1_tv-20_th-22	20.6632	0.801883	5.91988	0.204671	0.795476	SP18-29-001_Region_1_tv-20_th-22	ddpm_1x
SP18-29-001	Region_1_tv-3_th-2	19.8953	0.842855	5.65476	0.177465	0.773406	SP18-29-001_Region_1_tv-3_th-2	ddpm_1x
SP18-29-001	Region_1_tv-6_th-7	20.0281	0.832337	5.98897	0.18716	0.781749	SP18-29-001_Region_1_tv-6_th-7	ddpm_1x
SP18-29-001	Region_1_tv-7_th-5	19.7787	0.81002	5.78132	0.185722	0.759613	SP18-29-001_Region_1_tv-7_th-5	ddpm_1x
SP18-29-001	Region_1_tv-7_th-6	15.8607	0.523073	9.00518	0.348027	0.720176	SP18-29-001_Region_1_tv-7_th-6	ddpm_1x
SP18-3502-001	Region_1_tv-11_th-9	18.5031	0.759874	7.122	0.228276	0.753352	SP18-3502-001_Region_1_tv-11_th-9	ddpm_1x
SP18-3502-001	Region_1_tv-12_th-7	18.7548	0.750586	7.28444	0.223652	0.834349	SP18-3502-001_Region_1_tv-12_th-7	ddpm_1x
SP18-3502-001	Region_1_tv-12_th-8	16.8873	0.638889	8.35096	0.303147	0.735386	SP18-3502-001_Region_1_tv-12_th-8	ddpm_1x
SP18-3502-001	Region_1_tv-14_th-8	16.6122	0.583187	8.80806	0.333165	0.764659	SP18-3502-001_Region_1_tv-14_th-8	ddpm_1x
SP18-3502-001	Region_1_tv-17_th-13	18.8171	0.748392	7.46906	0.240969	0.815624	SP18-3502-001_Region_1_tv-17_th-13	ddpm_1x
SP18-3502-001	Region_1_tv-20_th-19	18.3801	0.760025	7.04471	0.228216	0.778991	SP18-3502-001_Region_1_tv-20_th-19	ddpm_1x
SP18-3502-001	Region_1_tv-21_th-19	17.6043	0.656429	8.60012	0.29946	0.78588	SP18-3502-001_Region_1_tv-21_th-19	ddpm_1x
SP18-3502-001	Region_1_tv-22_th-19	17.59	0.64535	8.74902	0.314922	0.794801	SP18-3502-001_Region_1_tv-22_th-19	ddpm_1x
SP18-3502-001	Region_1_tv-2_th-10	16.4478	0.568239	9.27923	0.379607	0.560948	SP18-3502-001_Region_1_tv-2_th-10	ddpm_1x
SP18-3502-001	Region_1_tv-2_th-11	18.0495	0.700367	8.42598	0.294361	0.738064	SP18-3502-001_Region_1_tv-2_th-11	ddpm_1x
SP18-3502-001	Region_1_tv-2_th-9	15.3389	0.530175	10.0162	0.383871	0.617564	SP18-3502-001_Region_1_tv-2_th-9	ddpm_1x
SP18-3502-001	Region_1_tv-3_th-7	16.0356	0.450934	9.54048	0.401096	0.622588	SP18-3502-001_Region_1_tv-3_th-7	ddpm_1x
SP18-3529-001	Region_1_tv-12_th-14	18.4652	0.690635	7.96346	0.271338	0.794032	SP18-3529-001_Region_1_tv-12_th-14	ddpm_1x
SP18-3529-001	Region_1_tv-12_th-15	18.9947	0.64599	7.93085	0.281696	0.814623	SP18-3529-001_Region_1_tv-12_th-15	ddpm_1x
SP18-3529-001	Region_1_tv-13_th-18	21.3109	0.838347	5.34675	0.148584	0.79153	SP18-3529-001_Region_1_tv-13_th-18	ddpm_1x
SP18-3529-001	Region_1_tv-15_th-23	19.425	0.819584	5.93484	0.177545	0.714182	SP18-3529-001_Region_1_tv-15_th-23	ddpm_1x
SP18-3529-001	Region_1_tv-3_th-5	18.0679	0.631877	8.03398	0.309952	0.736961	SP18-3529-001_Region_1_tv-3_th-5	ddpm_1x
SP18-3529-001	Region_1_tv-4_th-3	18.2361	0.692545	8.20724	0.268024	0.794206	SP18-3529-001_Region_1_tv-4_th-3	ddpm_1x
SP18-3529-001	Region_1_tv-5_th-3	17.5732	0.644358	8.8394	0.313946	0.749388	SP18-3529-001_Region_1_tv-5_th-3	ddpm_1x
SP18-3529-001	Region_1_tv-6_th-3	18.2929	0.708209	7.84114	0.256492	0.778498	SP18-3529-001_Region_1_tv-6_th-3	ddpm_1x
SP18-3529-001	Region_1_tv-6_th-4	17.7375	0.644201	8.80616	0.289503	0.77527	SP18-3529-001_Region_1_tv-6_th-4	ddpm_1x
SP18-3529-001	Region_1_tv-7_th-10	20.1955	0.813944	6.22553	0.188227	0.84589	SP18-3529-001_Region_1_tv-7_th-10	ddpm_1x
SP18-3529-001	Region_1_tv-8_th-10	22.0287	0.854335	5.32642	0.167117	0.859591	SP18-3529-001_Region_1_tv-8_th-10	ddpm_1x
SP18-3529-001	Region_1_tv-9_th-16	16.8393	0.559634	8.62731	0.339771	0.672896	SP18-3529-001_Region_1_tv-9_th-16	ddpm_1x
SP18-3790-001	Region_1_tv-13_th-10	27.2452	0.961919	2.52986	0.068584	0.767524	SP18-3790-001_Region_1_tv-13_th-10	ddpm_1x
SP18-3790-001	Region_1_tv-16_th-14	18.4241	0.775138	7.12942	0.215536	0.826353	SP18-3790-001_Region_1_tv-16_th-14	ddpm_1x
SP18-3790-001	Region_1_tv-16_th-15	19.0841	0.776747	6.878	0.220833	0.79137	SP18-3790-001_Region_1_tv-16_th-15	ddpm_1x
SP18-3790-001	Region_1_tv-17_th-13	17.1422	0.618041	8.35796	0.344559	0.658639	SP18-3790-001_Region_1_tv-17_th-13	ddpm_1x
SP18-3790-001	Region_1_tv-17_th-14	17.3827	0.685989	8.0222	0.283555	0.695885	SP18-3790-001_Region_1_tv-17_th-14	ddpm_1x
SP18-3790-001	Region_1_tv-18_th-12	17.1528	0.727352	7.29678	0.299871	0.691507	SP18-3790-001_Region_1_tv-18_th-12	ddpm_1x
SP18-3790-001	Region_1_tv-18_th-13	18.766	0.641039	8.37271	0.358684	0.631481	SP18-3790-001_Region_1_tv-18_th-13	ddpm_1x
SP18-3790-001	Region_1_tv-4_th-3	23.9101	0.899971	4.07802	0.143147	0.686506	SP18-3790-001_Region_1_tv-4_th-3	ddpm_1x
SP18-3790-001	Region_1_tv-4_th-4	15.5215	0.625309	8.90846	0.315399	0.620753	SP18-3790-001_Region_1_tv-4_th-4	ddpm_1x
SP18-3790-001	Region_1_tv-5_th-2	16.6101	0.665448	8.45977	0.265073	0.740379	SP18-3790-001_Region_1_tv-5_th-2	ddpm_1x
SP18-3790-001	Region_1_tv-5_th-3	16.5101	0.364157	9.68865	0.427699	0.564396	SP18-3790-001_Region_1_tv-5_th-3	ddpm_1x
SP18-3790-001	Region_1_tv-5_th-4	15.4141	0.591273	9.26464	0.328402	0.70011	SP18-3790-001_Region_1_tv-5_th-4	ddpm_1x
SP18-3907-001	Region_1_tv-13_th-12	13.6513	0.744329	10.7376	0.42582	0.615474	SP18-3907-001_Region_1_tv-13_th-12	ddpm_1x
SP18-3907-001	Region_1_tv-13_th-17	17.7565	0.70614	6.79413	0.237107	0.778217	SP18-3907-001_Region_1_tv-13_th-17	ddpm_1x
SP18-3907-001	Region_1_tv-13_th-18	15.6178	0.42996	9.38705	0.398646	0.57037	SP18-3907-001_Region_1_tv-13_th-18	ddpm_1x
SP18-3907-001	Region_1_tv-14_th-13	15.8359	0.48445	9.72437	0.387695	0.426636	SP18-3907-001_Region_1_tv-14_th-13	ddpm_1x
SP18-3907-001	Region_1_tv-15_th-12	16.6874	0.525281	9.7123	0.373087	0.594603	SP18-3907-001_Region_1_tv-15_th-12	ddpm_1x
SP18-3907-001	Region_1_tv-15_th-13	14.8753	0.312984	9.86058	0.432371	0.26839	SP18-3907-001_Region_1_tv-15_th-13	ddpm_1x
SP18-3907-001	Region_1_tv-15_th-14	18.3376	0.603582	8.29271	0.34156	0.628416	SP18-3907-001_Region_1_tv-15_th-14	ddpm_1x
SP18-3907-001	Region_1_tv-19_th-10	15.588	0.498619	9.52244	0.382294	0.634191	SP18-3907-001_Region_1_tv-19_th-10	ddpm_1x
SP18-3907-001	Region_1_tv-21_th-9	16.4367	0.606305	8.87973	0.322419	0.685151	SP18-3907-001_Region_1_tv-21_th-9	ddpm_1x
SP18-3907-001	Region_1_tv-4_th-25	18.8657	0.777731	6.57979	0.209043	0.844755	SP18-3907-001_Region_1_tv-4_th-25	ddpm_1x
SP18-3907-001	Region_1_tv-5_th-25	17.449	0.703556	7.53916	0.247139	0.820453	SP18-3907-001_Region_1_tv-5_th-25	ddpm_1x
SP18-3907-001	Region_1_tv-6_th-5	21.5981	0.724596	5.90855	0.289994	0.568507	SP18-3907-001_Region_1_tv-6_th-5	ddpm_1x
SP18-4368-001	Region_1_tv-13_th-10	17.1543	0.621408	8.98242	0.302877	0.687495	SP18-4368-001_Region_1_tv-13_th-10	ddpm_1x
SP18-4368-001	Region_1_tv-13_th-8	17.9487	0.784798	7.16729	0.227627	0.828146	SP18-4368-001_Region_1_tv-13_th-8	ddpm_1x
SP18-4368-001	Region_1_tv-13_th-9	17.4641	0.581898	9.00505	0.333568	0.721285	SP18-4368-001_Region_1_tv-13_th-9	ddpm_1x
SP18-4368-001	Region_1_tv-16_th-14	19.2761	0.762135	6.84609	0.215377	0.832146	SP18-4368-001_Region_1_tv-16_th-14	ddpm_1x
SP18-4368-001	Region_1_tv-16_th-15	19.9338	0.814562	5.74607	0.179219	0.848259	SP18-4368-001_Region_1_tv-16_th-15	ddpm_1x
SP18-4368-001	Region_1_tv-19_th-18	15.7041	0.457503	9.32819	0.379569	0.655364	SP18-4368-001_Region_1_tv-19_th-18	ddpm_1x
SP18-4368-001	Region_1_tv-20_th-17	17.0738	0.648608	8.53155	0.294312	0.752626	SP18-4368-001_Region_1_tv-20_th-17	ddpm_1x
SP18-4368-001	Region_1_tv-21_th-16	18.0602	0.714879	8.05102	0.253421	0.822868	SP18-4368-001_Region_1_tv-21_th-16	ddpm_1x
SP18-4368-001	Region_1_tv-21_th-17	18.3492	0.731369	7.6874	0.259858	0.82512	SP18-4368-001_Region_1_tv-21_th-17	ddpm_1x
SP18-4368-001	Region_1_tv-21_th-18	15.8093	0.588145	9.23243	0.318742	0.762463	SP18-4368-001_Region_1_tv-21_th-18	ddpm_1x
SP18-4368-001	Region_1_tv-5_th-3	16.0628	0.581133	8.9747	0.314057	0.714234	SP18-4368-001_Region_1_tv-5_th-3	ddpm_1x
SP18-4368-001	Region_1_tv-9_th-5	16.382	0.596241	9.10915	0.321149	0.722839	SP18-4368-001_Region_1_tv-9_th-5	ddpm_1x
SP18-4411-001	Region_1_tv-12_th-13	17.1576	0.640677	8.81876	0.300129	0.732437	SP18-4411-001_Region_1_tv-12_th-13	ddpm_1x
SP18-4411-001	Region_1_tv-13_th-12	14.673	0.535009	9.17381	0.355366	0.730088	SP18-4411-001_Region_1_tv-13_th-12	ddpm_1x
SP18-4411-001	Region_1_tv-13_th-13	16.633	0.666051	7.69654	0.289023	0.78398	SP18-4411-001_Region_1_tv-13_th-13	ddpm_1x
SP18-4411-001	Region_1_tv-19_th-16	16.1556	0.602603	7.70104	0.29357	0.709948	SP18-4411-001_Region_1_tv-19_th-16	ddpm_1x
SP18-4411-001	Region_1_tv-19_th-18	18.4316	0.711206	7.59842	0.262481	0.813961	SP18-4411-001_Region_1_tv-19_th-18	ddpm_1x
SP18-4411-001	Region_1_tv-20_th-16	15.7382	0.582298	8.5452	0.323058	0.713329	SP18-4411-001_Region_1_tv-20_th-16	ddpm_1x
SP18-4411-001	Region_1_tv-20_th-17	18.1392	0.677792	7.50601	0.273296	0.761921	SP18-4411-001_Region_1_tv-20_th-17	ddpm_1x
SP18-4411-001	Region_1_tv-20_th-18	17.6036	0.672419	8.03154	0.278467	0.761679	SP18-4411-001_Region_1_tv-20_th-18	ddpm_1x
SP18-4411-001	Region_1_tv-21_th-18	17.0718	0.65806	7.70659	0.255006	0.756267	SP18-4411-001_Region_1_tv-21_th-18	ddpm_1x
SP18-4411-001	Region_1_tv-2_th-2	19.3844	0.797692	6.5808	0.183554	0.793267	SP18-4411-001_Region_1_tv-2_th-2	ddpm_1x
SP18-4411-001	Region_1_tv-3_th-3	20.013	0.823505	5.89791	0.171406	0.807127	SP18-4411-001_Region_1_tv-3_th-3	ddpm_1x
SP18-4411-001	Region_1_tv-4_th-3	19.4456	0.808823	6.52442	0.188354	0.788174	SP18-4411-001_Region_1_tv-4_th-3	ddpm_1x
SP18-4971-001	Region_1_tv-10_th-10	16.2844	0.571991	9.10682	0.364302	0.594519	SP18-4971-001_Region_1_tv-10_th-10	ddpm_1x
SP18-4971-001	Region_1_tv-10_th-8	15.6205	0.61766	9.48399	0.349083	0.702339	SP18-4971-001_Region_1_tv-10_th-8	ddpm_1x
SP18-4971-001	Region_1_tv-2_th-3	17.7491	0.560105	8.67649	0.38164	0.610084	SP18-4971-001_Region_1_tv-2_th-3	ddpm_1x
SP18-4971-001	Region_1_tv-3_th-5	15.7363	0.493404	9.65897	0.384077	0.495361	SP18-4971-001_Region_1_tv-3_th-5	ddpm_1x
SP18-4971-001	Region_1_tv-3_th-6	17.5336	0.695437	8.75654	0.290463	0.794303	SP18-4971-001_Region_1_tv-3_th-6	ddpm_1x
SP18-4971-001	Region_1_tv-3_th-7	16.6292	0.577978	9.06831	0.363816	0.602013	SP18-4971-001_Region_1_tv-3_th-7	ddpm_1x
SP18-4971-001	Region_1_tv-4_th-5	19.333	0.749479	7.10372	0.252855	0.740824	SP18-4971-001_Region_1_tv-4_th-5	ddpm_1x
SP18-4971-001	Region_1_tv-4_th-6	20.5979	0.828656	6.60706	0.185388	0.874569	SP18-4971-001_Region_1_tv-4_th-6	ddpm_1x
SP18-4971-001	Region_1_tv-4_th-7	17.9857	0.721876	7.62891	0.263807	0.832139	SP18-4971-001_Region_1_tv-4_th-7	ddpm_1x
SP18-4971-001	Region_1_tv-5_th-6	20.4571	0.817183	6.83753	0.20112	0.882955	SP18-4971-001_Region_1_tv-5_th-6	ddpm_1x
SP18-4971-001	Region_1_tv-8_th-10	18.4974	0.732879	7.98657	0.259102	0.793348	SP18-4971-001_Region_1_tv-8_th-10	ddpm_1x
SP18-4971-001	Region_1_tv-9_th-10	15.2759	0.511569	9.66257	0.383311	0.609688	SP18-4971-001_Region_1_tv-9_th-10	ddpm_1x
SP18-5025-001	Region_1_tv-5_th-4	17.1298	0.667385	8.27218	0.307434	0.793294	SP18-5025-001_Region_1_tv-5_th-4	ddpm_1x
SP18-5025-001	Region_1_tv-6_th-15	17.7912	0.717066	8.81118	0.274035	0.831416	SP18-5025-001_Region_1_tv-6_th-15	ddpm_1x
SP18-5025-001	Region_1_tv-6_th-2	18.7922	0.800274	6.8065	0.193288	0.84103	SP18-5025-001_Region_1_tv-6_th-2	ddpm_1x
SP18-5025-001	Region_1_tv-6_th-3	17.0687	0.671298	8.67324	0.308009	0.803678	SP18-5025-001_Region_1_tv-6_th-3	ddpm_1x
SP18-5025-001	Region_1_tv-6_th-9	16.3363	0.594162	9.53948	0.341569	0.766194	SP18-5025-001_Region_1_tv-6_th-9	ddpm_1x
SP18-5025-001	Region_1_tv-7_th-8	17.4942	0.664813	8.60727	0.284973	0.833744	SP18-5025-001_Region_1_tv-7_th-8	ddpm_1x
SP18-5025-001	Region_1_tv-7_th-9	18.3726	0.72045	7.80283	0.264648	0.832108	SP18-5025-001_Region_1_tv-7_th-9	ddpm_1x
SP18-5025-001	Region_1_tv-8_th-10	20.619	0.841965	6.23686	0.185576	0.885807	SP18-5025-001_Region_1_tv-8_th-10	ddpm_1x
SP18-5025-001	Region_1_tv-8_th-15	17.8508	0.6967	8.88383	0.281194	0.846565	SP18-5025-001_Region_1_tv-8_th-15	ddpm_1x
SP18-5025-001	Region_1_tv-9_th-16	17.3327	0.699163	8.92235	0.283983	0.825931	SP18-5025-001_Region_1_tv-9_th-16	ddpm_1x
SP18-5025-001	Region_1_tv-9_th-8	16.5091	0.618768	9.48887	0.328779	0.765079	SP18-5025-001_Region_1_tv-9_th-8	ddpm_1x
SP18-5025-001	Region_1_tv-9_th-9	16.6195	0.617229	9.37936	0.322189	0.758971	SP18-5025-001_Region_1_tv-9_th-9	ddpm_1x
SP18-504-001	Region_1_tv-11_th-12	15.9193	0.493962	9.04303	0.368523	0.583547	SP18-504-001_Region_1_tv-11_th-12	ddpm_1x
SP18-504-001	Region_1_tv-27_th-22	17.2535	0.580404	8.66794	0.322154	0.672008	SP18-504-001_Region_1_tv-27_th-22	ddpm_1x
SP18-504-001	Region_1_tv-30_th-26	19.9734	0.785188	6.53311	0.206496	0.812515	SP18-504-001_Region_1_tv-30_th-26	ddpm_1x
SP18-504-001	Region_1_tv-30_th-27	19.8924	0.751008	6.7332	0.23191	0.819729	SP18-504-001_Region_1_tv-30_th-27	ddpm_1x
SP18-504-001	Region_1_tv-31_th-26	19.5822	0.751152	7.34397	0.222308	0.832121	SP18-504-001_Region_1_tv-31_th-26	ddpm_1x
SP18-504-001	Region_1_tv-31_th-27	18.8734	0.71633	7.92149	0.247671	0.838559	SP18-504-001_Region_1_tv-31_th-27	ddpm_1x
SP18-504-001	Region_1_tv-32_th-25	21.4295	0.825503	6.19227	0.202421	0.867154	SP18-504-001_Region_1_tv-32_th-25	ddpm_1x
SP18-504-001	Region_1_tv-32_th-26	20.186	0.782973	6.88889	0.209994	0.856374	SP18-504-001_Region_1_tv-32_th-26	ddpm_1x
SP18-504-001	Region_1_tv-32_th-27	18.0254	0.695483	7.639	0.253877	0.744419	SP18-504-001_Region_1_tv-32_th-27	ddpm_1x
SP18-504-001	Region_1_tv-6_th-8	16.4672	0.599424	8.81148	0.297125	0.693525	SP18-504-001_Region_1_tv-6_th-8	ddpm_1x
SP18-504-001	Region_1_tv-8_th-7	16.4837	0.548952	8.91273	0.364927	0.68251	SP18-504-001_Region_1_tv-8_th-7	ddpm_1x
SP18-504-001	Region_1_tv-9_th-6	16.7698	0.592586	9.0284	0.346419	0.709876	SP18-504-001_Region_1_tv-9_th-6	ddpm_1x
SP18-5453-001	Region_1_tv-10_th-7	14.0104	0.513059	9.17763	0.389442	0.642633	SP18-5453-001_Region_1_tv-10_th-7	ddpm_1x
SP18-5453-001	Region_1_tv-11_th-8	18.5688	0.74019	7.59978	0.253324	0.808812	SP18-5453-001_Region_1_tv-11_th-8	ddpm_1x
SP18-5453-001	Region_1_tv-12_th-18	16.4869	0.611171	9.36148	0.336934	0.735899	SP18-5453-001_Region_1_tv-12_th-18	ddpm_1x
SP18-5453-001	Region_1_tv-16_th-6	16.9246	0.638836	8.82418	0.302337	0.783513	SP18-5453-001_Region_1_tv-16_th-6	ddpm_1x
SP18-5453-001	Region_1_tv-17_th-12	15.4961	0.611479	9.80722	0.353893	0.666613	SP18-5453-001_Region_1_tv-17_th-12	ddpm_1x
SP18-5453-001	Region_1_tv-17_th-13	16.5823	0.676523	9.10361	0.310859	0.708806	SP18-5453-001_Region_1_tv-17_th-13	ddpm_1x
SP18-5453-001	Region_1_tv-17_th-14	16.8165	0.650667	8.70748	0.304241	0.737869	SP18-5453-001_Region_1_tv-17_th-14	ddpm_1x
SP18-5453-001	Region_1_tv-17_th-3	14.4145	0.373214	10.0518	0.428027	0.503054	SP18-5453-001_Region_1_tv-17_th-3	ddpm_1x
SP18-5453-001	Region_1_tv-17_th-4	15.9532	0.602186	9.79439	0.345172	0.722024	SP18-5453-001_Region_1_tv-17_th-4	ddpm_1x
SP18-5453-001	Region_1_tv-17_th-5	17.3576	0.616246	9.14372	0.318349	0.767944	SP18-5453-001_Region_1_tv-17_th-5	ddpm_1x
SP18-5453-001	Region_1_tv-17_th-6	13.7389	0.340101	9.92258	0.423086	0.49552	SP18-5453-001_Region_1_tv-17_th-6	ddpm_1x
SP18-5453-001	Region_1_tv-18_th-12	15.7901	0.611994	9.83894	0.355986	0.658847	SP18-5453-001_Region_1_tv-18_th-12	ddpm_1x
SP18-995-001	Region_1_tv-10_th-5	18.7267	0.771484	7.68354	0.224926	0.851554	SP18-995-001_Region_1_tv-10_th-5	ddpm_1x
SP18-995-001	Region_1_tv-13_th-12	20.063	0.811531	6.26009	0.211089	0.824652	SP18-995-001_Region_1_tv-13_th-12	ddpm_1x
SP18-995-001	Region_1_tv-3_th-3	21.1091	0.853508	5.78715	0.149645	0.855475	SP18-995-001_Region_1_tv-3_th-3	ddpm_1x
SP18-995-001	Region_1_tv-6_th-6	19.5468	0.774608	7.42942	0.220263	0.8741	SP18-995-001_Region_1_tv-6_th-6	ddpm_1x
SP18-995-001	Region_1_tv-6_th-7	19.1279	0.764467	7.86635	0.230473	0.842685	SP18-995-001_Region_1_tv-6_th-7	ddpm_1x
SP18-995-001	Region_1_tv-7_th-7	18.9443	0.773292	7.44434	0.234413	0.80223	SP18-995-001_Region_1_tv-7_th-7	ddpm_1x
SP18-995-001	Region_1_tv-8_th-6	18.8849	0.727549	8.19057	0.255142	0.843259	SP18-995-001_Region_1_tv-8_th-6	ddpm_1x
SP18-995-001	Region_1_tv-8_th-7	20.0579	0.792508	7.18267	0.207481	0.852156	SP18-995-001_Region_1_tv-8_th-7	ddpm_1x
SP18-995-001	Region_1_tv-8_th-8	17.7353	0.692987	8.70555	0.284699	0.793566	SP18-995-001_Region_1_tv-8_th-8	ddpm_1x
SP18-995-001	Region_1_tv-9_th-12	17.5421	0.704911	8.42784	0.26067	0.779722	SP18-995-001_Region_1_tv-9_th-12	ddpm_1x
SP18-995-001	Region_1_tv-9_th-3	19.3971	0.786934	7.18272	0.20051	0.849235	SP18-995-001_Region_1_tv-9_th-3	ddpm_1x
SP18-995-001	Region_1_tv-9_th-6	17.8381	0.69254	8.97854	0.281731	0.814743	SP18-995-001_Region_1_tv-9_th-6	ddpm_1x
SP18-133-001	Region_1_tv-15_th-9	17.1697	0.678457	8.55942	0.284262	0.783063	SP18-133-001_Region_1_tv-15_th-9	ddpm_2x
SP18-133-001	Region_1_tv-22_th-15	19.1618	0.774336	6.95945	0.227636	0.830056	SP18-133-001_Region_1_tv-22_th-15	ddpm_2x
SP18-133-001	Region_1_tv-22_th-16	18.939	0.774755	6.60597	0.223033	0.779022	SP18-133-001_Region_1_tv-22_th-16	ddpm_2x
SP18-133-001	Region_1_tv-23_th-16	17.7042	0.631649	8.39777	0.326007	0.786634	SP18-133-001_Region_1_tv-23_th-16	ddpm_2x
SP18-133-001	Region_1_tv-24_th-16	16.5472	0.521231	9.43197	0.366381	0.739959	SP18-133-001_Region_1_tv-24_th-16	ddpm_2x
SP18-133-001	Region_1_tv-25_th-15	14.2294	0.38981	9.7062	0.411273	0.565833	SP18-133-001_Region_1_tv-25_th-15	ddpm_2x
SP18-133-001	Region_1_tv-6_th-5	19.4499	0.82051	5.94343	0.175858	0.800577	SP18-133-001_Region_1_tv-6_th-5	ddpm_2x
SP18-133-001	Region_1_tv-6_th-8	21.4618	0.845848	5.77874	0.176716	0.834408	SP18-133-001_Region_1_tv-6_th-8	ddpm_2x
SP18-133-001	Region_1_tv-7_th-8	19.2198	0.760589	6.93879	0.250366	0.751752	SP18-133-001_Region_1_tv-7_th-8	ddpm_2x
SP18-133-001	Region_1_tv-8_th-4	15.2025	0.520185	9.04971	0.362447	0.580106	SP18-133-001_Region_1_tv-8_th-4	ddpm_2x
SP18-133-001	Region_1_tv-8_th-7	15.2092	0.46992	9.55363	0.40003	0.568882	SP18-133-001_Region_1_tv-8_th-7	ddpm_2x
SP18-133-001	Region_1_tv-9_th-8	16.6081	0.576467	9.20875	0.360372	0.586271	SP18-133-001_Region_1_tv-9_th-8	ddpm_2x
SP18-1739-001	Region_1_tv-12_th-11	18.8657	0.739715	7.59701	0.247609	0.804677	SP18-1739-001_Region_1_tv-12_th-11	ddpm_2x
SP18-1739-001	Region_1_tv-13_th-9	20.738	0.808774	6.45038	0.186318	0.860324	SP18-1739-001_Region_1_tv-13_th-9	ddpm_2x
SP18-1739-001	Region_1_tv-16_th-14	18.2781	0.765275	6.67871	0.209252	0.788891	SP18-1739-001_Region_1_tv-16_th-14	ddpm_2x
SP18-1739-001	Region_1_tv-17_th-12	18.8893	0.771914	6.64903	0.204222	0.802003	SP18-1739-001_Region_1_tv-17_th-12	ddpm_2x
SP18-1739-001	Region_1_tv-17_th-13	18.0138	0.673972	8.00179	0.275946	0.80152	SP18-1739-001_Region_1_tv-17_th-13	ddpm_2x
SP18-1739-001	Region_1_tv-18_th-12	16.6664	0.642765	8.33088	0.294485	0.790352	SP18-1739-001_Region_1_tv-18_th-12	ddpm_2x
SP18-1739-001	Region_1_tv-2_th-6	16.6092	0.634659	8.79789	0.293231	0.750552	SP18-1739-001_Region_1_tv-2_th-6	ddpm_2x
SP18-1739-001	Region_1_tv-4_th-3	17.5764	0.658311	7.78307	0.28063	0.695616	SP18-1739-001_Region_1_tv-4_th-3	ddpm_2x
SP18-1739-001	Region_1_tv-7_th-8	16.8308	0.495683	9.26384	0.401058	0.562516	SP18-1739-001_Region_1_tv-7_th-8	ddpm_2x
SP18-1739-001	Region_1_tv-8_th-6	16.845	0.624661	9.02231	0.314619	0.758581	SP18-1739-001_Region_1_tv-8_th-6	ddpm_2x
SP18-1739-001	Region_1_tv-8_th-7	18.6196	0.71982	8.021	0.260881	0.819882	SP18-1739-001_Region_1_tv-8_th-7	ddpm_2x
SP18-1739-001	Region_1_tv-9_th-6	17.8333	0.6809	8.50099	0.288555	0.808979	SP18-1739-001_Region_1_tv-9_th-6	ddpm_2x
SP18-245-001	Region_1_tv-3_th-27	15.3059	0.653328	8.94647	0.333489	0.743262	SP18-245-001_Region_1_tv-3_th-27	ddpm_2x
SP18-245-001	Region_1_tv-3_th-28	14.0448	0.601859	9.22495	0.373334	0.671764	SP18-245-001_Region_1_tv-3_th-28	ddpm_2x
SP18-245-001	Region_1_tv-4_th-23	15.298	0.619184	8.83268	0.335779	0.721067	SP18-245-001_Region_1_tv-4_th-23	ddpm_2x
SP18-245-001	Region_1_tv-4_th-25	17.7574	0.72025	7.77428	0.254425	0.833197	SP18-245-001_Region_1_tv-4_th-25	ddpm_2x
SP18-245-001	Region_1_tv-4_th-26	18.1164	0.794246	6.86616	0.22078	0.826704	SP18-245-001_Region_1_tv-4_th-26	ddpm_2x
SP18-245-001	Region_1_tv-6_th-22	15.8937	0.601911	9.25017	0.361685	0.728133	SP18-245-001_Region_1_tv-6_th-22	ddpm_2x
SP18-245-001	Region_1_tv-6_th-23	16.4041	0.679976	8.47304	0.282464	0.783702	SP18-245-001_Region_1_tv-6_th-23	ddpm_2x
SP18-245-001	Region_1_tv-6_th-24	17.3461	0.688253	7.91492	0.270982	0.803225	SP18-245-001_Region_1_tv-6_th-24	ddpm_2x
SP18-245-001	Region_1_tv-6_th-28	17.5091	0.735605	7.88018	0.254544	0.817253	SP18-245-001_Region_1_tv-6_th-28	ddpm_2x
SP18-245-001	Region_1_tv-7_th-22	15.41	0.570899	9.25389	0.365797	0.588706	SP18-245-001_Region_1_tv-7_th-22	ddpm_2x
SP18-245-001	Region_1_tv-7_th-27	16.7721	0.687575	7.82445	0.284568	0.763242	SP18-245-001_Region_1_tv-7_th-27	ddpm_2x
SP18-245-001	Region_1_tv-7_th-28	14.9458	0.603205	9.25543	0.333097	0.683695	SP18-245-001_Region_1_tv-7_th-28	ddpm_2x
SP18-29-001	Region_1_tv-11_th-11	20.5353	0.839739	5.49728	0.186713	0.790391	SP18-29-001_Region_1_tv-11_th-11	ddpm_2x
SP18-29-001	Region_1_tv-11_th-12	16.2407	0.62307	8.48061	0.301538	0.736908	SP18-29-001_Region_1_tv-11_th-12	ddpm_2x
SP18-29-001	Region_1_tv-11_th-13	15.1841	0.531948	9.0784	0.351637	0.660975	SP18-29-001_Region_1_tv-11_th-13	ddpm_2x
SP18-29-001	Region_1_tv-12_th-10	26.5017	0.952618	3.15615	0.136589	0.774484	SP18-29-001_Region_1_tv-12_th-10	ddpm_2x
SP18-29-001	Region_1_tv-12_th-13	15.0879	0.45282	9.69067	0.383092	0.593982	SP18-29-001_Region_1_tv-12_th-13	ddpm_2x
SP18-29-001	Region_1_tv-13_th-11	14.1593	0.446028	9.88174	0.411029	0.549401	SP18-29-001_Region_1_tv-13_th-11	ddpm_2x
SP18-29-001	Region_1_tv-17_th-15	15.3946	0.513108	9.45988	0.377086	0.63861	SP18-29-001_Region_1_tv-17_th-15	ddpm_2x
SP18-29-001	Region_1_tv-20_th-22	20.26	0.795494	5.91939	0.207934	0.776346	SP18-29-001_Region_1_tv-20_th-22	ddpm_2x
SP18-29-001	Region_1_tv-3_th-2	19.56	0.838496	5.53414	0.180083	0.7566	SP18-29-001_Region_1_tv-3_th-2	ddpm_2x
SP18-29-001	Region_1_tv-6_th-7	19.4523	0.825987	5.93389	0.191822	0.751413	SP18-29-001_Region_1_tv-6_th-7	ddpm_2x
SP18-29-001	Region_1_tv-7_th-5	19.4288	0.806494	5.75232	0.188814	0.743777	SP18-29-001_Region_1_tv-7_th-5	ddpm_2x
SP18-29-001	Region_1_tv-7_th-6	15.242	0.510532	9.03429	0.354236	0.694978	SP18-29-001_Region_1_tv-7_th-6	ddpm_2x
SP18-3502-001	Region_1_tv-11_th-9	17.6642	0.747057	7.18344	0.239465	0.712884	SP18-3502-001_Region_1_tv-11_th-9	ddpm_2x
SP18-3502-001	Region_1_tv-12_th-7	18.4211	0.743137	7.29073	0.228662	0.825285	SP18-3502-001_Region_1_tv-12_th-7	ddpm_2x
SP18-3502-001	Region_1_tv-12_th-8	16.6893	0.635694	8.32303	0.305958	0.734216	SP18-3502-001_Region_1_tv-12_th-8	ddpm_2x
SP18-3502-001	Region_1_tv-14_th-8	16.8078	0.582067	8.77565	0.336611	0.775155	SP18-3502-001_Region_1_tv-14_th-8	ddpm_2x
SP18-3502-001	Region_1_tv-17_th-13	18.1014	0.741079	7.49872	0.244624	0.807805	SP18-3502-001_Region_1_tv-17_th-13	ddpm_2x
SP18-3502-001	Region_1_tv-20_th-19	17.9838	0.755757	6.9993	0.229625	0.76825	SP18-3502-001_Region_1_tv-20_th-19	ddpm_2x
SP18-3502-001	Region_1_tv-21_th-19	17.3342	0.653156	8.61116	0.302408	0.781159	SP18-3502-001_Region_1_tv-21_th-19	ddpm_2x
SP18-3502-001	Region_1_tv-22_th-19	17.3497	0.638316	8.75469	0.318611	0.785537	SP18-3502-001_Region_1_tv-22_th-19	ddpm_2x
SP18-3502-001	Region_1_tv-2_th-10	16.6764	0.57549	9.27019	0.381852	0.561386	SP18-3502-001_Region_1_tv-2_th-10	ddpm_2x
SP18-3502-001	Region_1_tv-2_th-11	17.1039	0.689405	8.45967	0.30491	0.687989	SP18-3502-001_Region_1_tv-2_th-11	ddpm_2x
SP18-3502-001	Region_1_tv-2_th-9	14.5053	0.472468	10.444	0.437683	0.546929	SP18-3502-001_Region_1_tv-2_th-9	ddpm_2x
SP18-3502-001	Region_1_tv-3_th-7	14.5657	0.425246	10.3584	0.458051	0.529965	SP18-3502-001_Region_1_tv-3_th-7	ddpm_2x
SP18-3529-001	Region_1_tv-12_th-14	17.9018	0.68181	8.01726	0.273305	0.787791	SP18-3529-001_Region_1_tv-12_th-14	ddpm_2x
SP18-3529-001	Region_1_tv-12_th-15	18.7724	0.637071	7.89154	0.288069	0.805475	SP18-3529-001_Region_1_tv-12_th-15	ddpm_2x
SP18-3529-001	Region_1_tv-13_th-18	21.2161	0.835748	5.34563	0.15979	0.787425	SP18-3529-001_Region_1_tv-13_th-18	ddpm_2x
SP18-3529-001	Region_1_tv-15_th-23	18.8772	0.81243	5.92679	0.188503	0.680416	SP18-3529-001_Region_1_tv-15_th-23	ddpm_2x
SP18-3529-001	Region_1_tv-3_th-5	17.6763	0.625128	8.04602	0.307057	0.72395	SP18-3529-001_Region_1_tv-3_th-5	ddpm_2x
SP18-3529-001	Region_1_tv-4_th-3	17.2673	0.677946	8.27812	0.279216	0.777104	SP18-3529-001_Region_1_tv-4_th-3	ddpm_2x
SP18-3529-001	Region_1_tv-5_th-3	17.0999	0.629836	8.9033	0.319414	0.728874	SP18-3529-001_Region_1_tv-5_th-3	ddpm_2x
SP18-3529-001	Region_1_tv-6_th-3	18.019	0.7013	7.7996	0.263031	0.772862	SP18-3529-001_Region_1_tv-6_th-3	ddpm_2x
SP18-3529-001	Region_1_tv-6_th-4	17.4501	0.638798	8.86372	0.295841	0.760497	SP18-3529-001_Region_1_tv-6_th-4	ddpm_2x
SP18-3529-001	Region_1_tv-7_th-10	19.821	0.80693	6.21027	0.184078	0.836099	SP18-3529-001_Region_1_tv-7_th-10	ddpm_2x
SP18-3529-001	Region_1_tv-8_th-10	21.5755	0.849727	5.33371	0.174686	0.842173	SP18-3529-001_Region_1_tv-8_th-10	ddpm_2x
SP18-3529-001	Region_1_tv-9_th-16	16.1741	0.550981	8.59067	0.338795	0.672335	SP18-3529-001_Region_1_tv-9_th-16	ddpm_2x
SP18-3790-001	Region_1_tv-13_th-10	26.9513	0.962003	2.60269	0.0775487	0.744037	SP18-3790-001_Region_1_tv-13_th-10	ddpm_2x
SP18-3790-001	Region_1_tv-16_th-14	18.0196	0.771452	7.08851	0.220677	0.807081	SP18-3790-001_Region_1_tv-16_th-14	ddpm_2x
SP18-3790-001	Region_1_tv-16_th-15	18.7819	0.774339	6.8118	0.221103	0.777751	SP18-3790-001_Region_1_tv-16_th-15	ddpm_2x
SP18-3790-001	Region_1_tv-17_th-13	16.9136	0.608486	8.39241	0.346869	0.644663	SP18-3790-001_Region_1_tv-17_th-13	ddpm_2x
SP18-3790-001	Region_1_tv-17_th-14	17.0014	0.677703	8.06085	0.291055	0.685412	SP18-3790-001_Region_1_tv-17_th-14	ddpm_2x
SP18-3790-001	Region_1_tv-18_th-12	16.6824	0.723237	7.20114	0.294452	0.666995	SP18-3790-001_Region_1_tv-18_th-12	ddpm_2x
SP18-3790-001	Region_1_tv-18_th-13	18.2476	0.627681	8.48717	0.369369	0.594876	SP18-3790-001_Region_1_tv-18_th-13	ddpm_2x
SP18-3790-001	Region_1_tv-4_th-3	23.8025	0.889325	4.75729	0.179889	0.711171	SP18-3790-001_Region_1_tv-4_th-3	ddpm_2x
SP18-3790-001	Region_1_tv-4_th-4	15.2774	0.617	8.97478	0.323681	0.620188	SP18-3790-001_Region_1_tv-4_th-4	ddpm_2x
SP18-3790-001	Region_1_tv-5_th-2	16.4879	0.660224	8.43899	0.271665	0.746568	SP18-3790-001_Region_1_tv-5_th-2	ddpm_2x
SP18-3790-001	Region_1_tv-5_th-3	16.1241	0.359698	9.68895	0.435427	0.528598	SP18-3790-001_Region_1_tv-5_th-3	ddpm_2x
SP18-3790-001	Region_1_tv-5_th-4	15.0789	0.579239	9.27209	0.336399	0.684604	SP18-3790-001_Region_1_tv-5_th-4	ddpm_2x
SP18-3907-001	Region_1_tv-13_th-12	7.91033	0.657223	9.54874	0.503851	0.266426	SP18-3907-001_Region_1_tv-13_th-12	ddpm_2x
SP18-3907-001	Region_1_tv-13_th-17	17.4204	0.702651	6.77683	0.232782	0.761544	SP18-3907-001_Region_1_tv-13_th-17	ddpm_2x
SP18-3907-001	Region_1_tv-13_th-18	15.2456	0.407561	9.47885	0.412976	0.56639	SP18-3907-001_Region_1_tv-13_th-18	ddpm_2x
SP18-3907-001	Region_1_tv-14_th-13	15.1424	0.473822	9.86624	0.397396	0.418622	SP18-3907-001_Region_1_tv-14_th-13	ddpm_2x
SP18-3907-001	Region_1_tv-15_th-12	16.2555	0.511258	9.71231	0.389187	0.571352	SP18-3907-001_Region_1_tv-15_th-12	ddpm_2x
SP18-3907-001	Region_1_tv-15_th-13	14.5368	0.300814	9.85661	0.435998	0.26032	SP18-3907-001_Region_1_tv-15_th-13	ddpm_2x
SP18-3907-001	Region_1_tv-15_th-14	18.0427	0.59798	8.34915	0.343452	0.603249	SP18-3907-001_Region_1_tv-15_th-14	ddpm_2x
SP18-3907-001	Region_1_tv-19_th-10	15.0352	0.489078	9.52555	0.38923	0.590654	SP18-3907-001_Region_1_tv-19_th-10	ddpm_2x
SP18-3907-001	Region_1_tv-21_th-9	15.9887	0.604973	8.83471	0.325092	0.662568	SP18-3907-001_Region_1_tv-21_th-9	ddpm_2x
SP18-3907-001	Region_1_tv-4_th-25	18.6925	0.774784	6.57479	0.216456	0.83902	SP18-3907-001_Region_1_tv-4_th-25	ddpm_2x
SP18-3907-001	Region_1_tv-5_th-25	17.5864	0.705829	7.51306	0.245866	0.82641	SP18-3907-001_Region_1_tv-5_th-25	ddpm_2x
SP18-3907-001	Region_1_tv-6_th-5	21.6869	0.731766	5.77558	0.297154	0.564292	SP18-3907-001_Region_1_tv-6_th-5	ddpm_2x
SP18-4368-001	Region_1_tv-13_th-10	16.3907	0.610559	9.12438	0.312943	0.647269	SP18-4368-001_Region_1_tv-13_th-10	ddpm_2x
SP18-4368-001	Region_1_tv-13_th-8	17.6805	0.778552	7.00843	0.235948	0.814436	SP18-4368-001_Region_1_tv-13_th-8	ddpm_2x
SP18-4368-001	Region_1_tv-13_th-9	16.7078	0.572354	9.07045	0.342471	0.689053	SP18-4368-001_Region_1_tv-13_th-9	ddpm_2x
SP18-4368-001	Region_1_tv-16_th-14	18.7855	0.755872	6.8572	0.223451	0.815459	SP18-4368-001_Region_1_tv-16_th-14	ddpm_2x
SP18-4368-001	Region_1_tv-16_th-15	19.7932	0.810752	5.7617	0.179612	0.844604	SP18-4368-001_Region_1_tv-16_th-15	ddpm_2x
SP18-4368-001	Region_1_tv-19_th-18	15.3001	0.450983	9.29984	0.384131	0.649222	SP18-4368-001_Region_1_tv-19_th-18	ddpm_2x
SP18-4368-001	Region_1_tv-20_th-17	16.8264	0.643083	8.5152	0.302172	0.752844	SP18-4368-001_Region_1_tv-20_th-17	ddpm_2x
SP18-4368-001	Region_1_tv-21_th-16	17.7812	0.70933	8.07947	0.262634	0.811886	SP18-4368-001_Region_1_tv-21_th-16	ddpm_2x
SP18-4368-001	Region_1_tv-21_th-17	18.3681	0.727915	7.63457	0.26349	0.828436	SP18-4368-001_Region_1_tv-21_th-17	ddpm_2x
SP18-4368-001	Region_1_tv-21_th-18	15.5266	0.57631	9.33425	0.324909	0.756888	SP18-4368-001_Region_1_tv-21_th-18	ddpm_2x
SP18-4368-001	Region_1_tv-5_th-3	15.8071	0.577051	9.03962	0.315134	0.703036	SP18-4368-001_Region_1_tv-5_th-3	ddpm_2x
SP18-4368-001	Region_1_tv-9_th-5	15.8028	0.583578	9.14435	0.330486	0.695279	SP18-4368-001_Region_1_tv-9_th-5	ddpm_2x
SP18-4411-001	Region_1_tv-12_th-13	16.782	0.632593	8.87359	0.31204	0.718597	SP18-4411-001_Region_1_tv-12_th-13	ddpm_2x
SP18-4411-001	Region_1_tv-13_th-12	14.8485	0.532248	9.14895	0.36168	0.729775	SP18-4411-001_Region_1_tv-13_th-12	ddpm_2x
SP18-4411-001	Region_1_tv-13_th-13	16.4361	0.661128	7.71161	0.288092	0.769062	SP18-4411-001_Region_1_tv-13_th-13	ddpm_2x
SP18-4411-001	Region_1_tv-19_th-16	16.2955	0.599612	7.732	0.295474	0.724085	SP18-4411-001_Region_1_tv-19_th-16	ddpm_2x
SP18-4411-001	Region_1_tv-19_th-18	17.9445	0.705205	7.62439	0.26266	0.805323	SP18-4411-001_Region_1_tv-19_th-18	ddpm_2x
SP18-4411-001	Region_1_tv-20_th-16	15.851	0.57613	8.52876	0.322567	0.719001	SP18-4411-001_Region_1_tv-20_th-16	ddpm_2x
SP18-4411-001	Region_1_tv-20_th-17	17.7573	0.66983	7.52969	0.276698	0.758286	SP18-4411-001_Region_1_tv-20_th-17	ddpm_2x
SP18-4411-001	Region_1_tv-20_th-18	17.5753	0.672088	8.02559	0.278336	0.765328	SP18-4411-001_Region_1_tv-20_th-18	ddpm_2x
SP18-4411-001	Region_1_tv-21_th-18	17.1521	0.654853	7.72592	0.256295	0.766744	SP18-4411-001_Region_1_tv-21_th-18	ddpm_2x
SP18-4411-001	Region_1_tv-2_th-2	18.9515	0.793501	6.5967	0.18833	0.776413	SP18-4411-001_Region_1_tv-2_th-2	ddpm_2x
SP18-4411-001	Region_1_tv-3_th-3	19.3526	0.816798	5.91973	0.172645	0.771961	SP18-4411-001_Region_1_tv-3_th-3	ddpm_2x
SP18-4411-001	Region_1_tv-4_th-3	18.872	0.799988	6.48376	0.188685	0.7608	SP18-4411-001_Region_1_tv-4_th-3	ddpm_2x
SP18-4971-001	Region_1_tv-10_th-10	16.0844	0.571395	9.1328	0.370976	0.588689	SP18-4971-001_Region_1_tv-10_th-10	ddpm_2x
SP18-4971-001	Region_1_tv-10_th-8	14.6315	0.603115	9.57117	0.360607	0.647549	SP18-4971-001_Region_1_tv-10_th-8	ddpm_2x
SP18-4971-001	Region_1_tv-2_th-3	17.7389	0.560404	8.66121	0.379817	0.620137	SP18-4971-001_Region_1_tv-2_th-3	ddpm_2x
SP18-4971-001	Region_1_tv-3_th-5	15.0366	0.488376	9.7209	0.389355	0.464714	SP18-4971-001_Region_1_tv-3_th-5	ddpm_2x
SP18-4971-001	Region_1_tv-3_th-6	17.1086	0.684807	8.82945	0.298585	0.780854	SP18-4971-001_Region_1_tv-3_th-6	ddpm_2x
SP18-4971-001	Region_1_tv-3_th-7	16.4403	0.575053	9.07248	0.368054	0.605289	SP18-4971-001_Region_1_tv-3_th-7	ddpm_2x
SP18-4971-001	Region_1_tv-4_th-5	18.5917	0.744284	7.13726	0.2555	0.72763	SP18-4971-001_Region_1_tv-4_th-5	ddpm_2x
SP18-4971-001	Region_1_tv-4_th-6	20.4687	0.823292	6.58233	0.191308	0.866449	SP18-4971-001_Region_1_tv-4_th-6	ddpm_2x
SP18-4971-001	Region_1_tv-4_th-7	17.7458	0.716064	7.67349	0.266311	0.828214	SP18-4971-001_Region_1_tv-4_th-7	ddpm_2x
SP18-4971-001	Region_1_tv-5_th-6	19.8959	0.804709	6.87853	0.211814	0.864685	SP18-4971-001_Region_1_tv-5_th-6	ddpm_2x
SP18-4971-001	Region_1_tv-8_th-10	18.294	0.730499	7.97241	0.260402	0.786554	SP18-4971-001_Region_1_tv-8_th-10	ddpm_2x
SP18-4971-001	Region_1_tv-9_th-10	14.8544	0.508172	9.72905	0.386922	0.585744	SP18-4971-001_Region_1_tv-9_th-10	ddpm_2x
SP18-5025-001	Region_1_tv-5_th-4	16.9668	0.654769	8.28415	0.310054	0.785704	SP18-5025-001_Region_1_tv-5_th-4	ddpm_2x
SP18-5025-001	Region_1_tv-6_th-15	17.3662	0.704927	8.8003	0.281265	0.822151	SP18-5025-001_Region_1_tv-6_th-15	ddpm_2x
SP18-5025-001	Region_1_tv-6_th-2	18.2253	0.791521	6.85486	0.200993	0.830892	SP18-5025-001_Region_1_tv-6_th-2	ddpm_2x
SP18-5025-001	Region_1_tv-6_th-3	16.7298	0.658653	8.67823	0.317336	0.792537	SP18-5025-001_Region_1_tv-6_th-3	ddpm_2x
SP18-5025-001	Region_1_tv-6_th-9	16.2247	0.587105	9.50378	0.344508	0.754098	SP18-5025-001_Region_1_tv-6_th-9	ddpm_2x
SP18-5025-001	Region_1_tv-7_th-8	17.162	0.65537	8.60377	0.290659	0.822703	SP18-5025-001_Region_1_tv-7_th-8	ddpm_2x
SP18-5025-001	Region_1_tv-7_th-9	18.2687	0.716555	7.77744	0.267832	0.831762	SP18-5025-001_Region_1_tv-7_th-9	ddpm_2x
SP18-5025-001	Region_1_tv-8_th-10	19.6552	0.836205	6.11913	0.196942	0.864211	SP18-5025-001_Region_1_tv-8_th-10	ddpm_2x
SP18-5025-001	Region_1_tv-8_th-15	17.5356	0.689047	8.88764	0.286279	0.831613	SP18-5025-001_Region_1_tv-8_th-15	ddpm_2x
SP18-5025-001	Region_1_tv-9_th-16	17.3473	0.694074	8.87482	0.289488	0.823641	SP18-5025-001_Region_1_tv-9_th-16	ddpm_2x
SP18-5025-001	Region_1_tv-9_th-8	16.227	0.612999	9.50978	0.339228	0.757376	SP18-5025-001_Region_1_tv-9_th-8	ddpm_2x
SP18-5025-001	Region_1_tv-9_th-9	16.4243	0.611794	9.34509	0.330706	0.751927	SP18-5025-001_Region_1_tv-9_th-9	ddpm_2x
SP18-504-001	Region_1_tv-11_th-12	15.323	0.483181	9.08166	0.374327	0.55737	SP18-504-001_Region_1_tv-11_th-12	ddpm_2x
SP18-504-001	Region_1_tv-27_th-22	16.9019	0.576705	8.58425	0.31891	0.627928	SP18-504-001_Region_1_tv-27_th-22	ddpm_2x
SP18-504-001	Region_1_tv-30_th-26	19.691	0.778404	6.49768	0.208393	0.802644	SP18-504-001_Region_1_tv-30_th-26	ddpm_2x
SP18-504-001	Region_1_tv-30_th-27	19.1328	0.739415	6.72633	0.234446	0.799519	SP18-504-001_Region_1_tv-30_th-27	ddpm_2x
SP18-504-001	Region_1_tv-31_th-26	19.077	0.737958	7.3602	0.228001	0.822137	SP18-504-001_Region_1_tv-31_th-26	ddpm_2x
SP18-504-001	Region_1_tv-31_th-27	18.3939	0.704574	7.93653	0.255714	0.829396	SP18-504-001_Region_1_tv-31_th-27	ddpm_2x
SP18-504-001	Region_1_tv-32_th-25	20.9579	0.819021	6.20027	0.202256	0.85412	SP18-504-001_Region_1_tv-32_th-25	ddpm_2x
SP18-504-001	Region_1_tv-32_th-26	19.4155	0.770484	6.91714	0.22213	0.846395	SP18-504-001_Region_1_tv-32_th-26	ddpm_2x
SP18-504-001	Region_1_tv-32_th-27	17.003	0.683316	7.70406	0.261929	0.714739	SP18-504-001_Region_1_tv-32_th-27	ddpm_2x
SP18-504-001	Region_1_tv-6_th-8	15.6509	0.580856	8.86588	0.309392	0.654398	SP18-504-001_Region_1_tv-6_th-8	ddpm_2x
SP18-504-001	Region_1_tv-8_th-7	15.8927	0.531921	8.99882	0.378832	0.653203	SP18-504-001_Region_1_tv-8_th-7	ddpm_2x
SP18-504-001	Region_1_tv-9_th-6	16.3843	0.581495	9.0635	0.353498	0.690698	SP18-504-001_Region_1_tv-9_th-6	ddpm_2x
SP18-5453-001	Region_1_tv-10_th-7	14.1382	0.502272	9.1628	0.402989	0.651308	SP18-5453-001_Region_1_tv-10_th-7	ddpm_2x
SP18-5453-001	Region_1_tv-11_th-8	18.6264	0.733454	7.56923	0.256446	0.803771	SP18-5453-001_Region_1_tv-11_th-8	ddpm_2x
SP18-5453-001	Region_1_tv-12_th-18	16.2513	0.599737	9.3152	0.351015	0.738359	SP18-5453-001_Region_1_tv-12_th-18	ddpm_2x
SP18-5453-001	Region_1_tv-16_th-6	16.5314	0.628855	8.86677	0.307248	0.769955	SP18-5453-001_Region_1_tv-16_th-6	ddpm_2x
SP18-5453-001	Region_1_tv-17_th-12	15.048	0.603598	9.84466	0.359719	0.646977	SP18-5453-001_Region_1_tv-17_th-12	ddpm_2x
SP18-5453-001	Region_1_tv-17_th-13	15.9907	0.665619	9.15262	0.32206	0.682748	SP18-5453-001_Region_1_tv-17_th-13	ddpm_2x
SP18-5453-001	Region_1_tv-17_th-14	16.3454	0.645808	8.71623	0.314607	0.712212	SP18-5453-001_Region_1_tv-17_th-14	ddpm_2x
SP18-5453-001	Region_1_tv-17_th-3	14.3894	0.354591	9.9401	0.437048	0.489105	SP18-5453-001_Region_1_tv-17_th-3	ddpm_2x
SP18-5453-001	Region_1_tv-17_th-4	16.0049	0.59227	9.77285	0.358322	0.721251	SP18-5453-001_Region_1_tv-17_th-4	ddpm_2x
SP18-5453-001	Region_1_tv-17_th-5	16.7093	0.603423	9.20758	0.32549	0.743556	SP18-5453-001_Region_1_tv-17_th-5	ddpm_2x
SP18-5453-001	Region_1_tv-17_th-6	13.7652	0.335803	9.94972	0.427985	0.479183	SP18-5453-001_Region_1_tv-17_th-6	ddpm_2x
SP18-5453-001	Region_1_tv-18_th-12	15.4975	0.60055	9.85138	0.361016	0.640561	SP18-5453-001_Region_1_tv-18_th-12	ddpm_2x
SP18-995-001	Region_1_tv-10_th-5	18.3495	0.764439	7.72826	0.230786	0.841092	SP18-995-001_Region_1_tv-10_th-5	ddpm_2x
SP18-995-001	Region_1_tv-13_th-12	20.0122	0.807941	6.24174	0.209131	0.824088	SP18-995-001_Region_1_tv-13_th-12	ddpm_2x
SP18-995-001	Region_1_tv-3_th-3	20.5512	0.844461	5.78753	0.158938	0.832892	SP18-995-001_Region_1_tv-3_th-3	ddpm_2x
SP18-995-001	Region_1_tv-6_th-6	19.2491	0.769635	7.48515	0.224194	0.86602	SP18-995-001_Region_1_tv-6_th-6	ddpm_2x
SP18-995-001	Region_1_tv-6_th-7	18.9426	0.757938	7.9262	0.236269	0.842006	SP18-995-001_Region_1_tv-6_th-7	ddpm_2x
SP18-995-001	Region_1_tv-7_th-7	18.3036	0.770916	7.50226	0.232581	0.79664	SP18-995-001_Region_1_tv-7_th-7	ddpm_2x
SP18-995-001	Region_1_tv-8_th-6	18.2765	0.715008	8.24792	0.263222	0.826457	SP18-995-001_Region_1_tv-8_th-6	ddpm_2x
SP18-995-001	Region_1_tv-8_th-7	19.5101	0.785577	7.18052	0.213719	0.837009	SP18-995-001_Region_1_tv-8_th-7	ddpm_2x
SP18-995-001	Region_1_tv-8_th-8	17.4968	0.689179	8.76053	0.292616	0.788165	SP18-995-001_Region_1_tv-8_th-8	ddpm_2x
SP18-995-001	Region_1_tv-9_th-12	16.9907	0.698065	8.51272	0.267008	0.75997	SP18-995-001_Region_1_tv-9_th-12	ddpm_2x
SP18-995-001	Region_1_tv-9_th-3	19.0766	0.784176	7.1636	0.203837	0.839373	SP18-995-001_Region_1_tv-9_th-3	ddpm_2x
SP18-995-001	Region_1_tv-9_th-6	17.3888	0.674532	9.03711	0.292543	0.801432	SP18-995-001_Region_1_tv-9_th-6	ddpm_2x
SP18-133-001	Region_1_tv-15_th-9	16.9701	0.672939	8.55878	0.293305	0.770955	SP18-133-001_Region_1_tv-15_th-9	ddpm_3x
SP18-133-001	Region_1_tv-22_th-15	19.2773	0.770243	6.95471	0.234647	0.836723	SP18-133-001_Region_1_tv-22_th-15	ddpm_3x
SP18-133-001	Region_1_tv-22_th-16	19.2595	0.773377	6.61389	0.230899	0.797059	SP18-133-001_Region_1_tv-22_th-16	ddpm_3x
SP18-133-001	Region_1_tv-23_th-16	17.5505	0.627952	8.43771	0.337511	0.784506	SP18-133-001_Region_1_tv-23_th-16	ddpm_3x
SP18-133-001	Region_1_tv-24_th-16	16.6855	0.533601	9.40092	0.371708	0.749995	SP18-133-001_Region_1_tv-24_th-16	ddpm_3x
SP18-133-001	Region_1_tv-25_th-15	14.4071	0.396293	9.69864	0.411002	0.558487	SP18-133-001_Region_1_tv-25_th-15	ddpm_3x
SP18-133-001	Region_1_tv-6_th-5	19.4839	0.817423	5.88468	0.179207	0.799705	SP18-133-001_Region_1_tv-6_th-5	ddpm_3x
SP18-133-001	Region_1_tv-6_th-8	21.3219	0.842469	5.76366	0.182725	0.831888	SP18-133-001_Region_1_tv-6_th-8	ddpm_3x
SP18-133-001	Region_1_tv-7_th-8	19.8197	0.764444	6.87295	0.245541	0.781752	SP18-133-001_Region_1_tv-7_th-8	ddpm_3x
SP18-133-001	Region_1_tv-8_th-4	15.6236	0.528205	8.9864	0.354587	0.599718	SP18-133-001_Region_1_tv-8_th-4	ddpm_3x
SP18-133-001	Region_1_tv-8_th-7	15.4329	0.468421	9.53117	0.397401	0.565819	SP18-133-001_Region_1_tv-8_th-7	ddpm_3x
SP18-133-001	Region_1_tv-9_th-8	16.2791	0.558121	9.24075	0.365351	0.566286	SP18-133-001_Region_1_tv-9_th-8	ddpm_3x
SP18-1739-001	Region_1_tv-12_th-11	18.593	0.7339	7.6225	0.25115	0.796929	SP18-1739-001_Region_1_tv-12_th-11	ddpm_3x
SP18-1739-001	Region_1_tv-13_th-9	20.921	0.810145	6.35132	0.191302	0.867156	SP18-1739-001_Region_1_tv-13_th-9	ddpm_3x
SP18-1739-001	Region_1_tv-16_th-14	18.7239	0.763501	6.70944	0.207862	0.804538	SP18-1739-001_Region_1_tv-16_th-14	ddpm_3x
SP18-1739-001	Region_1_tv-17_th-12	19.249	0.771982	6.64846	0.205526	0.811609	SP18-1739-001_Region_1_tv-17_th-12	ddpm_3x
SP18-1739-001	Region_1_tv-17_th-13	18.0779	0.671286	7.98896	0.273917	0.792207	SP18-1739-001_Region_1_tv-17_th-13	ddpm_3x
SP18-1739-001	Region_1_tv-18_th-12	16.6272	0.630872	8.34814	0.294327	0.782816	SP18-1739-001_Region_1_tv-18_th-12	ddpm_3x
SP18-1739-001	Region_1_tv-2_th-6	16.5267	0.628502	8.82183	0.297091	0.745342	SP18-1739-001_Region_1_tv-2_th-6	ddpm_3x
SP18-1739-001	Region_1_tv-4_th-3	18.1411	0.659941	7.81152	0.277708	0.712457	SP18-1739-001_Region_1_tv-4_th-3	ddpm_3x
SP18-1739-001	Region_1_tv-7_th-8	16.3425	0.48495	9.36483	0.399215	0.568919	SP18-1739-001_Region_1_tv-7_th-8	ddpm_3x
SP18-1739-001	Region_1_tv-8_th-6	16.6263	0.617431	8.97743	0.319505	0.739404	SP18-1739-001_Region_1_tv-8_th-6	ddpm_3x
SP18-1739-001	Region_1_tv-8_th-7	18.2886	0.717204	8.03408	0.263042	0.807462	SP18-1739-001_Region_1_tv-8_th-7	ddpm_3x
SP18-1739-001	Region_1_tv-9_th-6	17.736	0.679598	8.44257	0.293726	0.808795	SP18-1739-001_Region_1_tv-9_th-6	ddpm_3x
SP18-245-001	Region_1_tv-3_th-27	15.3011	0.643658	8.89812	0.337455	0.728468	SP18-245-001_Region_1_tv-3_th-27	ddpm_3x
SP18-245-001	Region_1_tv-3_th-28	14.2256	0.595907	9.19143	0.372316	0.681622	SP18-245-001_Region_1_tv-3_th-28	ddpm_3x
SP18-245-001	Region_1_tv-4_th-23	15.4024	0.614867	8.8351	0.334392	0.720811	SP18-245-001_Region_1_tv-4_th-23	ddpm_3x
SP18-245-001	Region_1_tv-4_th-25	17.6775	0.71519	7.7207	0.262733	0.828679	SP18-245-001_Region_1_tv-4_th-25	ddpm_3x
SP18-245-001	Region_1_tv-4_th-26	17.9438	0.787693	6.80264	0.220666	0.817237	SP18-245-001_Region_1_tv-4_th-26	ddpm_3x
SP18-245-001	Region_1_tv-6_th-22	16.2103	0.597963	9.14137	0.358923	0.720502	SP18-245-001_Region_1_tv-6_th-22	ddpm_3x
SP18-245-001	Region_1_tv-6_th-23	16.5559	0.675333	8.42511	0.290437	0.789216	SP18-245-001_Region_1_tv-6_th-23	ddpm_3x
SP18-245-001	Region_1_tv-6_th-24	17.3962	0.6885	7.83385	0.270577	0.799586	SP18-245-001_Region_1_tv-6_th-24	ddpm_3x
SP18-245-001	Region_1_tv-6_th-28	17.9848	0.730772	7.71693	0.25317	0.823436	SP18-245-001_Region_1_tv-6_th-28	ddpm_3x
SP18-245-001	Region_1_tv-7_th-22	15.7998	0.57199	9.1663	0.355927	0.597499	SP18-245-001_Region_1_tv-7_th-22	ddpm_3x
SP18-245-001	Region_1_tv-7_th-27	17.3011	0.690549	7.73172	0.279468	0.777923	SP18-245-001_Region_1_tv-7_th-27	ddpm_3x
SP18-245-001	Region_1_tv-7_th-28	14.9187	0.590153	9.20863	0.339054	0.671799	SP18-245-001_Region_1_tv-7_th-28	ddpm_3x
SP18-29-001	Region_1_tv-11_th-11	20.7665	0.838856	5.37198	0.184105	0.796184	SP18-29-001_Region_1_tv-11_th-11	ddpm_3x
SP18-29-001	Region_1_tv-11_th-12	16.5472	0.621409	8.46523	0.306028	0.7443	SP18-29-001_Region_1_tv-11_th-12	ddpm_3x
SP18-29-001	Region_1_tv-11_th-13	15.3428	0.529904	9.10102	0.357285	0.662119	SP18-29-001_Region_1_tv-11_th-13	ddpm_3x
SP18-29-001	Region_1_tv-12_th-10	26.5083	0.952391	3.04692	0.123618	0.775633	SP18-29-001_Region_1_tv-12_th-10	ddpm_3x
SP18-29-001	Region_1_tv-12_th-13	15.0675	0.467162	9.61016	0.372958	0.617137	SP18-29-001_Region_1_tv-12_th-13	ddpm_3x
SP18-29-001	Region_1_tv-13_th-11	14.5182	0.447617	9.81587	0.405236	0.560628	SP18-29-001_Region_1_tv-13_th-11	ddpm_3x
SP18-29-001	Region_1_tv-17_th-15	15.2137	0.506525	9.4341	0.380098	0.614297	SP18-29-001_Region_1_tv-17_th-15	ddpm_3x
SP18-29-001	Region_1_tv-20_th-22	20.5919	0.796354	5.87161	0.205118	0.791333	SP18-29-001_Region_1_tv-20_th-22	ddpm_3x
SP18-29-001	Region_1_tv-3_th-2	19.3168	0.836381	5.76641	0.186047	0.735238	SP18-29-001_Region_1_tv-3_th-2	ddpm_3x
SP18-29-001	Region_1_tv-6_th-7	19.5743	0.824245	5.96691	0.194307	0.763695	SP18-29-001_Region_1_tv-6_th-7	ddpm_3x
SP18-29-001	Region_1_tv-7_th-5	19.3233	0.800549	5.77926	0.190773	0.731775	SP18-29-001_Region_1_tv-7_th-5	ddpm_3x
SP18-29-001	Region_1_tv-7_th-6	15.6273	0.509564	9.05414	0.357553	0.701676	SP18-29-001_Region_1_tv-7_th-6	ddpm_3x
SP18-3502-001	Region_1_tv-11_th-9	17.0903	0.738196	7.18485	0.249712	0.684344	SP18-3502-001_Region_1_tv-11_th-9	ddpm_3x
SP18-3502-001	Region_1_tv-12_th-7	18.2183	0.735525	7.25473	0.235265	0.803068	SP18-3502-001_Region_1_tv-12_th-7	ddpm_3x
SP18-3502-001	Region_1_tv-12_th-8	16.6023	0.629359	8.33173	0.318204	0.714414	SP18-3502-001_Region_1_tv-12_th-8	ddpm_3x
SP18-3502-001	Region_1_tv-14_th-8	16.3657	0.569631	8.78627	0.347403	0.738918	SP18-3502-001_Region_1_tv-14_th-8	ddpm_3x
SP18-3502-001	Region_1_tv-17_th-13	18.3701	0.736168	7.44618	0.253748	0.794159	SP18-3502-001_Region_1_tv-17_th-13	ddpm_3x
SP18-3502-001	Region_1_tv-20_th-19	17.7467	0.748663	6.98286	0.238863	0.750316	SP18-3502-001_Region_1_tv-20_th-19	ddpm_3x
SP18-3502-001	Region_1_tv-21_th-19	17.4588	0.644284	8.59301	0.307519	0.771699	SP18-3502-001_Region_1_tv-21_th-19	ddpm_3x
SP18-3502-001	Region_1_tv-22_th-19	17.0724	0.62806	8.75043	0.324972	0.762536	SP18-3502-001_Region_1_tv-22_th-19	ddpm_3x
SP18-3502-001	Region_1_tv-2_th-10	16.4743	0.563723	9.29423	0.380988	0.53277	SP18-3502-001_Region_1_tv-2_th-10	ddpm_3x
SP18-3502-001	Region_1_tv-2_th-11	17.131	0.684018	8.42301	0.299979	0.682496	SP18-3502-001_Region_1_tv-2_th-11	ddpm_3x
SP18-3502-001	Region_1_tv-2_th-9	14.1961	0.460063	10.4807	0.443535	0.574126	SP18-3502-001_Region_1_tv-2_th-9	ddpm_3x
SP18-3502-001	Region_1_tv-3_th-7	14.6579	0.415773	10.2764	0.460024	0.544738	SP18-3502-001_Region_1_tv-3_th-7	ddpm_3x
SP18-3529-001	Region_1_tv-12_th-14	17.9941	0.677528	8.00464	0.278571	0.778111	SP18-3529-001_Region_1_tv-12_th-14	ddpm_3x
SP18-3529-001	Region_1_tv-12_th-15	18.6983	0.641672	7.91304	0.28934	0.808109	SP18-3529-001_Region_1_tv-12_th-15	ddpm_3x
SP18-3529-001	Region_1_tv-13_th-18	20.9154	0.831021	5.37485	0.158955	0.787848	SP18-3529-001_Region_1_tv-13_th-18	ddpm_3x
SP18-3529-001	Region_1_tv-15_th-23	19.3889	0.814179	5.92598	0.181168	0.72208	SP18-3529-001_Region_1_tv-15_th-23	ddpm_3x
SP18-3529-001	Region_1_tv-3_th-5	17.6272	0.618718	8.079	0.312806	0.718103	SP18-3529-001_Region_1_tv-3_th-5	ddpm_3x
SP18-3529-001	Region_1_tv-4_th-3	17.9992	0.677794	8.22789	0.281521	0.779145	SP18-3529-001_Region_1_tv-4_th-3	ddpm_3x
SP18-3529-001	Region_1_tv-5_th-3	17.5128	0.626351	8.90576	0.323524	0.7267	SP18-3529-001_Region_1_tv-5_th-3	ddpm_3x
SP18-3529-001	Region_1_tv-6_th-3	17.9397	0.694847	7.84902	0.269639	0.761025	SP18-3529-001_Region_1_tv-6_th-3	ddpm_3x
SP18-3529-001	Region_1_tv-6_th-4	17.0149	0.624807	8.90683	0.305213	0.740379	SP18-3529-001_Region_1_tv-6_th-4	ddpm_3x
SP18-3529-001	Region_1_tv-7_th-10	19.8831	0.804997	6.22464	0.193932	0.834853	SP18-3529-001_Region_1_tv-7_th-10	ddpm_3x
SP18-3529-001	Region_1_tv-8_th-10	21.1491	0.844732	5.32881	0.180693	0.83309	SP18-3529-001_Region_1_tv-8_th-10	ddpm_3x
SP18-3529-001	Region_1_tv-9_th-16	16.3641	0.542998	8.62598	0.345757	0.672939	SP18-3529-001_Region_1_tv-9_th-16	ddpm_3x
SP18-3790-001	Region_1_tv-13_th-10	26.4243	0.9578	2.66691	0.0890522	0.716605	SP18-3790-001_Region_1_tv-13_th-10	ddpm_3x
SP18-3790-001	Region_1_tv-16_th-14	18.0775	0.764922	7.08665	0.224545	0.802256	SP18-3790-001_Region_1_tv-16_th-14	ddpm_3x
SP18-3790-001	Region_1_tv-16_th-15	18.8999	0.770916	6.86648	0.224565	0.778599	SP18-3790-001_Region_1_tv-16_th-15	ddpm_3x
SP18-3790-001	Region_1_tv-17_th-13	17.0416	0.610309	8.32296	0.346543	0.645398	SP18-3790-001_Region_1_tv-17_th-13	ddpm_3x
SP18-3790-001	Region_1_tv-17_th-14	16.9008	0.677081	8.00445	0.291876	0.685674	SP18-3790-001_Region_1_tv-17_th-14	ddpm_3x
SP18-3790-001	Region_1_tv-18_th-12	16.5421	0.714715	7.25814	0.31349	0.677384	SP18-3790-001_Region_1_tv-18_th-12	ddpm_3x
SP18-3790-001	Region_1_tv-18_th-13	18.0833	0.616152	8.31295	0.369676	0.605758	SP18-3790-001_Region_1_tv-18_th-13	ddpm_3x
SP18-3790-001	Region_1_tv-4_th-3	22.2124	0.861894	6.49231	0.219985	0.625751	SP18-3790-001_Region_1_tv-4_th-3	ddpm_3x
SP18-3790-001	Region_1_tv-4_th-4	15.5297	0.614206	8.97043	0.32111	0.621202	SP18-3790-001_Region_1_tv-4_th-4	ddpm_3x
SP18-3790-001	Region_1_tv-5_th-2	17.1196	0.665349	8.33095	0.271615	0.753881	SP18-3790-001_Region_1_tv-5_th-2	ddpm_3x
SP18-3790-001	Region_1_tv-5_th-3	16.1423	0.353252	9.71787	0.433623	0.53994	SP18-3790-001_Region_1_tv-5_th-3	ddpm_3x
SP18-3790-001	Region_1_tv-5_th-4	15.7955	0.576517	9.29708	0.338488	0.672421	SP18-3790-001_Region_1_tv-5_th-4	ddpm_3x
SP18-3907-001	Region_1_tv-13_th-12	12.136	0.747182	10.6412	0.40835	0.746768	SP18-3907-001_Region_1_tv-13_th-12	ddpm_3x
SP18-3907-001	Region_1_tv-13_th-17	17.4101	0.69591	6.89963	0.240024	0.766453	SP18-3907-001_Region_1_tv-13_th-17	ddpm_3x
SP18-3907-001	Region_1_tv-13_th-18	15.1426	0.402891	9.49708	0.415318	0.553622	SP18-3907-001_Region_1_tv-13_th-18	ddpm_3x
SP18-3907-001	Region_1_tv-14_th-13	15.2803	0.465691	9.77657	0.396562	0.425475	SP18-3907-001_Region_1_tv-14_th-13	ddpm_3x
SP18-3907-001	Region_1_tv-15_th-12	16.2814	0.503636	9.73724	0.386985	0.554002	SP18-3907-001_Region_1_tv-15_th-12	ddpm_3x
SP18-3907-001	Region_1_tv-15_th-13	14.7349	0.299217	9.85384	0.434445	0.273241	SP18-3907-001_Region_1_tv-15_th-13	ddpm_3x
SP18-3907-001	Region_1_tv-15_th-14	17.0428	0.578452	8.37548	0.349419	0.584759	SP18-3907-001_Region_1_tv-15_th-14	ddpm_3x
SP18-3907-001	Region_1_tv-19_th-10	14.9865	0.481676	9.57341	0.393332	0.594538	SP18-3907-001_Region_1_tv-19_th-10	ddpm_3x
SP18-3907-001	Region_1_tv-21_th-9	16.3421	0.601676	8.92083	0.324748	0.671921	SP18-3907-001_Region_1_tv-21_th-9	ddpm_3x
SP18-3907-001	Region_1_tv-4_th-25	18.3719	0.764638	6.5657	0.219159	0.826284	SP18-3907-001_Region_1_tv-4_th-25	ddpm_3x
SP18-3907-001	Region_1_tv-5_th-25	17.3403	0.696696	7.5163	0.257173	0.814644	SP18-3907-001_Region_1_tv-5_th-25	ddpm_3x
SP18-3907-001	Region_1_tv-6_th-5	22.1247	0.732015	5.85476	0.291583	0.601302	SP18-3907-001_Region_1_tv-6_th-5	ddpm_3x
SP18-4368-001	Region_1_tv-13_th-10	16.3523	0.606101	9.04527	0.310943	0.653991	SP18-4368-001_Region_1_tv-13_th-10	ddpm_3x
SP18-4368-001	Region_1_tv-13_th-8	17.4764	0.771845	7.13988	0.242064	0.803508	SP18-4368-001_Region_1_tv-13_th-8	ddpm_3x
SP18-4368-001	Region_1_tv-13_th-9	17.1472	0.568427	9.02224	0.341891	0.694633	SP18-4368-001_Region_1_tv-13_th-9	ddpm_3x
SP18-4368-001	Region_1_tv-16_th-14	18.7846	0.754864	6.83821	0.225662	0.811724	SP18-4368-001_Region_1_tv-16_th-14	ddpm_3x
SP18-4368-001	Region_1_tv-16_th-15	19.5163	0.80788	5.75708	0.182127	0.831156	SP18-4368-001_Region_1_tv-16_th-15	ddpm_3x
SP18-4368-001	Region_1_tv-19_th-18	15.3256	0.447943	9.28612	0.387479	0.636844	SP18-4368-001_Region_1_tv-19_th-18	ddpm_3x
SP18-4368-001	Region_1_tv-20_th-17	16.6708	0.637445	8.52849	0.314577	0.742886	SP18-4368-001_Region_1_tv-20_th-17	ddpm_3x
SP18-4368-001	Region_1_tv-21_th-16	17.6946	0.706168	8.07874	0.270994	0.809541	SP18-4368-001_Region_1_tv-21_th-16	ddpm_3x
SP18-4368-001	Region_1_tv-21_th-17	18.2842	0.721943	7.59037	0.272282	0.824586	SP18-4368-001_Region_1_tv-21_th-17	ddpm_3x
SP18-4368-001	Region_1_tv-21_th-18	15.4928	0.568661	9.27185	0.337166	0.751173	SP18-4368-001_Region_1_tv-21_th-18	ddpm_3x
SP18-4368-001	Region_1_tv-5_th-3	15.6823	0.571994	9.00111	0.318408	0.689792	SP18-4368-001_Region_1_tv-5_th-3	ddpm_3x
SP18-4368-001	Region_1_tv-9_th-5	15.6652	0.573736	9.15821	0.3339	0.685986	SP18-4368-001_Region_1_tv-9_th-5	ddpm_3x
SP18-4411-001	Region_1_tv-12_th-13	16.6812	0.628797	8.87982	0.312251	0.721796	SP18-4411-001_Region_1_tv-12_th-13	ddpm_3x
SP18-4411-001	Region_1_tv-13_th-12	14.4837	0.529802	9.18586	0.366328	0.706628	SP18-4411-001_Region_1_tv-13_th-12	ddpm_3x
SP18-4411-001	Region_1_tv-13_th-13	16.615	0.664268	7.69734	0.291682	0.777012	SP18-4411-001_Region_1_tv-13_th-13	ddpm_3x
SP18-4411-001	Region_1_tv-19_th-16	16.4935	0.599632	7.69836	0.298154	0.728472	SP18-4411-001_Region_1_tv-19_th-16	ddpm_3x
SP18-4411-001	Region_1_tv-19_th-18	18.1765	0.703535	7.59629	0.267819	0.8024	SP18-4411-001_Region_1_tv-19_th-18	ddpm_3x
SP18-4411-001	Region_1_tv-20_th-16	15.7948	0.571256	8.52985	0.332627	0.712601	SP18-4411-001_Region_1_tv-20_th-16	ddpm_3x
SP18-4411-001	Region_1_tv-20_th-17	17.6964	0.665108	7.52126	0.278677	0.751715	SP18-4411-001_Region_1_tv-20_th-17	ddpm_3x
SP18-4411-001	Region_1_tv-20_th-18	17.1746	0.661051	8.03517	0.287914	0.742255	SP18-4411-001_Region_1_tv-20_th-18	ddpm_3x
SP18-4411-001	Region_1_tv-21_th-18	17.1473	0.653524	7.73527	0.264105	0.769294	SP18-4411-001_Region_1_tv-21_th-18	ddpm_3x
SP18-4411-001	Region_1_tv-2_th-2	19.2324	0.793074	6.62431	0.189044	0.789738	SP18-4411-001_Region_1_tv-2_th-2	ddpm_3x
SP18-4411-001	Region_1_tv-3_th-3	19.2108	0.812685	5.98044	0.17322	0.764124	SP18-4411-001_Region_1_tv-3_th-3	ddpm_3x
SP18-4411-001	Region_1_tv-4_th-3	19.1128	0.799035	6.57677	0.191008	0.769477	SP18-4411-001_Region_1_tv-4_th-3	ddpm_3x
SP18-4971-001	Region_1_tv-10_th-10	16.1369	0.561667	9.11647	0.369706	0.596335	SP18-4971-001_Region_1_tv-10_th-10	ddpm_3x
SP18-4971-001	Region_1_tv-10_th-8	14.9109	0.586423	9.54761	0.363881	0.658895	SP18-4971-001_Region_1_tv-10_th-8	ddpm_3x
SP18-4971-001	Region_1_tv-2_th-3	18.108	0.558357	8.66137	0.377967	0.624169	SP18-4971-001_Region_1_tv-2_th-3	ddpm_3x
SP18-4971-001	Region_1_tv-3_th-5	15.6092	0.486747	9.6813	0.382423	0.482551	SP18-4971-001_Region_1_tv-3_th-5	ddpm_3x
SP18-4971-001	Region_1_tv-3_th-6	16.6686	0.666012	8.84614	0.313864	0.761633	SP18-4971-001_Region_1_tv-3_th-6	ddpm_3x
SP18-4971-001	Region_1_tv-3_th-7	16.2566	0.563819	9.10749	0.367687	0.591917	SP18-4971-001_Region_1_tv-3_th-7	ddpm_3x
SP18-4971-001	Region_1_tv-4_th-5	18.6451	0.739279	7.15376	0.261066	0.727399	SP18-4971-001_Region_1_tv-4_th-5	ddpm_3x
SP18-4971-001	Region_1_tv-4_th-6	20.3465	0.822087	6.53998	0.192823	0.863373	SP18-4971-001_Region_1_tv-4_th-6	ddpm_3x
SP18-4971-001	Region_1_tv-4_th-7	17.9214	0.717678	7.59395	0.265066	0.825482	SP18-4971-001_Region_1_tv-4_th-7	ddpm_3x
SP18-4971-001	Region_1_tv-5_th-6	20.1123	0.811106	6.81076	0.207913	0.872264	SP18-4971-001_Region_1_tv-5_th-6	ddpm_3x
SP18-4971-001	Region_1_tv-8_th-10	18.3488	0.726627	7.94999	0.264783	0.786573	SP18-4971-001_Region_1_tv-8_th-10	ddpm_3x
SP18-4971-001	Region_1_tv-9_th-10	14.8585	0.493906	9.72255	0.388116	0.581663	SP18-4971-001_Region_1_tv-9_th-10	ddpm_3x
SP18-5025-001	Region_1_tv-5_th-4	16.8092	0.650731	8.29729	0.316842	0.778559	SP18-5025-001_Region_1_tv-5_th-4	ddpm_3x
SP18-5025-001	Region_1_tv-6_th-15	17.6114	0.703327	8.80392	0.281852	0.818118	SP18-5025-001_Region_1_tv-6_th-15	ddpm_3x
SP18-5025-001	Region_1_tv-6_th-2	18.2812	0.788905	6.82769	0.198585	0.826488	SP18-5025-001_Region_1_tv-6_th-2	ddpm_3x
SP18-5025-001	Region_1_tv-6_th-3	16.6004	0.654614	8.70556	0.317078	0.782635	SP18-5025-001_Region_1_tv-6_th-3	ddpm_3x
SP18-5025-001	Region_1_tv-6_th-9	16.2727	0.576884	9.50245	0.349405	0.748653	SP18-5025-001_Region_1_tv-6_th-9	ddpm_3x
SP18-5025-001	Region_1_tv-7_th-8	17.3293	0.649333	8.57705	0.294846	0.822198	SP18-5025-001_Region_1_tv-7_th-8	ddpm_3x
SP18-5025-001	Region_1_tv-7_th-9	18.1196	0.71123	7.74279	0.273628	0.820899	SP18-5025-001_Region_1_tv-7_th-9	ddpm_3x
SP18-5025-001	Region_1_tv-8_th-10	20.233	0.835535	6.05613	0.196145	0.872501	SP18-5025-001_Region_1_tv-8_th-10	ddpm_3x
SP18-5025-001	Region_1_tv-8_th-15	17.6047	0.67998	8.85539	0.294571	0.830809	SP18-5025-001_Region_1_tv-8_th-15	ddpm_3x
SP18-5025-001	Region_1_tv-9_th-16	16.8526	0.68322	8.89483	0.295438	0.807604	SP18-5025-001_Region_1_tv-9_th-16	ddpm_3x
SP18-5025-001	Region_1_tv-9_th-8	16.1103	0.608771	9.50127	0.339199	0.750376	SP18-5025-001_Region_1_tv-9_th-8	ddpm_3x
SP18-5025-001	Region_1_tv-9_th-9	16.0625	0.603333	9.39953	0.33263	0.740578	SP18-5025-001_Region_1_tv-9_th-9	ddpm_3x
SP18-504-001	Region_1_tv-11_th-12	15.7361	0.475002	9.10604	0.377562	0.558968	SP18-504-001_Region_1_tv-11_th-12	ddpm_3x
SP18-504-001	Region_1_tv-27_th-22	17.1201	0.571644	8.65437	0.320963	0.645133	SP18-504-001_Region_1_tv-27_th-22	ddpm_3x
SP18-504-001	Region_1_tv-30_th-26	19.7279	0.775817	6.48624	0.214606	0.803318	SP18-504-001_Region_1_tv-30_th-26	ddpm_3x
SP18-504-001	Region_1_tv-30_th-27	19.1309	0.738424	6.74546	0.235372	0.800505	SP18-504-001_Region_1_tv-30_th-27	ddpm_3x
SP18-504-001	Region_1_tv-31_th-26	18.9339	0.736967	7.36069	0.231963	0.815644	SP18-504-001_Region_1_tv-31_th-26	ddpm_3x
SP18-504-001	Region_1_tv-31_th-27	18.4915	0.704	7.93742	0.255142	0.83128	SP18-504-001_Region_1_tv-31_th-27	ddpm_3x
SP18-504-001	Region_1_tv-32_th-25	20.6559	0.815893	6.14322	0.207008	0.848912	SP18-504-001_Region_1_tv-32_th-25	ddpm_3x
SP18-504-001	Region_1_tv-32_th-26	19.5129	0.767974	6.86859	0.222262	0.835243	SP18-504-001_Region_1_tv-32_th-26	ddpm_3x
SP18-504-001	Region_1_tv-32_th-27	17.0934	0.678586	7.7278	0.262675	0.714351	SP18-504-001_Region_1_tv-32_th-27	ddpm_3x
SP18-504-001	Region_1_tv-6_th-8	16.2422	0.582188	8.85565	0.312251	0.670633	SP18-504-001_Region_1_tv-6_th-8	ddpm_3x
SP18-504-001	Region_1_tv-8_th-7	16.0495	0.527201	8.92003	0.373741	0.665275	SP18-504-001_Region_1_tv-8_th-7	ddpm_3x
SP18-504-001	Region_1_tv-9_th-6	16.2705	0.573934	9.0842	0.358962	0.691782	SP18-504-001_Region_1_tv-9_th-6	ddpm_3x
SP18-5453-001	Region_1_tv-10_th-7	13.8369	0.503581	9.15672	0.397332	0.623153	SP18-5453-001_Region_1_tv-10_th-7	ddpm_3x
SP18-5453-001	Region_1_tv-11_th-8	18.1891	0.72925	7.62081	0.263662	0.79369	SP18-5453-001_Region_1_tv-11_th-8	ddpm_3x
SP18-5453-001	Region_1_tv-12_th-18	16.0078	0.595478	9.36876	0.35413	0.72678	SP18-5453-001_Region_1_tv-12_th-18	ddpm_3x
SP18-5453-001	Region_1_tv-16_th-6	16.6388	0.623176	8.83479	0.311336	0.766173	SP18-5453-001_Region_1_tv-16_th-6	ddpm_3x
SP18-5453-001	Region_1_tv-17_th-12	15.4394	0.594584	9.79869	0.359896	0.647746	SP18-5453-001_Region_1_tv-17_th-12	ddpm_3x
SP18-5453-001	Region_1_tv-17_th-13	16.4106	0.663197	9.1232	0.316116	0.698463	SP18-5453-001_Region_1_tv-17_th-13	ddpm_3x
SP18-5453-001	Region_1_tv-17_th-14	16.4349	0.637798	8.69809	0.315648	0.715274	SP18-5453-001_Region_1_tv-17_th-14	ddpm_3x
SP18-5453-001	Region_1_tv-17_th-3	15.0953	0.367058	9.91625	0.423527	0.505669	SP18-5453-001_Region_1_tv-17_th-3	ddpm_3x
SP18-5453-001	Region_1_tv-17_th-4	15.6051	0.582078	9.84538	0.361581	0.711917	SP18-5453-001_Region_1_tv-17_th-4	ddpm_3x
SP18-5453-001	Region_1_tv-17_th-5	17.1289	0.60439	9.17552	0.326155	0.747589	SP18-5453-001_Region_1_tv-17_th-5	ddpm_3x
SP18-5453-001	Region_1_tv-17_th-6	13.9047	0.330173	9.95216	0.428131	0.476119	SP18-5453-001_Region_1_tv-17_th-6	ddpm_3x
SP18-5453-001	Region_1_tv-18_th-12	15.6073	0.593628	9.84884	0.362442	0.635669	SP18-5453-001_Region_1_tv-18_th-12	ddpm_3x
SP18-995-001	Region_1_tv-10_th-5	18.2716	0.762522	7.67278	0.239301	0.835266	SP18-995-001_Region_1_tv-10_th-5	ddpm_3x
SP18-995-001	Region_1_tv-13_th-12	19.8963	0.806401	6.18688	0.209249	0.817086	SP18-995-001_Region_1_tv-13_th-12	ddpm_3x
SP18-995-001	Region_1_tv-3_th-3	20.0887	0.841391	5.86482	0.158003	0.821748	SP18-995-001_Region_1_tv-3_th-3	ddpm_3x
SP18-995-001	Region_1_tv-6_th-6	19.1344	0.761133	7.5445	0.23259	0.862032	SP18-995-001_Region_1_tv-6_th-6	ddpm_3x
SP18-995-001	Region_1_tv-6_th-7	18.6944	0.74961	7.93014	0.245906	0.834514	SP18-995-001_Region_1_tv-6_th-7	ddpm_3x
SP18-995-001	Region_1_tv-7_th-7	18.5661	0.768019	7.43154	0.236932	0.793246	SP18-995-001_Region_1_tv-7_th-7	ddpm_3x
SP18-995-001	Region_1_tv-8_th-6	18.5633	0.715294	8.18407	0.266859	0.830984	SP18-995-001_Region_1_tv-8_th-6	ddpm_3x
SP18-995-001	Region_1_tv-8_th-7	19.518	0.783144	7.11933	0.219026	0.835449	SP18-995-001_Region_1_tv-8_th-7	ddpm_3x
SP18-995-001	Region_1_tv-8_th-8	17.3834	0.68528	8.73524	0.297391	0.779186	SP18-995-001_Region_1_tv-8_th-8	ddpm_3x
SP18-995-001	Region_1_tv-9_th-12	16.8634	0.692373	8.44841	0.271345	0.751949	SP18-995-001_Region_1_tv-9_th-12	ddpm_3x
SP18-995-001	Region_1_tv-9_th-3	18.9182	0.783351	7.19523	0.206259	0.83377	SP18-995-001_Region_1_tv-9_th-3	ddpm_3x
SP18-995-001	Region_1_tv-9_th-6	17.28	0.672989	8.99246	0.295739	0.797516	SP18-995-001_Region_1_tv-9_th-6	ddpm_3x
SP18-133-001	Region_1_tv-15_th-9	17.0125	0.656619	8.59365	0.309874	0.766041	SP18-133-001_Region_1_tv-15_th-9	ddpm_4x
SP18-133-001	Region_1_tv-22_th-15	19.1597	0.758502	7.0476	0.247427	0.815442	SP18-133-001_Region_1_tv-22_th-15	ddpm_4x
SP18-133-001	Region_1_tv-22_th-16	19.1319	0.763374	6.66841	0.235367	0.78157	SP18-133-001_Region_1_tv-22_th-16	ddpm_4x
SP18-133-001	Region_1_tv-23_th-16	17.4806	0.611601	8.43543	0.341904	0.772839	SP18-133-001_Region_1_tv-23_th-16	ddpm_4x
SP18-133-001	Region_1_tv-24_th-16	17.1237	0.519256	9.39689	0.378821	0.740464	SP18-133-001_Region_1_tv-24_th-16	ddpm_4x
SP18-133-001	Region_1_tv-25_th-15	14.808	0.397698	9.64421	0.417429	0.547537	SP18-133-001_Region_1_tv-25_th-15	ddpm_4x
SP18-133-001	Region_1_tv-6_th-5	19.8965	0.81526	5.93485	0.190732	0.800378	SP18-133-001_Region_1_tv-6_th-5	ddpm_4x
SP18-133-001	Region_1_tv-6_th-8	21.2098	0.834385	5.83005	0.20211	0.822342	SP18-133-001_Region_1_tv-6_th-8	ddpm_4x
SP18-133-001	Region_1_tv-7_th-8	19.2046	0.741616	6.97848	0.265404	0.745979	SP18-133-001_Region_1_tv-7_th-8	ddpm_4x
SP18-133-001	Region_1_tv-8_th-4	15.0834	0.507536	9.02149	0.372657	0.554472	SP18-133-001_Region_1_tv-8_th-4	ddpm_4x
SP18-133-001	Region_1_tv-8_th-7	15.3694	0.455912	9.54831	0.407252	0.54274	SP18-133-001_Region_1_tv-8_th-7	ddpm_4x
SP18-133-001	Region_1_tv-9_th-8	17.2764	0.554825	9.15796	0.369465	0.591745	SP18-133-001_Region_1_tv-9_th-8	ddpm_4x
SP18-1739-001	Region_1_tv-12_th-11	18.9427	0.728607	7.60535	0.257806	0.791281	SP18-1739-001_Region_1_tv-12_th-11	ddpm_4x
SP18-1739-001	Region_1_tv-13_th-9	21.104	0.803577	6.37967	0.195446	0.865912	SP18-1739-001_Region_1_tv-13_th-9	ddpm_4x
SP18-1739-001	Region_1_tv-16_th-14	18.5364	0.759718	6.72944	0.219403	0.790136	SP18-1739-001_Region_1_tv-16_th-14	ddpm_4x
SP18-1739-001	Region_1_tv-17_th-12	19.1185	0.765463	6.67108	0.216888	0.800358	SP18-1739-001_Region_1_tv-17_th-12	ddpm_4x
SP18-1739-001	Region_1_tv-17_th-13	17.8316	0.658695	7.99988	0.289397	0.774977	SP18-1739-001_Region_1_tv-17_th-13	ddpm_4x
SP18-1739-001	Region_1_tv-18_th-12	16.2199	0.622308	8.30385	0.306107	0.758286	SP18-1739-001_Region_1_tv-18_th-12	ddpm_4x
SP18-1739-001	Region_1_tv-2_th-6	16.5199	0.61604	8.80991	0.310607	0.729536	SP18-1739-001_Region_1_tv-2_th-6	ddpm_4x
SP18-1739-001	Region_1_tv-4_th-3	17.8263	0.65139	7.75096	0.28904	0.686671	SP18-1739-001_Region_1_tv-4_th-3	ddpm_4x
SP18-1739-001	Region_1_tv-7_th-8	15.8592	0.483457	9.6329	0.413896	0.529868	SP18-1739-001_Region_1_tv-7_th-8	ddpm_4x
SP18-1739-001	Region_1_tv-8_th-6	16.5596	0.605989	9.08308	0.332552	0.741187	SP18-1739-001_Region_1_tv-8_th-6	ddpm_4x
SP18-1739-001	Region_1_tv-8_th-7	18.0235	0.703488	8.26617	0.281386	0.799824	SP18-1739-001_Region_1_tv-8_th-7	ddpm_4x
SP18-1739-001	Region_1_tv-9_th-6	17.3588	0.665553	8.58541	0.30598	0.782351	SP18-1739-001_Region_1_tv-9_th-6	ddpm_4x
SP18-245-001	Region_1_tv-3_th-27	15.0651	0.624635	8.95372	0.351919	0.726465	SP18-245-001_Region_1_tv-3_th-27	ddpm_4x
SP18-245-001	Region_1_tv-3_th-28	13.8353	0.570957	9.2277	0.38904	0.65105	SP18-245-001_Region_1_tv-3_th-28	ddpm_4x
SP18-245-001	Region_1_tv-4_th-23	15.2721	0.59959	8.8752	0.34682	0.718875	SP18-245-001_Region_1_tv-4_th-23	ddpm_4x
SP18-245-001	Region_1_tv-4_th-25	17.2553	0.70691	7.77652	0.268107	0.819533	SP18-245-001_Region_1_tv-4_th-25	ddpm_4x
SP18-245-001	Region_1_tv-4_th-26	17.5167	0.779048	6.9021	0.237176	0.807893	SP18-245-001_Region_1_tv-4_th-26	ddpm_4x
SP18-245-001	Region_1_tv-6_th-22	16.1862	0.575755	9.17419	0.374633	0.712232	SP18-245-001_Region_1_tv-6_th-22	ddpm_4x
SP18-245-001	Region_1_tv-6_th-23	16.1928	0.657812	8.49155	0.304478	0.773875	SP18-245-001_Region_1_tv-6_th-23	ddpm_4x
SP18-245-001	Region_1_tv-6_th-24	17.2767	0.678749	7.91057	0.282873	0.796316	SP18-245-001_Region_1_tv-6_th-24	ddpm_4x
SP18-245-001	Region_1_tv-6_th-28	17.2583	0.712267	7.80383	0.27531	0.804402	SP18-245-001_Region_1_tv-6_th-28	ddpm_4x
SP18-245-001	Region_1_tv-7_th-22	15.7778	0.547982	9.215	0.371517	0.574018	SP18-245-001_Region_1_tv-7_th-22	ddpm_4x
SP18-245-001	Region_1_tv-7_th-27	16.9007	0.677554	7.80937	0.295459	0.761881	SP18-245-001_Region_1_tv-7_th-27	ddpm_4x
SP18-245-001	Region_1_tv-7_th-28	14.8123	0.569309	9.22365	0.355639	0.663118	SP18-245-001_Region_1_tv-7_th-28	ddpm_4x
SP18-29-001	Region_1_tv-11_th-11	20.4732	0.830355	5.4287	0.183605	0.779983	SP18-29-001_Region_1_tv-11_th-11	ddpm_4x
SP18-29-001	Region_1_tv-11_th-12	16.2258	0.606687	8.52671	0.321249	0.728321	SP18-29-001_Region_1_tv-11_th-12	ddpm_4x
SP18-29-001	Region_1_tv-11_th-13	15.601	0.523314	9.08225	0.361853	0.673687	SP18-29-001_Region_1_tv-11_th-13	ddpm_4x
SP18-29-001	Region_1_tv-12_th-10	26.3481	0.95129	3.179	0.132083	0.755681	SP18-29-001_Region_1_tv-12_th-10	ddpm_4x
SP18-29-001	Region_1_tv-12_th-13	15.3111	0.453249	9.64262	0.384249	0.596378	SP18-29-001_Region_1_tv-12_th-13	ddpm_4x
SP18-29-001	Region_1_tv-13_th-11	15.3986	0.450531	9.57344	0.403556	0.561413	SP18-29-001_Region_1_tv-13_th-11	ddpm_4x
SP18-29-001	Region_1_tv-17_th-15	15.4432	0.511493	9.48777	0.383732	0.624094	SP18-29-001_Region_1_tv-17_th-15	ddpm_4x
SP18-29-001	Region_1_tv-20_th-22	20.83	0.794612	5.90354	0.216612	0.798195	SP18-29-001_Region_1_tv-20_th-22	ddpm_4x
SP18-29-001	Region_1_tv-3_th-2	19.6599	0.833564	5.59727	0.18014	0.749671	SP18-29-001_Region_1_tv-3_th-2	ddpm_4x
SP18-29-001	Region_1_tv-6_th-7	19.2541	0.817477	5.96086	0.19649	0.733584	SP18-29-001_Region_1_tv-6_th-7	ddpm_4x
SP18-29-001	Region_1_tv-7_th-5	19.4015	0.800299	5.80024	0.190285	0.731757	SP18-29-001_Region_1_tv-7_th-5	ddpm_4x
SP18-29-001	Region_1_tv-7_th-6	15.1362	0.49458	9.04243	0.365857	0.674622	SP18-29-001_Region_1_tv-7_th-6	ddpm_4x
SP18-3502-001	Region_1_tv-11_th-9	17.9996	0.737326	7.07122	0.244906	0.718211	SP18-3502-001_Region_1_tv-11_th-9	ddpm_4x
SP18-3502-001	Region_1_tv-12_th-7	18.4175	0.731176	7.25225	0.24129	0.812764	SP18-3502-001_Region_1_tv-12_th-7	ddpm_4x
SP18-3502-001	Region_1_tv-12_th-8	17.1909	0.628226	8.28872	0.326405	0.729477	SP18-3502-001_Region_1_tv-12_th-8	ddpm_4x
SP18-3502-001	Region_1_tv-14_th-8	16.292	0.56486	8.78346	0.350848	0.731226	SP18-3502-001_Region_1_tv-14_th-8	ddpm_4x
SP18-3502-001	Region_1_tv-17_th-13	18.3879	0.726734	7.46243	0.266823	0.797821	SP18-3502-001_Region_1_tv-17_th-13	ddpm_4x
SP18-3502-001	Region_1_tv-20_th-19	18.1013	0.741145	6.99917	0.245019	0.764134	SP18-3502-001_Region_1_tv-20_th-19	ddpm_4x
SP18-3502-001	Region_1_tv-21_th-19	17.4078	0.637483	8.59377	0.32021	0.774595	SP18-3502-001_Region_1_tv-21_th-19	ddpm_4x
SP18-3502-001	Region_1_tv-22_th-19	17.2924	0.621508	8.75069	0.331818	0.771713	SP18-3502-001_Region_1_tv-22_th-19	ddpm_4x
SP18-3502-001	Region_1_tv-2_th-10	17.2818	0.534234	9.28398	0.395995	0.544731	SP18-3502-001_Region_1_tv-2_th-10	ddpm_4x
SP18-3502-001	Region_1_tv-2_th-11	17.6873	0.663685	8.47942	0.318751	0.700371	SP18-3502-001_Region_1_tv-2_th-11	ddpm_4x
SP18-3502-001	Region_1_tv-2_th-9	14.3585	0.458731	10.3547	0.433474	0.590707	SP18-3502-001_Region_1_tv-2_th-9	ddpm_4x
SP18-3502-001	Region_1_tv-3_th-7	15.3556	0.420637	9.873	0.429657	0.616726	SP18-3502-001_Region_1_tv-3_th-7	ddpm_4x
SP18-3529-001	Region_1_tv-12_th-14	18.0462	0.673963	8.03996	0.28755	0.777604	SP18-3529-001_Region_1_tv-12_th-14	ddpm_4x
SP18-3529-001	Region_1_tv-12_th-15	18.5413	0.62666	8.03767	0.306044	0.798966	SP18-3529-001_Region_1_tv-12_th-15	ddpm_4x
SP18-3529-001	Region_1_tv-13_th-18	21.1162	0.830237	5.38705	0.157073	0.784487	SP18-3529-001_Region_1_tv-13_th-18	ddpm_4x
SP18-3529-001	Region_1_tv-15_th-23	19.542	0.808715	5.92604	0.18896	0.723777	SP18-3529-001_Region_1_tv-15_th-23	ddpm_4x
SP18-3529-001	Region_1_tv-3_th-5	17.8475	0.613604	8.07473	0.318134	0.71463	SP18-3529-001_Region_1_tv-3_th-5	ddpm_4x
SP18-3529-001	Region_1_tv-4_th-3	17.8944	0.668977	8.22378	0.291855	0.769047	SP18-3529-001_Region_1_tv-4_th-3	ddpm_4x
SP18-3529-001	Region_1_tv-5_th-3	17.4495	0.6115	8.91961	0.33795	0.71377	SP18-3529-001_Region_1_tv-5_th-3	ddpm_4x
SP18-3529-001	Region_1_tv-6_th-3	18.2596	0.687966	7.87533	0.273732	0.761877	SP18-3529-001_Region_1_tv-6_th-3	ddpm_4x
SP18-3529-001	Region_1_tv-6_th-4	17.4535	0.617198	8.88539	0.313763	0.745809	SP18-3529-001_Region_1_tv-6_th-4	ddpm_4x
SP18-3529-001	Region_1_tv-7_th-10	20.2172	0.801464	6.22507	0.202692	0.829972	SP18-3529-001_Region_1_tv-7_th-10	ddpm_4x
SP18-3529-001	Region_1_tv-8_th-10	21.4669	0.842862	5.34339	0.176425	0.841196	SP18-3529-001_Region_1_tv-8_th-10	ddpm_4x
SP18-3529-001	Region_1_tv-9_th-16	17.0004	0.54302	8.57621	0.346876	0.660039	SP18-3529-001_Region_1_tv-9_th-16	ddpm_4x
SP18-3790-001	Region_1_tv-13_th-10	27.2144	0.961125	2.8655	0.0713915	0.756189	SP18-3790-001_Region_1_tv-13_th-10	ddpm_4x
SP18-3790-001	Region_1_tv-16_th-14	17.9499	0.75805	7.08851	0.234918	0.799467	SP18-3790-001_Region_1_tv-16_th-14	ddpm_4x
SP18-3790-001	Region_1_tv-16_th-15	18.955	0.762595	6.87193	0.237089	0.771626	SP18-3790-001_Region_1_tv-16_th-15	ddpm_4x
SP18-3790-001	Region_1_tv-17_th-13	17.0265	0.606704	8.38941	0.357899	0.639815	SP18-3790-001_Region_1_tv-17_th-13	ddpm_4x
SP18-3790-001	Region_1_tv-17_th-14	17.4678	0.674282	8.02779	0.307684	0.684153	SP18-3790-001_Region_1_tv-17_th-14	ddpm_4x
SP18-3790-001	Region_1_tv-18_th-12	17.404	0.725136	7.23404	0.292773	0.69483	SP18-3790-001_Region_1_tv-18_th-12	ddpm_4x
SP18-3790-001	Region_1_tv-18_th-13	18.6209	0.625273	8.27681	0.369491	0.630995	SP18-3790-001_Region_1_tv-18_th-13	ddpm_4x
SP18-3790-001	Region_1_tv-4_th-3	21.6408	0.871978	5.9594	0.199958	0.601492	SP18-3790-001_Region_1_tv-4_th-3	ddpm_4x
SP18-3790-001	Region_1_tv-4_th-4	15.64	0.601492	9.1625	0.341024	0.61061	SP18-3790-001_Region_1_tv-4_th-4	ddpm_4x
SP18-3790-001	Region_1_tv-5_th-2	16.7628	0.652173	8.25839	0.280207	0.724851	SP18-3790-001_Region_1_tv-5_th-2	ddpm_4x
SP18-3790-001	Region_1_tv-5_th-3	16.6032	0.362947	9.68776	0.433439	0.549759	SP18-3790-001_Region_1_tv-5_th-3	ddpm_4x
SP18-3790-001	Region_1_tv-5_th-4	15.6332	0.55841	9.31434	0.350192	0.659845	SP18-3790-001_Region_1_tv-5_th-4	ddpm_4x
SP18-3907-001	Region_1_tv-13_th-12	9.39654	0.630646	10.2499	0.526339	0.480937	SP18-3907-001_Region_1_tv-13_th-12	ddpm_4x
SP18-3907-001	Region_1_tv-13_th-17	17.8059	0.701002	6.85417	0.232712	0.779586	SP18-3907-001_Region_1_tv-13_th-17	ddpm_4x
SP18-3907-001	Region_1_tv-13_th-18	15.7938	0.425707	9.50175	0.412788	0.584196	SP18-3907-001_Region_1_tv-13_th-18	ddpm_4x
SP18-3907-001	Region_1_tv-14_th-13	15.7186	0.463097	9.65452	0.400651	0.382489	SP18-3907-001_Region_1_tv-14_th-13	ddpm_4x
SP18-3907-001	Region_1_tv-15_th-12	16.4973	0.497486	9.82241	0.403837	0.516702	SP18-3907-001_Region_1_tv-15_th-12	ddpm_4x
SP18-3907-001	Region_1_tv-15_th-13	15.3247	0.301664	9.80585	0.440265	0.228435	SP18-3907-001_Region_1_tv-15_th-13	ddpm_4x
SP18-3907-001	Region_1_tv-15_th-14	17.6422	0.582765	8.58121	0.35023	0.642305	SP18-3907-001_Region_1_tv-15_th-14	ddpm_4x
SP18-3907-001	Region_1_tv-19_th-10	15.7922	0.474003	9.49562	0.398141	0.598658	SP18-3907-001_Region_1_tv-19_th-10	ddpm_4x
SP18-3907-001	Region_1_tv-21_th-9	16.262	0.58899	8.86264	0.332367	0.656088	SP18-3907-001_Region_1_tv-21_th-9	ddpm_4x
SP18-3907-001	Region_1_tv-4_th-25	18.4791	0.764088	6.55885	0.227378	0.829474	SP18-3907-001_Region_1_tv-4_th-25	ddpm_4x
SP18-3907-001	Region_1_tv-5_th-25	17.3493	0.689726	7.52867	0.259504	0.811459	SP18-3907-001_Region_1_tv-5_th-25	ddpm_4x
SP18-3907-001	Region_1_tv-6_th-5	21.9335	0.730157	5.92828	0.298873	0.583086	SP18-3907-001_Region_1_tv-6_th-5	ddpm_4x
SP18-4368-001	Region_1_tv-13_th-10	17.426	0.59394	8.91236	0.326103	0.677385	SP18-4368-001_Region_1_tv-13_th-10	ddpm_4x
SP18-4368-001	Region_1_tv-13_th-8	17.6943	0.772065	6.8923	0.22754	0.823186	SP18-4368-001_Region_1_tv-13_th-8	ddpm_4x
SP18-4368-001	Region_1_tv-13_th-9	17.0772	0.55389	9.04302	0.355031	0.682967	SP18-4368-001_Region_1_tv-13_th-9	ddpm_4x
SP18-4368-001	Region_1_tv-16_th-14	18.903	0.746049	6.85661	0.234222	0.812443	SP18-4368-001_Region_1_tv-16_th-14	ddpm_4x
SP18-4368-001	Region_1_tv-16_th-15	19.6913	0.809628	5.79713	0.189882	0.843303	SP18-4368-001_Region_1_tv-16_th-15	ddpm_4x
SP18-4368-001	Region_1_tv-19_th-18	15.3599	0.442932	9.36939	0.397709	0.633187	SP18-4368-001_Region_1_tv-19_th-18	ddpm_4x
SP18-4368-001	Region_1_tv-20_th-17	16.4951	0.623666	8.55225	0.326232	0.729809	SP18-4368-001_Region_1_tv-20_th-17	ddpm_4x
SP18-4368-001	Region_1_tv-21_th-16	17.3851	0.687251	8.08656	0.280393	0.791111	SP18-4368-001_Region_1_tv-21_th-16	ddpm_4x
SP18-4368-001	Region_1_tv-21_th-17	18.3883	0.714866	7.58838	0.281881	0.819212	SP18-4368-001_Region_1_tv-21_th-17	ddpm_4x
SP18-4368-001	Region_1_tv-21_th-18	15.4196	0.555756	9.27863	0.343097	0.739539	SP18-4368-001_Region_1_tv-21_th-18	ddpm_4x
SP18-4368-001	Region_1_tv-5_th-3	15.7989	0.556784	8.97113	0.335724	0.684746	SP18-4368-001_Region_1_tv-5_th-3	ddpm_4x
SP18-4368-001	Region_1_tv-9_th-5	15.7411	0.553026	9.17915	0.346405	0.672667	SP18-4368-001_Region_1_tv-9_th-5	ddpm_4x
SP18-4411-001	Region_1_tv-12_th-13	16.8202	0.60604	8.88893	0.334479	0.699751	SP18-4411-001_Region_1_tv-12_th-13	ddpm_4x
SP18-4411-001	Region_1_tv-13_th-12	14.5865	0.518308	9.20213	0.372639	0.700534	SP18-4411-001_Region_1_tv-13_th-12	ddpm_4x
SP18-4411-001	Region_1_tv-13_th-13	16.4123	0.654705	7.73399	0.299492	0.76188	SP18-4411-001_Region_1_tv-13_th-13	ddpm_4x
SP18-4411-001	Region_1_tv-19_th-16	16.4792	0.597278	7.70034	0.30229	0.725309	SP18-4411-001_Region_1_tv-19_th-16	ddpm_4x
SP18-4411-001	Region_1_tv-19_th-18	17.9683	0.69393	7.62625	0.279612	0.786456	SP18-4411-001_Region_1_tv-19_th-18	ddpm_4x
SP18-4411-001	Region_1_tv-20_th-16	15.8055	0.56744	8.54817	0.337128	0.708069	SP18-4411-001_Region_1_tv-20_th-16	ddpm_4x
SP18-4411-001	Region_1_tv-20_th-17	18.0899	0.66666	7.51754	0.285384	0.750064	SP18-4411-001_Region_1_tv-20_th-17	ddpm_4x
SP18-4411-001	Region_1_tv-20_th-18	17.4754	0.658441	8.06156	0.296663	0.751597	SP18-4411-001_Region_1_tv-20_th-18	ddpm_4x
SP18-4411-001	Region_1_tv-21_th-18	17.0573	0.646883	7.80439	0.274546	0.757445	SP18-4411-001_Region_1_tv-21_th-18	ddpm_4x
SP18-4411-001	Region_1_tv-2_th-2	19.2623	0.783934	6.68868	0.200105	0.778997	SP18-4411-001_Region_1_tv-2_th-2	ddpm_4x
SP18-4411-001	Region_1_tv-3_th-3	19.4445	0.809728	6.02817	0.176446	0.773887	SP18-4411-001_Region_1_tv-3_th-3	ddpm_4x
SP18-4411-001	Region_1_tv-4_th-3	18.7628	0.789978	6.58919	0.20512	0.748251	SP18-4411-001_Region_1_tv-4_th-3	ddpm_4x
SP18-4971-001	Region_1_tv-10_th-10	16.6724	0.543816	9.12488	0.369377	0.600831	SP18-4971-001_Region_1_tv-10_th-10	ddpm_4x
SP18-4971-001	Region_1_tv-10_th-8	15.1662	0.55125	9.47917	0.390295	0.639023	SP18-4971-001_Region_1_tv-10_th-8	ddpm_4x
SP18-4971-001	Region_1_tv-2_th-3	18.1539	0.547426	8.66211	0.388964	0.620382	SP18-4971-001_Region_1_tv-2_th-3	ddpm_4x
SP18-4971-001	Region_1_tv-3_th-5	16.5036	0.477075	9.56628	0.393495	0.506725	SP18-4971-001_Region_1_tv-3_th-5	ddpm_4x
SP18-4971-001	Region_1_tv-3_th-6	16.9056	0.650703	8.82173	0.330567	0.749547	SP18-4971-001_Region_1_tv-3_th-6	ddpm_4x
SP18-4971-001	Region_1_tv-3_th-7	16.9121	0.548226	9.17158	0.386635	0.594924	SP18-4971-001_Region_1_tv-3_th-7	ddpm_4x
SP18-4971-001	Region_1_tv-4_th-5	19.1369	0.733618	7.11919	0.26282	0.722296	SP18-4971-001_Region_1_tv-4_th-5	ddpm_4x
SP18-4971-001	Region_1_tv-4_th-6	20.1641	0.804698	6.60947	0.212009	0.849564	SP18-4971-001_Region_1_tv-4_th-6	ddpm_4x
SP18-4971-001	Region_1_tv-4_th-7	17.8936	0.70596	7.7092	0.278874	0.818262	SP18-4971-001_Region_1_tv-4_th-7	ddpm_4x
SP18-4971-001	Region_1_tv-5_th-6	20.3464	0.803358	6.92364	0.223384	0.877162	SP18-4971-001_Region_1_tv-5_th-6	ddpm_4x
SP18-4971-001	Region_1_tv-8_th-10	18.0867	0.706145	7.99701	0.280648	0.767559	SP18-4971-001_Region_1_tv-8_th-10	ddpm_4x
SP18-4971-001	Region_1_tv-9_th-10	15.6921	0.481699	9.51822	0.398768	0.577733	SP18-4971-001_Region_1_tv-9_th-10	ddpm_4x
SP18-5025-001	Region_1_tv-5_th-4	17.2158	0.647869	8.24557	0.321844	0.784089	SP18-5025-001_Region_1_tv-5_th-4	ddpm_4x
SP18-5025-001	Region_1_tv-6_th-15	17.1393	0.681118	8.89931	0.306079	0.808558	SP18-5025-001_Region_1_tv-6_th-15	ddpm_4x
SP18-5025-001	Region_1_tv-6_th-2	18.8916	0.788949	6.78787	0.206939	0.842009	SP18-5025-001_Region_1_tv-6_th-2	ddpm_4x
SP18-5025-001	Region_1_tv-6_th-3	17.7263	0.655843	8.51004	0.317053	0.793369	SP18-5025-001_Region_1_tv-6_th-3	ddpm_4x
SP18-5025-001	Region_1_tv-6_th-9	17.1366	0.572265	9.33683	0.350947	0.754359	SP18-5025-001_Region_1_tv-6_th-9	ddpm_4x
SP18-5025-001	Region_1_tv-7_th-8	16.9782	0.634779	8.61112	0.312011	0.809365	SP18-5025-001_Region_1_tv-7_th-8	ddpm_4x
SP18-5025-001	Region_1_tv-7_th-9	18.3774	0.702815	7.69569	0.281348	0.82372	SP18-5025-001_Region_1_tv-7_th-9	ddpm_4x
SP18-5025-001	Region_1_tv-8_th-10	20.8289	0.829169	5.89995	0.201166	0.874113	SP18-5025-001_Region_1_tv-8_th-10	ddpm_4x
SP18-5025-001	Region_1_tv-8_th-15	17.7771	0.66723	8.82912	0.307775	0.83327	SP18-5025-001_Region_1_tv-8_th-15	ddpm_4x
SP18-5025-001	Region_1_tv-9_th-16	17.4516	0.672753	8.81813	0.305558	0.803421	SP18-5025-001_Region_1_tv-9_th-16	ddpm_4x
SP18-5025-001	Region_1_tv-9_th-8	16.9223	0.597044	9.31344	0.346907	0.745596	SP18-5025-001_Region_1_tv-9_th-8	ddpm_4x
SP18-5025-001	Region_1_tv-9_th-9	16.6106	0.591664	9.25182	0.341228	0.73559	SP18-5025-001_Region_1_tv-9_th-9	ddpm_4x
SP18-504-001	Region_1_tv-11_th-12	15.7176	0.465085	9.13121	0.383909	0.539659	SP18-504-001_Region_1_tv-11_th-12	ddpm_4x
SP18-504-001	Region_1_tv-27_th-22	16.9876	0.566063	8.62971	0.33537	0.619802	SP18-504-001_Region_1_tv-27_th-22	ddpm_4x
SP18-504-001	Region_1_tv-30_th-26	19.5327	0.771857	6.49652	0.220158	0.793297	SP18-504-001_Region_1_tv-30_th-26	ddpm_4x
SP18-504-001	Region_1_tv-30_th-27	19.8598	0.741218	6.70728	0.243656	0.805403	SP18-504-001_Region_1_tv-30_th-27	ddpm_4x
SP18-504-001	Region_1_tv-31_th-26	19.0689	0.729816	7.36585	0.239672	0.806796	SP18-504-001_Region_1_tv-31_th-26	ddpm_4x
SP18-504-001	Region_1_tv-31_th-27	18.192	0.694548	7.96046	0.266869	0.812167	SP18-504-001_Region_1_tv-31_th-27	ddpm_4x
SP18-504-001	Region_1_tv-32_th-25	20.675	0.81049	6.20283	0.215837	0.83828	SP18-504-001_Region_1_tv-32_th-25	ddpm_4x
SP18-504-001	Region_1_tv-32_th-26	19.8004	0.766952	6.86958	0.226876	0.836569	SP18-504-001_Region_1_tv-32_th-26	ddpm_4x
SP18-504-001	Region_1_tv-32_th-27	17.7009	0.681671	7.7062	0.270459	0.720086	SP18-504-001_Region_1_tv-32_th-27	ddpm_4x
SP18-504-001	Region_1_tv-6_th-8	16.2924	0.574925	8.82002	0.319848	0.673896	SP18-504-001_Region_1_tv-6_th-8	ddpm_4x
SP18-504-001	Region_1_tv-8_th-7	16.3815	0.522516	8.92759	0.378773	0.673582	SP18-504-001_Region_1_tv-8_th-7	ddpm_4x
SP18-504-001	Region_1_tv-9_th-6	16.3768	0.552145	9.10271	0.375462	0.66789	SP18-504-001_Region_1_tv-9_th-6	ddpm_4x
SP18-5453-001	Region_1_tv-10_th-7	13.9259	0.49243	9.12557	0.407761	0.605635	SP18-5453-001_Region_1_tv-10_th-7	ddpm_4x
SP18-5453-001	Region_1_tv-11_th-8	19.4375	0.730527	7.54033	0.260872	0.810785	SP18-5453-001_Region_1_tv-11_th-8	ddpm_4x
SP18-5453-001	Region_1_tv-12_th-18	17.021	0.590245	9.20099	0.352581	0.732169	SP18-5453-001_Region_1_tv-12_th-18	ddpm_4x
SP18-5453-001	Region_1_tv-16_th-6	16.7587	0.610778	8.83007	0.322285	0.763142	SP18-5453-001_Region_1_tv-16_th-6	ddpm_4x
SP18-5453-001	Region_1_tv-17_th-12	16.0026	0.571166	9.7224	0.36798	0.652536	SP18-5453-001_Region_1_tv-17_th-12	ddpm_4x
SP18-5453-001	Region_1_tv-17_th-13	16.5779	0.646736	9.09627	0.332078	0.701106	SP18-5453-001_Region_1_tv-17_th-13	ddpm_4x
SP18-5453-001	Region_1_tv-17_th-14	16.3199	0.620742	8.7279	0.328628	0.700807	SP18-5453-001_Region_1_tv-17_th-14	ddpm_4x
SP18-5453-001	Region_1_tv-17_th-3	15.6854	0.384809	9.6776	0.424938	0.487314	SP18-5453-001_Region_1_tv-17_th-3	ddpm_4x
SP18-5453-001	Region_1_tv-17_th-4	17.3406	0.587512	9.46547	0.348976	0.717746	SP18-5453-001_Region_1_tv-17_th-4	ddpm_4x
SP18-5453-001	Region_1_tv-17_th-5	16.9062	0.589756	9.22316	0.335378	0.737583	SP18-5453-001_Region_1_tv-17_th-5	ddpm_4x
SP18-5453-001	Region_1_tv-17_th-6	14.6145	0.332941	9.7903	0.422458	0.475536	SP18-5453-001_Region_1_tv-17_th-6	ddpm_4x
SP18-5453-001	Region_1_tv-18_th-12	16.2496	0.574412	9.77219	0.362219	0.640551	SP18-5453-001_Region_1_tv-18_th-12	ddpm_4x
SP18-995-001	Region_1_tv-10_th-5	18.246	0.751133	7.75455	0.252315	0.830725	SP18-995-001_Region_1_tv-10_th-5	ddpm_4x
SP18-995-001	Region_1_tv-13_th-12	20.0151	0.801648	6.22277	0.221422	0.818632	SP18-995-001_Region_1_tv-13_th-12	ddpm_4x
SP18-995-001	Region_1_tv-3_th-3	20.5573	0.837977	5.85662	0.162951	0.82456	SP18-995-001_Region_1_tv-3_th-3	ddpm_4x
SP18-995-001	Region_1_tv-6_th-6	19.0451	0.75284	7.50746	0.238189	0.860554	SP18-995-001_Region_1_tv-6_th-6	ddpm_4x
SP18-995-001	Region_1_tv-6_th-7	18.4861	0.731205	8.07813	0.273521	0.808334	SP18-995-001_Region_1_tv-6_th-7	ddpm_4x
SP18-995-001	Region_1_tv-7_th-7	18.3886	0.753023	7.51048	0.261551	0.771678	SP18-995-001_Region_1_tv-7_th-7	ddpm_4x
SP18-995-001	Region_1_tv-8_th-6	18.1841	0.695297	8.27873	0.284041	0.81954	SP18-995-001_Region_1_tv-8_th-6	ddpm_4x
SP18-995-001	Region_1_tv-8_th-7	19.295	0.773041	7.19074	0.235403	0.816966	SP18-995-001_Region_1_tv-8_th-7	ddpm_4x
SP18-995-001	Region_1_tv-8_th-8	17.271	0.663754	8.7969	0.31587	0.760275	SP18-995-001_Region_1_tv-8_th-8	ddpm_4x
SP18-995-001	Region_1_tv-9_th-12	17.4478	0.684321	8.4415	0.286905	0.769574	SP18-995-001_Region_1_tv-9_th-12	ddpm_4x
SP18-995-001	Region_1_tv-9_th-3	19.2561	0.77613	7.21094	0.215051	0.837994	SP18-995-001_Region_1_tv-9_th-3	ddpm_4x
SP18-995-001	Region_1_tv-9_th-6	17.2452	0.654095	9.12217	0.313774	0.790437	SP18-995-001_Region_1_tv-9_th-6	ddpm_4x
SP18-133-001	Region_1_tv-15_th-9	16.5928	0.617281	8.67995	0.345896	0.733604	SP18-133-001_Region_1_tv-15_th-9	ddpm_5x
SP18-133-001	Region_1_tv-22_th-15	18.8529	0.738499	7.06756	0.263798	0.79306	SP18-133-001_Region_1_tv-22_th-15	ddpm_5x
SP18-133-001	Region_1_tv-22_th-16	18.2544	0.747287	6.64105	0.253651	0.725788	SP18-133-001_Region_1_tv-22_th-16	ddpm_5x
SP18-133-001	Region_1_tv-23_th-16	16.8493	0.588903	8.50895	0.359909	0.750016	SP18-133-001_Region_1_tv-23_th-16	ddpm_5x
SP18-133-001	Region_1_tv-24_th-16	15.6855	0.462432	9.54828	0.401446	0.694626	SP18-133-001_Region_1_tv-24_th-16	ddpm_5x
SP18-133-001	Region_1_tv-25_th-15	13.9888	0.357004	9.76307	0.437532	0.516447	SP18-133-001_Region_1_tv-25_th-15	ddpm_5x
SP18-133-001	Region_1_tv-6_th-5	19.6821	0.796866	5.99566	0.211113	0.785794	SP18-133-001_Region_1_tv-6_th-5	ddpm_5x
SP18-133-001	Region_1_tv-6_th-8	20.5338	0.811114	5.90203	0.225507	0.783652	SP18-133-001_Region_1_tv-6_th-8	ddpm_5x
SP18-133-001	Region_1_tv-7_th-8	18.8706	0.718959	7.00806	0.291167	0.717188	SP18-133-001_Region_1_tv-7_th-8	ddpm_5x
SP18-133-001	Region_1_tv-8_th-4	15.2684	0.489045	9.02803	0.380905	0.550463	SP18-133-001_Region_1_tv-8_th-4	ddpm_5x
SP18-133-001	Region_1_tv-8_th-7	14.7647	0.416821	9.65332	0.436777	0.503692	SP18-133-001_Region_1_tv-8_th-7	ddpm_5x
SP18-133-001	Region_1_tv-9_th-8	16.6206	0.502857	9.34245	0.406219	0.536206	SP18-133-001_Region_1_tv-9_th-8	ddpm_5x
SP18-1739-001	Region_1_tv-12_th-11	18.4308	0.693288	7.65748	0.285399	0.755227	SP18-1739-001_Region_1_tv-12_th-11	ddpm_5x
SP18-1739-001	Region_1_tv-13_th-9	20.731	0.780568	6.48441	0.223536	0.844933	SP18-1739-001_Region_1_tv-13_th-9	ddpm_5x
SP18-1739-001	Region_1_tv-16_th-14	17.8089	0.738866	6.75458	0.231698	0.744293	SP18-1739-001_Region_1_tv-16_th-14	ddpm_5x
SP18-1739-001	Region_1_tv-17_th-12	18.8349	0.751954	6.69412	0.228653	0.782827	SP18-1739-001_Region_1_tv-17_th-12	ddpm_5x
SP18-1739-001	Region_1_tv-17_th-13	17.3328	0.630141	8.07943	0.307115	0.741304	SP18-1739-001_Region_1_tv-17_th-13	ddpm_5x
SP18-1739-001	Region_1_tv-18_th-12	15.8375	0.594445	8.33633	0.325913	0.735648	SP18-1739-001_Region_1_tv-18_th-12	ddpm_5x
SP18-1739-001	Region_1_tv-2_th-6	15.7124	0.574104	8.93312	0.337107	0.68518	SP18-1739-001_Region_1_tv-2_th-6	ddpm_5x
SP18-1739-001	Region_1_tv-4_th-3	17.6787	0.631899	7.81861	0.307342	0.663648	SP18-1739-001_Region_1_tv-4_th-3	ddpm_5x
SP18-1739-001	Region_1_tv-7_th-8	16.4511	0.453099	9.32872	0.412762	0.511953	SP18-1739-001_Region_1_tv-7_th-8	ddpm_5x
SP18-1739-001	Region_1_tv-8_th-6	16.3592	0.566919	9.0732	0.354272	0.70705	SP18-1739-001_Region_1_tv-8_th-6	ddpm_5x
SP18-1739-001	Region_1_tv-8_th-7	17.9348	0.666592	8.12207	0.308117	0.772174	SP18-1739-001_Region_1_tv-8_th-7	ddpm_5x
SP18-1739-001	Region_1_tv-9_th-6	17.0037	0.630566	8.54574	0.32778	0.758724	SP18-1739-001_Region_1_tv-9_th-6	ddpm_5x
SP18-245-001	Region_1_tv-3_th-27	14.8496	0.593232	8.97898	0.379837	0.707073	SP18-245-001_Region_1_tv-3_th-27	ddpm_5x
SP18-245-001	Region_1_tv-3_th-28	13.232	0.535588	9.23673	0.416233	0.604825	SP18-245-001_Region_1_tv-3_th-28	ddpm_5x
SP18-245-001	Region_1_tv-4_th-23	15.0756	0.566826	8.89537	0.366315	0.700313	SP18-245-001_Region_1_tv-4_th-23	ddpm_5x
SP18-245-001	Region_1_tv-4_th-25	16.6444	0.679896	7.87471	0.296092	0.790305	SP18-245-001_Region_1_tv-4_th-25	ddpm_5x
SP18-245-001	Region_1_tv-4_th-26	17.0128	0.757435	6.92533	0.258904	0.776263	SP18-245-001_Region_1_tv-4_th-26	ddpm_5x
SP18-245-001	Region_1_tv-6_th-22	15.2514	0.526887	9.28929	0.413652	0.666045	SP18-245-001_Region_1_tv-6_th-22	ddpm_5x
SP18-245-001	Region_1_tv-6_th-23	15.3419	0.617776	8.6056	0.3336	0.731075	SP18-245-001_Region_1_tv-6_th-23	ddpm_5x
SP18-245-001	Region_1_tv-6_th-24	16.7834	0.654496	7.98453	0.303495	0.768627	SP18-245-001_Region_1_tv-6_th-24	ddpm_5x
SP18-245-001	Region_1_tv-6_th-28	16.5489	0.686932	7.90362	0.299099	0.76548	SP18-245-001_Region_1_tv-6_th-28	ddpm_5x
SP18-245-001	Region_1_tv-7_th-22	14.9094	0.507387	9.2968	0.404513	0.51822	SP18-245-001_Region_1_tv-7_th-22	ddpm_5x
SP18-245-001	Region_1_tv-7_th-27	16.4159	0.654938	7.85801	0.317935	0.731843	SP18-245-001_Region_1_tv-7_th-27	ddpm_5x
SP18-245-001	Region_1_tv-7_th-28	14.1155	0.530683	9.31161	0.381957	0.609841	SP18-245-001_Region_1_tv-7_th-28	ddpm_5x
SP18-29-001	Region_1_tv-11_th-11	19.6569	0.821304	5.43119	0.204217	0.728428	SP18-29-001_Region_1_tv-11_th-11	ddpm_5x
SP18-29-001	Region_1_tv-11_th-12	15.6973	0.576718	8.58677	0.334932	0.685456	SP18-29-001_Region_1_tv-11_th-12	ddpm_5x
SP18-29-001	Region_1_tv-11_th-13	14.6785	0.484035	9.1894	0.388036	0.604505	SP18-29-001_Region_1_tv-11_th-13	ddpm_5x
SP18-29-001	Region_1_tv-12_th-10	24.8113	0.948161	3.10233	0.149412	0.641293	SP18-29-001_Region_1_tv-12_th-10	ddpm_5x
SP18-29-001	Region_1_tv-12_th-13	14.3887	0.400414	9.66615	0.413601	0.521792	SP18-29-001_Region_1_tv-12_th-13	ddpm_5x
SP18-29-001	Region_1_tv-13_th-11	13.7414	0.397716	9.91432	0.438565	0.489122	SP18-29-001_Region_1_tv-13_th-11	ddpm_5x
SP18-29-001	Region_1_tv-17_th-15	14.8201	0.465175	9.44078	0.404421	0.57657	SP18-29-001_Region_1_tv-17_th-15	ddpm_5x
SP18-29-001	Region_1_tv-20_th-22	20.1972	0.781867	5.91539	0.236535	0.76532	SP18-29-001_Region_1_tv-20_th-22	ddpm_5x
SP18-29-001	Region_1_tv-3_th-2	19.1413	0.818304	5.67543	0.193638	0.714981	SP18-29-001_Region_1_tv-3_th-2	ddpm_5x
SP18-29-001	Region_1_tv-6_th-7	19.0526	0.808561	5.99923	0.208148	0.723314	SP18-29-001_Region_1_tv-6_th-7	ddpm_5x
SP18-29-001	Region_1_tv-7_th-5	18.7213	0.789284	5.79792	0.201773	0.678738	SP18-29-001_Region_1_tv-7_th-5	ddpm_5x
SP18-29-001	Region_1_tv-7_th-6	15.0201	0.47099	9.08468	0.373259	0.65727	SP18-29-001_Region_1_tv-7_th-6	ddpm_5x
SP18-3502-001	Region_1_tv-11_th-9	17.744	0.706715	7.20672	0.274158	0.693289	SP18-3502-001_Region_1_tv-11_th-9	ddpm_5x
SP18-3502-001	Region_1_tv-12_th-7	17.6364	0.706903	7.32612	0.26312	0.773108	SP18-3502-001_Region_1_tv-12_th-7	ddpm_5x
SP18-3502-001	Region_1_tv-12_th-8	16.4402	0.593459	8.43088	0.341271	0.700239	SP18-3502-001_Region_1_tv-12_th-8	ddpm_5x
SP18-3502-001	Region_1_tv-14_th-8	15.7641	0.536635	8.88089	0.371586	0.700422	SP18-3502-001_Region_1_tv-14_th-8	ddpm_5x
SP18-3502-001	Region_1_tv-17_th-13	18.6214	0.706945	7.54888	0.286435	0.802278	SP18-3502-001_Region_1_tv-17_th-13	ddpm_5x
SP18-3502-001	Region_1_tv-20_th-19	18.1718	0.72601	7.06946	0.263915	0.760516	SP18-3502-001_Region_1_tv-20_th-19	ddpm_5x
SP18-3502-001	Region_1_tv-21_th-19	16.9236	0.597562	8.71381	0.348326	0.74231	SP18-3502-001_Region_1_tv-21_th-19	ddpm_5x
SP18-3502-001	Region_1_tv-22_th-19	16.6849	0.585049	8.87211	0.359876	0.732887	SP18-3502-001_Region_1_tv-22_th-19	ddpm_5x
SP18-3502-001	Region_1_tv-2_th-10	16.6575	0.488969	9.39593	0.41551	0.510772	SP18-3502-001_Region_1_tv-2_th-10	ddpm_5x
SP18-3502-001	Region_1_tv-2_th-11	16.9734	0.597205	8.64539	0.363335	0.6352	SP18-3502-001_Region_1_tv-2_th-11	ddpm_5x
SP18-3502-001	Region_1_tv-2_th-9	13.7632	0.398095	10.4476	0.471305	0.463672	SP18-3502-001_Region_1_tv-2_th-9	ddpm_5x
SP18-3502-001	Region_1_tv-3_th-7	15.0112	0.406202	9.92162	0.421941	0.544935	SP18-3502-001_Region_1_tv-3_th-7	ddpm_5x
SP18-3529-001	Region_1_tv-12_th-14	18.1083	0.655662	7.96657	0.298021	0.751438	SP18-3529-001_Region_1_tv-12_th-14	ddpm_5x
SP18-3529-001	Region_1_tv-12_th-15	18.4395	0.613947	8.0396	0.322325	0.778166	SP18-3529-001_Region_1_tv-12_th-15	ddpm_5x
SP18-3529-001	Region_1_tv-13_th-18	20.2988	0.819264	5.4267	0.170146	0.739949	SP18-3529-001_Region_1_tv-13_th-18	ddpm_5x
SP18-3529-001	Region_1_tv-15_th-23	19.2274	0.793467	5.97331	0.20939	0.692665	SP18-3529-001_Region_1_tv-15_th-23	ddpm_5x
SP18-3529-001	Region_1_tv-3_th-5	17.4928	0.585572	8.13625	0.337376	0.676731	SP18-3529-001_Region_1_tv-3_th-5	ddpm_5x
SP18-3529-001	Region_1_tv-4_th-3	18.1713	0.637966	8.34071	0.313325	0.755193	SP18-3529-001_Region_1_tv-4_th-3	ddpm_5x
SP18-3529-001	Region_1_tv-5_th-3	16.7448	0.561248	9.1333	0.369816	0.670408	SP18-3529-001_Region_1_tv-5_th-3	ddpm_5x
SP18-3529-001	Region_1_tv-6_th-3	18.0591	0.659663	7.89512	0.302638	0.721315	SP18-3529-001_Region_1_tv-6_th-3	ddpm_5x
SP18-3529-001	Region_1_tv-6_th-4	16.3818	0.56152	9.03206	0.352397	0.680296	SP18-3529-001_Region_1_tv-6_th-4	ddpm_5x
SP18-3529-001	Region_1_tv-7_th-10	20.1562	0.784084	6.27853	0.216117	0.813846	SP18-3529-001_Region_1_tv-7_th-10	ddpm_5x
SP18-3529-001	Region_1_tv-8_th-10	21.0874	0.830993	5.39556	0.197379	0.810916	SP18-3529-001_Region_1_tv-8_th-10	ddpm_5x
SP18-3529-001	Region_1_tv-9_th-16	17.0794	0.505133	8.64703	0.360055	0.613002	SP18-3529-001_Region_1_tv-9_th-16	ddpm_5x
SP18-3790-001	Region_1_tv-13_th-10	26.6213	0.961295	2.66505	0.0783529	0.716266	SP18-3790-001_Region_1_tv-13_th-10	ddpm_5x
SP18-3790-001	Region_1_tv-16_th-14	17.7064	0.745825	7.16347	0.25465	0.78161	SP18-3790-001_Region_1_tv-16_th-14	ddpm_5x
SP18-3790-001	Region_1_tv-16_th-15	18.8423	0.747338	6.87019	0.255118	0.7584	SP18-3790-001_Region_1_tv-16_th-15	ddpm_5x
SP18-3790-001	Region_1_tv-17_th-13	17.3939	0.595287	8.43999	0.363406	0.634046	SP18-3790-001_Region_1_tv-17_th-13	ddpm_5x
SP18-3790-001	Region_1_tv-17_th-14	17.5088	0.655803	8.09491	0.325602	0.681789	SP18-3790-001_Region_1_tv-17_th-14	ddpm_5x
SP18-3790-001	Region_1_tv-18_th-12	18.2981	0.724322	7.17606	0.282738	0.698605	SP18-3790-001_Region_1_tv-18_th-12	ddpm_5x
SP18-3790-001	Region_1_tv-18_th-13	18.3679	0.6095	8.41226	0.383077	0.606655	SP18-3790-001_Region_1_tv-18_th-13	ddpm_5x
SP18-3790-001	Region_1_tv-4_th-3	23.2176	0.88726	5.36448	0.176455	0.637511	SP18-3790-001_Region_1_tv-4_th-3	ddpm_5x
SP18-3790-001	Region_1_tv-4_th-4	15.351	0.548897	9.02844	0.36863	0.546763	SP18-3790-001_Region_1_tv-4_th-4	ddpm_5x
SP18-3790-001	Region_1_tv-5_th-2	17.0336	0.631264	8.18529	0.304749	0.712972	SP18-3790-001_Region_1_tv-5_th-2	ddpm_5x
SP18-3790-001	Region_1_tv-5_th-3	16.0171	0.334406	9.72561	0.444353	0.502729	SP18-3790-001_Region_1_tv-5_th-3	ddpm_5x
SP18-3790-001	Region_1_tv-5_th-4	15.2597	0.518811	9.30525	0.370578	0.611781	SP18-3790-001_Region_1_tv-5_th-4	ddpm_5x
SP18-3907-001	Region_1_tv-13_th-12	7.87868	0.641495	9.75658	0.53387	-0.214953	SP18-3907-001_Region_1_tv-13_th-12	ddpm_5x
SP18-3907-001	Region_1_tv-13_th-17	16.9248	0.686379	6.81318	0.24311	0.732451	SP18-3907-001_Region_1_tv-13_th-17	ddpm_5x
SP18-3907-001	Region_1_tv-13_th-18	15.3806	0.372824	9.54916	0.436145	0.494842	SP18-3907-001_Region_1_tv-13_th-18	ddpm_5x
SP18-3907-001	Region_1_tv-14_th-13	15.8127	0.426501	9.67416	0.421368	0.374135	SP18-3907-001_Region_1_tv-14_th-13	ddpm_5x
SP18-3907-001	Region_1_tv-15_th-12	15.9547	0.441578	9.76726	0.430091	0.50388	SP18-3907-001_Region_1_tv-15_th-12	ddpm_5x
SP18-3907-001	Region_1_tv-15_th-13	13.9606	0.26801	9.96348	0.465243	0.204894	SP18-3907-001_Region_1_tv-15_th-13	ddpm_5x
SP18-3907-001	Region_1_tv-15_th-14	18.1851	0.560502	8.37636	0.361491	0.587201	SP18-3907-001_Region_1_tv-15_th-14	ddpm_5x
SP18-3907-001	Region_1_tv-19_th-10	14.4926	0.429578	9.63356	0.433706	0.534243	SP18-3907-001_Region_1_tv-19_th-10	ddpm_5x
SP18-3907-001	Region_1_tv-21_th-9	15.5143	0.545001	8.9039	0.360521	0.601892	SP18-3907-001_Region_1_tv-21_th-9	ddpm_5x
SP18-3907-001	Region_1_tv-4_th-25	18.1625	0.745168	6.64558	0.242316	0.816533	SP18-3907-001_Region_1_tv-4_th-25	ddpm_5x
SP18-3907-001	Region_1_tv-5_th-25	16.6935	0.666573	7.61423	0.277338	0.789237	SP18-3907-001_Region_1_tv-5_th-25	ddpm_5x
SP18-3907-001	Region_1_tv-6_th-5	21.0256	0.717126	5.96213	0.296816	0.573356	SP18-3907-001_Region_1_tv-6_th-5	ddpm_5x
SP18-4368-001	Region_1_tv-13_th-10	16.2064	0.541483	9.16777	0.359399	0.621528	SP18-4368-001_Region_1_tv-13_th-10	ddpm_5x
SP18-4368-001	Region_1_tv-13_th-8	16.8802	0.756117	6.99103	0.250655	0.792901	SP18-4368-001_Region_1_tv-13_th-8	ddpm_5x
SP18-4368-001	Region_1_tv-13_th-9	16.6044	0.510201	9.18284	0.378889	0.654856	SP18-4368-001_Region_1_tv-13_th-9	ddpm_5x
SP18-4368-001	Region_1_tv-16_th-14	18.2784	0.725653	6.92053	0.253945	0.783228	SP18-4368-001_Region_1_tv-16_th-14	ddpm_5x
SP18-4368-001	Region_1_tv-16_th-15	18.9573	0.797398	5.81056	0.199544	0.80985	SP18-4368-001_Region_1_tv-16_th-15	ddpm_5x
SP18-4368-001	Region_1_tv-19_th-18	15.2106	0.430457	9.26657	0.401331	0.60697	SP18-4368-001_Region_1_tv-19_th-18	ddpm_5x
SP18-4368-001	Region_1_tv-20_th-17	16.4774	0.598438	8.53625	0.336716	0.724357	SP18-4368-001_Region_1_tv-20_th-17	ddpm_5x
SP18-4368-001	Region_1_tv-21_th-16	17.039	0.66562	8.14072	0.302168	0.773359	SP18-4368-001_Region_1_tv-21_th-16	ddpm_5x
SP18-4368-001	Region_1_tv-21_th-17	17.6818	0.683917	7.80144	0.311483	0.794915	SP18-4368-001_Region_1_tv-21_th-17	ddpm_5x
SP18-4368-001	Region_1_tv-21_th-18	15.0551	0.506591	9.3704	0.369934	0.727004	SP18-4368-001_Region_1_tv-21_th-18	ddpm_5x
SP18-4368-001	Region_1_tv-5_th-3	14.9935	0.512572	9.13933	0.358259	0.637966	SP18-4368-001_Region_1_tv-5_th-3	ddpm_5x
SP18-4368-001	Region_1_tv-9_th-5	14.6379	0.488735	9.27827	0.394409	0.599959	SP18-4368-001_Region_1_tv-9_th-5	ddpm_5x
SP18-4411-001	Region_1_tv-12_th-13	15.8287	0.553103	9.05179	0.369972	0.654015	SP18-4411-001_Region_1_tv-12_th-13	ddpm_5x
SP18-4411-001	Region_1_tv-13_th-12	14.0297	0.472337	9.24776	0.400229	0.677346	SP18-4411-001_Region_1_tv-13_th-12	ddpm_5x
SP18-4411-001	Region_1_tv-13_th-13	16.2035	0.626625	7.7788	0.316571	0.752563	SP18-4411-001_Region_1_tv-13_th-13	ddpm_5x
SP18-4411-001	Region_1_tv-19_th-16	16.2026	0.584272	7.7174	0.308929	0.709045	SP18-4411-001_Region_1_tv-19_th-16	ddpm_5x
SP18-4411-001	Region_1_tv-19_th-18	17.87	0.664157	7.69929	0.298373	0.769283	SP18-4411-001_Region_1_tv-19_th-18	ddpm_5x
SP18-4411-001	Region_1_tv-20_th-16	15.3206	0.540573	8.57882	0.357642	0.677668	SP18-4411-001_Region_1_tv-20_th-16	ddpm_5x
SP18-4411-001	Region_1_tv-20_th-17	18.0397	0.648588	7.55961	0.303888	0.733413	SP18-4411-001_Region_1_tv-20_th-17	ddpm_5x
SP18-4411-001	Region_1_tv-20_th-18	16.9452	0.62089	8.12089	0.320589	0.720202	SP18-4411-001_Region_1_tv-20_th-18	ddpm_5x
SP18-4411-001	Region_1_tv-21_th-18	17.0795	0.625283	7.77913	0.286681	0.738073	SP18-4411-001_Region_1_tv-21_th-18	ddpm_5x
SP18-4411-001	Region_1_tv-2_th-2	18.4702	0.759066	6.71199	0.220336	0.732859	SP18-4411-001_Region_1_tv-2_th-2	ddpm_5x
SP18-4411-001	Region_1_tv-3_th-3	18.7192	0.791922	6.025	0.195489	0.73173	SP18-4411-001_Region_1_tv-3_th-3	ddpm_5x
SP18-4411-001	Region_1_tv-4_th-3	18.2318	0.762479	6.61698	0.224188	0.711322	SP18-4411-001_Region_1_tv-4_th-3	ddpm_5x
SP18-4971-001	Region_1_tv-10_th-10	15.7865	0.506113	9.21237	0.402775	0.536602	SP18-4971-001_Region_1_tv-10_th-10	ddpm_5x
SP18-4971-001	Region_1_tv-10_th-8	13.7414	0.493351	9.68608	0.424552	0.560637	SP18-4971-001_Region_1_tv-10_th-8	ddpm_5x
SP18-4971-001	Region_1_tv-2_th-3	17.8561	0.53054	8.7174	0.398298	0.574187	SP18-4971-001_Region_1_tv-2_th-3	ddpm_5x
SP18-4971-001	Region_1_tv-3_th-5	15.4114	0.431154	9.75119	0.409745	0.436737	SP18-4971-001_Region_1_tv-3_th-5	ddpm_5x
SP18-4971-001	Region_1_tv-3_th-6	15.6258	0.585452	9.02046	0.375961	0.68255	SP18-4971-001_Region_1_tv-3_th-6	ddpm_5x
SP18-4971-001	Region_1_tv-3_th-7	16.1022	0.492976	9.21829	0.412204	0.525997	SP18-4971-001_Region_1_tv-3_th-7	ddpm_5x
SP18-4971-001	Region_1_tv-4_th-5	19.1399	0.713365	7.21268	0.277112	0.723563	SP18-4971-001_Region_1_tv-4_th-5	ddpm_5x
SP18-4971-001	Region_1_tv-4_th-6	19.4854	0.772819	6.76011	0.241143	0.820032	SP18-4971-001_Region_1_tv-4_th-6	ddpm_5x
SP18-4971-001	Region_1_tv-4_th-7	17.351	0.671746	7.73731	0.302873	0.789234	SP18-4971-001_Region_1_tv-4_th-7	ddpm_5x
SP18-4971-001	Region_1_tv-5_th-6	19.1018	0.767206	6.979	0.261145	0.837397	SP18-4971-001_Region_1_tv-5_th-6	ddpm_5x
SP18-4971-001	Region_1_tv-8_th-10	17.4453	0.66702	8.07048	0.306383	0.721821	SP18-4971-001_Region_1_tv-8_th-10	ddpm_5x
SP18-4971-001	Region_1_tv-9_th-10	14.3124	0.4247	9.81929	0.42727	0.51305	SP18-4971-001_Region_1_tv-9_th-10	ddpm_5x
SP18-5025-001	Region_1_tv-5_th-4	16.5928	0.617821	8.34263	0.347391	0.758019	SP18-5025-001_Region_1_tv-5_th-4	ddpm_5x
SP18-5025-001	Region_1_tv-6_th-15	16.9295	0.642566	8.93073	0.327023	0.784067	SP18-5025-001_Region_1_tv-6_th-15	ddpm_5x
SP18-5025-001	Region_1_tv-6_th-2	18.5162	0.77098	6.8259	0.221568	0.819368	SP18-5025-001_Region_1_tv-6_th-2	ddpm_5x
SP18-5025-001	Region_1_tv-6_th-3	16.024	0.609816	8.77142	0.356111	0.731286	SP18-5025-001_Region_1_tv-6_th-3	ddpm_5x
SP18-5025-001	Region_1_tv-6_th-9	15.1996	0.509946	9.64971	0.392592	0.677212	SP18-5025-001_Region_1_tv-6_th-9	ddpm_5x
SP18-5025-001	Region_1_tv-7_th-8	16.3224	0.594996	8.73262	0.325281	0.7723	SP18-5025-001_Region_1_tv-7_th-8	ddpm_5x
SP18-5025-001	Region_1_tv-7_th-9	17.498	0.672036	7.87418	0.306959	0.786927	SP18-5025-001_Region_1_tv-7_th-9	ddpm_5x
SP18-5025-001	Region_1_tv-8_th-10	18.6617	0.806538	6.21475	0.232967	0.850079	SP18-5025-001_Region_1_tv-8_th-10	ddpm_5x
SP18-5025-001	Region_1_tv-8_th-15	16.9558	0.611783	9.01403	0.341898	0.800383	SP18-5025-001_Region_1_tv-8_th-15	ddpm_5x
SP18-5025-001	Region_1_tv-9_th-16	16.2797	0.627803	8.9888	0.342763	0.768863	SP18-5025-001_Region_1_tv-9_th-16	ddpm_5x
SP18-5025-001	Region_1_tv-9_th-8	15.1543	0.536048	9.61675	0.386892	0.681482	SP18-5025-001_Region_1_tv-9_th-8	ddpm_5x
SP18-5025-001	Region_1_tv-9_th-9	15.2296	0.537394	9.48872	0.374571	0.688599	SP18-5025-001_Region_1_tv-9_th-9	ddpm_5x
SP18-504-001	Region_1_tv-11_th-12	15.9369	0.439053	9.15588	0.395827	0.52185	SP18-504-001_Region_1_tv-11_th-12	ddpm_5x
SP18-504-001	Region_1_tv-27_th-22	17.4677	0.537721	8.6401	0.350005	0.605757	SP18-504-001_Region_1_tv-27_th-22	ddpm_5x
SP18-504-001	Region_1_tv-30_th-26	19.4874	0.76519	6.50323	0.235878	0.781189	SP18-504-001_Region_1_tv-30_th-26	ddpm_5x
SP18-504-001	Region_1_tv-30_th-27	19.4004	0.72973	6.74517	0.260437	0.787098	SP18-504-001_Region_1_tv-30_th-27	ddpm_5x
SP18-504-001	Region_1_tv-31_th-26	18.385	0.708732	7.4229	0.268336	0.773714	SP18-504-001_Region_1_tv-31_th-26	ddpm_5x
SP18-504-001	Region_1_tv-31_th-27	18.0207	0.675565	8.00995	0.285262	0.791503	SP18-504-001_Region_1_tv-31_th-27	ddpm_5x
SP18-504-001	Region_1_tv-32_th-25	20.249	0.791324	6.24481	0.24004	0.814426	SP18-504-001_Region_1_tv-32_th-25	ddpm_5x
SP18-504-001	Region_1_tv-32_th-26	19.5964	0.749327	6.94431	0.248952	0.821984	SP18-504-001_Region_1_tv-32_th-26	ddpm_5x
SP18-504-001	Region_1_tv-32_th-27	17.44	0.662442	7.67241	0.288553	0.687793	SP18-504-001_Region_1_tv-32_th-27	ddpm_5x
SP18-504-001	Region_1_tv-6_th-8	16.0924	0.537485	8.88269	0.343117	0.643497	SP18-504-001_Region_1_tv-6_th-8	ddpm_5x
SP18-504-001	Region_1_tv-8_th-7	15.377	0.478979	9.06715	0.413062	0.610085	SP18-504-001_Region_1_tv-8_th-7	ddpm_5x
SP18-504-001	Region_1_tv-9_th-6	15.4465	0.495519	9.21502	0.418419	0.607214	SP18-504-001_Region_1_tv-9_th-6	ddpm_5x
SP18-5453-001	Region_1_tv-10_th-7	13.5884	0.451627	9.25474	0.434094	0.596954	SP18-5453-001_Region_1_tv-10_th-7	ddpm_5x
SP18-5453-001	Region_1_tv-11_th-8	17.8525	0.698148	7.66972	0.293951	0.772724	SP18-5453-001_Region_1_tv-11_th-8	ddpm_5x
SP18-5453-001	Region_1_tv-12_th-18	15.3917	0.53825	9.46074	0.389584	0.690701	SP18-5453-001_Region_1_tv-12_th-18	ddpm_5x
SP18-5453-001	Region_1_tv-16_th-6	15.896	0.569012	8.94574	0.345121	0.719484	SP18-5453-001_Region_1_tv-16_th-6	ddpm_5x
SP18-5453-001	Region_1_tv-17_th-12	14.4663	0.510277	9.87884	0.411374	0.573746	SP18-5453-001_Region_1_tv-17_th-12	ddpm_5x
SP18-5453-001	Region_1_tv-17_th-13	15.4471	0.586368	9.22495	0.373989	0.637221	SP18-5453-001_Region_1_tv-17_th-13	ddpm_5x
SP18-5453-001	Region_1_tv-17_th-14	15.9484	0.586362	8.81003	0.354608	0.668056	SP18-5453-001_Region_1_tv-17_th-14	ddpm_5x
SP18-5453-001	Region_1_tv-17_th-3	14.1846	0.319745	10.1055	0.456392	0.44379	SP18-5453-001_Region_1_tv-17_th-3	ddpm_5x
SP18-5453-001	Region_1_tv-17_th-4	15.1052	0.526243	9.89045	0.406211	0.656155	SP18-5453-001_Region_1_tv-17_th-4	ddpm_5x
SP18-5453-001	Region_1_tv-17_th-5	16.4668	0.556202	9.30749	0.357261	0.708662	SP18-5453-001_Region_1_tv-17_th-5	ddpm_5x
SP18-5453-001	Region_1_tv-17_th-6	13.6833	0.298149	9.97724	0.454822	0.430801	SP18-5453-001_Region_1_tv-17_th-6	ddpm_5x
SP18-5453-001	Region_1_tv-18_th-12	14.55	0.507179	9.93337	0.409814	0.549447	SP18-5453-001_Region_1_tv-18_th-12	ddpm_5x
SP18-995-001	Region_1_tv-10_th-5	17.5316	0.714758	7.81712	0.285199	0.797699	SP18-995-001_Region_1_tv-10_th-5	ddpm_5x
SP18-995-001	Region_1_tv-13_th-12	19.8434	0.78977	6.25319	0.232009	0.806456	SP18-995-001_Region_1_tv-13_th-12	ddpm_5x
SP18-995-001	Region_1_tv-3_th-3	20.33	0.820948	5.91711	0.183333	0.803509	SP18-995-001_Region_1_tv-3_th-3	ddpm_5x
SP18-995-001	Region_1_tv-6_th-6	19.0165	0.725154	7.57969	0.260537	0.835196	SP18-995-001_Region_1_tv-6_th-6	ddpm_5x
SP18-995-001	Region_1_tv-6_th-7	17.937	0.689132	8.03628	0.306194	0.776855	SP18-995-001_Region_1_tv-6_th-7	ddpm_5x
SP18-995-001	Region_1_tv-7_th-7	18.4375	0.727779	7.5157	0.280335	0.752933	SP18-995-001_Region_1_tv-7_th-7	ddpm_5x
SP18-995-001	Region_1_tv-8_th-6	17.6412	0.658724	8.39861	0.310788	0.787825	SP18-995-001_Region_1_tv-8_th-6	ddpm_5x
SP18-995-001	Region_1_tv-8_th-7	19.0703	0.74576	7.26276	0.254037	0.803108	SP18-995-001_Region_1_tv-8_th-7	ddpm_5x
SP18-995-001	Region_1_tv-8_th-8	16.4033	0.621013	8.93834	0.344262	0.721581	SP18-995-001_Region_1_tv-8_th-8	ddpm_5x
SP18-995-001	Region_1_tv-9_th-12	16.4211	0.634128	8.68543	0.32448	0.711848	SP18-995-001_Region_1_tv-9_th-12	ddpm_5x
SP18-995-001	Region_1_tv-9_th-3	18.7164	0.749879	7.23544	0.236495	0.810268	SP18-995-001_Region_1_tv-9_th-3	ddpm_5x
SP18-995-001	Region_1_tv-9_th-6	16.5247	0.609736	9.21912	0.338043	0.760919	SP18-995-001_Region_1_tv-9_th-6	ddpm_5x
