# Supplementary material for: Pixel super-resolved virtual staining of label-free tissue using diffusion models
Source: Nat Commun. 2025 May 30;16:5016. doi: 10.1038/s41467-025-60387-z (PMC12125245; doi:10.1038/s41467-025-60387-z)
Supplement: Supplementary file 12 — Source Data [file 41467_2025_60387_MOESM12_ESM.xlsx]

## Sheet: Supp Figure 3
Data for supplimentary figure 3
Slide Name	FOV Name	PSNR	SSIM	RMSE	LPIPS	PCC	Unique FOV ID	Model
SP18-133-001	Region_1_tv-15_th-9	18.2321	0.713652	8.63865	0.260218	0.812226	SP18-133-001_Region_1_tv-15_th-9	diffusion_2x_2channel
SP18-133-001	Region_1_tv-22_th-15	19.2174	0.782619	7.05654	0.232652	0.827061	SP18-133-001_Region_1_tv-22_th-15	diffusion_2x_2channel
SP18-133-001	Region_1_tv-22_th-16	19.234	0.779119	6.67942	0.235796	0.786308	SP18-133-001_Region_1_tv-22_th-16	diffusion_2x_2channel
SP18-133-001	Region_1_tv-23_th-16	17.2778	0.633374	8.58403	0.326055	0.765433	SP18-133-001_Region_1_tv-23_th-16	diffusion_2x_2channel
SP18-133-001	Region_1_tv-24_th-16	17.7911	0.565608	9.25767	0.328777	0.786524	SP18-133-001_Region_1_tv-24_th-16	diffusion_2x_2channel
SP18-133-001	Region_1_tv-25_th-15	15.2718	0.424982	9.66196	0.382441	0.60723	SP18-133-001_Region_1_tv-25_th-15	diffusion_2x_2channel
SP18-133-001	Region_1_tv-6_th-5	20.3784	0.836827	6.10639	0.180119	0.834168	SP18-133-001_Region_1_tv-6_th-5	diffusion_2x_2channel
SP18-133-001	Region_1_tv-6_th-8	21.0909	0.853196	5.91013	0.175037	0.83357	SP18-133-001_Region_1_tv-6_th-8	diffusion_2x_2channel
SP18-133-001	Region_1_tv-7_th-8	20.2552	0.785838	6.87056	0.22389	0.800373	SP18-133-001_Region_1_tv-7_th-8	diffusion_2x_2channel
SP18-133-001	Region_1_tv-8_th-4	15.7376	0.535605	9.00197	0.346924	0.606389	SP18-133-001_Region_1_tv-8_th-4	diffusion_2x_2channel
SP18-133-001	Region_1_tv-8_th-7	16.1224	0.5084	9.3909	0.370427	0.599074	SP18-133-001_Region_1_tv-8_th-7	diffusion_2x_2channel
SP18-133-001	Region_1_tv-9_th-8	16.9076	0.585501	9.1881	0.340344	0.601143	SP18-133-001_Region_1_tv-9_th-8	diffusion_2x_2channel
SP18-1739-001	Region_1_tv-12_th-11	19.3806	0.765256	7.69083	0.234937	0.834848	SP18-1739-001_Region_1_tv-12_th-11	diffusion_2x_2channel
SP18-1739-001	Region_1_tv-13_th-9	21.8933	0.833742	6.37415	0.181808	0.893071	SP18-1739-001_Region_1_tv-13_th-9	diffusion_2x_2channel
SP18-1739-001	Region_1_tv-16_th-14	19.4439	0.789669	6.81963	0.19843	0.835748	SP18-1739-001_Region_1_tv-16_th-14	diffusion_2x_2channel
SP18-1739-001	Region_1_tv-17_th-12	19.1173	0.786012	6.75331	0.204934	0.810899	SP18-1739-001_Region_1_tv-17_th-12	diffusion_2x_2channel
SP18-1739-001	Region_1_tv-18_th-12	17.0952	0.665083	8.41344	0.282653	0.803598	SP18-1739-001_Region_1_tv-18_th-12	diffusion_2x_2channel
SP18-1739-001	Region_1_tv-2_th-6	17.7993	0.678485	8.70179	0.268905	0.799587	SP18-1739-001_Region_1_tv-2_th-6	diffusion_2x_2channel
SP18-1739-001	Region_1_tv-8_th-6	17.4542	0.661291	8.82898	0.293564	0.777369	SP18-1739-001_Region_1_tv-8_th-6	diffusion_2x_2channel
SP18-1739-001	Region_1_tv-9_th-6	18.0653	0.711086	8.47422	0.273673	0.824428	SP18-1739-001_Region_1_tv-9_th-6	diffusion_2x_2channel
SP18-245-001	Region_1_tv-3_th-27	16.3739	0.678867	8.81516	0.313154	0.783777	SP18-245-001_Region_1_tv-3_th-27	diffusion_2x_2channel
SP18-245-001	Region_1_tv-3_th-28	15.4524	0.634288	9.16524	0.347093	0.744147	SP18-245-001_Region_1_tv-3_th-28	diffusion_2x_2channel
SP18-245-001	Region_1_tv-4_th-23	16.2356	0.645097	8.78449	0.320716	0.760147	SP18-245-001_Region_1_tv-4_th-23	diffusion_2x_2channel
SP18-245-001	Region_1_tv-4_th-25	18.401	0.742989	7.69506	0.246748	0.850976	SP18-245-001_Region_1_tv-4_th-25	diffusion_2x_2channel
SP18-245-001	Region_1_tv-4_th-26	18.8349	0.807265	6.7895	0.213764	0.849615	SP18-245-001_Region_1_tv-4_th-26	diffusion_2x_2channel
SP18-245-001	Region_1_tv-6_th-22	17.2783	0.632395	9.06363	0.337171	0.75578	SP18-245-001_Region_1_tv-6_th-22	diffusion_2x_2channel
SP18-245-001	Region_1_tv-6_th-23	17.6584	0.704401	8.32895	0.267613	0.82275	SP18-245-001_Region_1_tv-6_th-23	diffusion_2x_2channel
SP18-245-001	Region_1_tv-6_th-24	18.2042	0.709183	7.78336	0.265731	0.827243	SP18-245-001_Region_1_tv-6_th-24	diffusion_2x_2channel
SP18-245-001	Region_1_tv-6_th-28	18.7898	0.754612	7.70515	0.247156	0.853452	SP18-245-001_Region_1_tv-6_th-28	diffusion_2x_2channel
SP18-245-001	Region_1_tv-7_th-22	16.511	0.596893	9.12639	0.342094	0.637933	SP18-245-001_Region_1_tv-7_th-22	diffusion_2x_2channel
SP18-245-001	Region_1_tv-7_th-27	17.8746	0.706881	7.75896	0.273437	0.804319	SP18-245-001_Region_1_tv-7_th-27	diffusion_2x_2channel
SP18-245-001	Region_1_tv-7_th-28	16.3946	0.622645	9.01991	0.319925	0.738248	SP18-245-001_Region_1_tv-7_th-28	diffusion_2x_2channel
SP18-29-001	Region_1_tv-11_th-11	21.0454	0.845678	5.55679	0.185317	0.81846	SP18-29-001_Region_1_tv-11_th-11	diffusion_2x_2channel
SP18-29-001	Region_1_tv-11_th-12	16.9342	0.645994	8.45335	0.292775	0.762154	SP18-29-001_Region_1_tv-11_th-12	diffusion_2x_2channel
SP18-29-001	Region_1_tv-11_th-13	16.0488	0.566312	9.04859	0.335561	0.706417	SP18-29-001_Region_1_tv-11_th-13	diffusion_2x_2channel
SP18-29-001	Region_1_tv-12_th-10	27.979	0.953573	3.66361	0.14276	0.843341	SP18-29-001_Region_1_tv-12_th-10	diffusion_2x_2channel
SP18-29-001	Region_1_tv-12_th-13	15.5481	0.523506	9.53409	0.347151	0.652873	SP18-29-001_Region_1_tv-12_th-13	diffusion_2x_2channel
SP18-29-001	Region_1_tv-13_th-11	15.8048	0.492273	9.61078	0.369973	0.614394	SP18-29-001_Region_1_tv-13_th-11	diffusion_2x_2channel
SP18-29-001	Region_1_tv-17_th-15	16.1132	0.542161	9.29322	0.353612	0.684989	SP18-29-001_Region_1_tv-17_th-15	diffusion_2x_2channel
SP18-29-001	Region_1_tv-20_th-22	20.6131	0.801401	6.01933	0.212821	0.785325	SP18-29-001_Region_1_tv-20_th-22	diffusion_2x_2channel
SP18-29-001	Region_1_tv-6_th-7	20.8395	0.842954	6.11835	0.184194	0.824336	SP18-29-001_Region_1_tv-6_th-7	diffusion_2x_2channel
SP18-29-001	Region_1_tv-7_th-5	19.8998	0.809341	6.04065	0.19311	0.783733	SP18-29-001_Region_1_tv-7_th-5	diffusion_2x_2channel
SP18-29-001	Region_1_tv-7_th-6	15.6102	0.528555	9.06044	0.342823	0.696264	SP18-29-001_Region_1_tv-7_th-6	diffusion_2x_2channel
SP18-3502-001	Region_1_tv-11_th-9	18.7593	0.765393	7.00194	0.227084	0.760814	SP18-3502-001_Region_1_tv-11_th-9	diffusion_2x_2channel
SP18-3502-001	Region_1_tv-12_th-7	18.9785	0.761758	7.22108	0.226113	0.837734	SP18-3502-001_Region_1_tv-12_th-7	diffusion_2x_2channel
SP18-3502-001	Region_1_tv-12_th-8	17.0998	0.651205	8.32339	0.308078	0.734652	SP18-3502-001_Region_1_tv-12_th-8	diffusion_2x_2channel
SP18-3502-001	Region_1_tv-14_th-8	16.8466	0.598539	8.77652	0.327771	0.765896	SP18-3502-001_Region_1_tv-14_th-8	diffusion_2x_2channel
SP18-3502-001	Region_1_tv-20_th-19	18.8593	0.775511	7.07734	0.227211	0.79979	SP18-3502-001_Region_1_tv-20_th-19	diffusion_2x_2channel
SP18-3502-001	Region_1_tv-21_th-19	17.8725	0.679784	8.49199	0.282956	0.785605	SP18-3502-001_Region_1_tv-21_th-19	diffusion_2x_2channel
SP18-3502-001	Region_1_tv-22_th-19	17.5661	0.661778	8.69163	0.301209	0.775222	SP18-3502-001_Region_1_tv-22_th-19	diffusion_2x_2channel
SP18-3502-001	Region_1_tv-2_th-10	17.7291	0.590326	9.22768	0.371927	0.608608	SP18-3502-001_Region_1_tv-2_th-10	diffusion_2x_2channel
SP18-3502-001	Region_1_tv-2_th-11	18.1884	0.713333	8.43688	0.291337	0.71624	SP18-3502-001_Region_1_tv-2_th-11	diffusion_2x_2channel
SP18-3502-001	Region_1_tv-2_th-9	17.0892	0.580007	9.19215	0.357354	0.678574	SP18-3502-001_Region_1_tv-2_th-9	diffusion_2x_2channel
SP18-3502-001	Region_1_tv-3_th-7	15.9815	0.472111	9.09982	0.39572	0.590846	SP18-3502-001_Region_1_tv-3_th-7	diffusion_2x_2channel
SP18-3529-001	Region_1_tv-12_th-14	19.1769	0.709183	7.99008	0.266159	0.828258	SP18-3529-001_Region_1_tv-12_th-14	diffusion_2x_2channel
SP18-3529-001	Region_1_tv-12_th-15	18.9813	0.666966	7.92918	0.277531	0.832705	SP18-3529-001_Region_1_tv-12_th-15	diffusion_2x_2channel
SP18-3529-001	Region_1_tv-13_th-18	21.2735	0.842187	5.63797	0.150477	0.832919	SP18-3529-001_Region_1_tv-13_th-18	diffusion_2x_2channel
SP18-3529-001	Region_1_tv-15_th-23	20.1464	0.83053	6.10137	0.17666	0.772585	SP18-3529-001_Region_1_tv-15_th-23	diffusion_2x_2channel
SP18-3529-001	Region_1_tv-3_th-5	17.4321	0.624993	8.11879	0.310757	0.692977	SP18-3529-001_Region_1_tv-3_th-5	diffusion_2x_2channel
SP18-3529-001	Region_1_tv-4_th-3	18.6833	0.714816	8.20697	0.258451	0.807005	SP18-3529-001_Region_1_tv-4_th-3	diffusion_2x_2channel
SP18-3529-001	Region_1_tv-5_th-3	17.7341	0.661154	8.89975	0.303683	0.744349	SP18-3529-001_Region_1_tv-5_th-3	diffusion_2x_2channel
SP18-3529-001	Region_1_tv-6_th-3	18.8657	0.727439	7.99003	0.248016	0.809431	SP18-3529-001_Region_1_tv-6_th-3	diffusion_2x_2channel
SP18-3529-001	Region_1_tv-6_th-4	17.8018	0.656927	8.87294	0.282479	0.77566	SP18-3529-001_Region_1_tv-6_th-4	diffusion_2x_2channel
SP18-3529-001	Region_1_tv-7_th-10	19.9038	0.825028	6.38118	0.189065	0.84896	SP18-3529-001_Region_1_tv-7_th-10	diffusion_2x_2channel
SP18-3529-001	Region_1_tv-8_th-10	22.2698	0.859644	5.4937	0.175236	0.875781	SP18-3529-001_Region_1_tv-8_th-10	diffusion_2x_2channel
SP18-3529-001	Region_1_tv-9_th-16	17.9447	0.59064	8.5092	0.319288	0.692197	SP18-3529-001_Region_1_tv-9_th-16	diffusion_2x_2channel
SP18-3790-001	Region_1_tv-13_th-10	24.7316	0.957662	4.05397	0.102467	0.683062	SP18-3790-001_Region_1_tv-13_th-10	diffusion_2x_2channel
SP18-3790-001	Region_1_tv-16_th-14	19.5375	0.787767	7.00262	0.208707	0.862031	SP18-3790-001_Region_1_tv-16_th-14	diffusion_2x_2channel
SP18-3790-001	Region_1_tv-16_th-15	19.5435	0.78591	7.01459	0.216055	0.815372	SP18-3790-001_Region_1_tv-16_th-15	diffusion_2x_2channel
SP18-3790-001	Region_1_tv-17_th-13	17.1716	0.618095	8.46482	0.341739	0.673611	SP18-3790-001_Region_1_tv-17_th-13	diffusion_2x_2channel
SP18-3790-001	Region_1_tv-17_th-14	17.6871	0.69611	8.05688	0.28316	0.714876	SP18-3790-001_Region_1_tv-17_th-14	diffusion_2x_2channel
SP18-3790-001	Region_1_tv-18_th-12	17.4301	0.727877	7.91859	0.32918	0.72196	SP18-3790-001_Region_1_tv-18_th-12	diffusion_2x_2channel
SP18-3790-001	Region_1_tv-18_th-13	18.6934	0.649062	8.43199	0.358829	0.610145	SP18-3790-001_Region_1_tv-18_th-13	diffusion_2x_2channel
SP18-3790-001	Region_1_tv-4_th-3	24.0553	0.890676	5.28145	0.192619	0.785001	SP18-3790-001_Region_1_tv-4_th-3	diffusion_2x_2channel
SP18-3790-001	Region_1_tv-4_th-4	16.1787	0.650818	9.06299	0.300874	0.682999	SP18-3790-001_Region_1_tv-4_th-4	diffusion_2x_2channel
SP18-3790-001	Region_1_tv-5_th-2	17.5791	0.676379	8.38193	0.255339	0.771783	SP18-3790-001_Region_1_tv-5_th-2	diffusion_2x_2channel
SP18-3790-001	Region_1_tv-5_th-3	16.0353	0.355071	9.74778	0.433123	0.538681	SP18-3790-001_Region_1_tv-5_th-3	diffusion_2x_2channel
SP18-3790-001	Region_1_tv-5_th-4	16.0328	0.606581	9.21066	0.321024	0.697652	SP18-3790-001_Region_1_tv-5_th-4	diffusion_2x_2channel
SP18-3907-001	Region_1_tv-13_th-12	19.7207	0.832027	5.54984	0.215136	0.807016	SP18-3907-001_Region_1_tv-13_th-12	diffusion_2x_2channel
SP18-3907-001	Region_1_tv-13_th-17	17.1562	0.703001	7.08754	0.240419	0.750186	SP18-3907-001_Region_1_tv-13_th-17	diffusion_2x_2channel
SP18-3907-001	Region_1_tv-13_th-18	16.4879	0.461758	9.3533	0.385976	0.604826	SP18-3907-001_Region_1_tv-13_th-18	diffusion_2x_2channel
SP18-3907-001	Region_1_tv-14_th-13	14.846	0.475768	9.62677	0.401055	0.371948	SP18-3907-001_Region_1_tv-14_th-13	diffusion_2x_2channel
SP18-3907-001	Region_1_tv-15_th-12	17.5564	0.549117	9.5464	0.356459	0.634165	SP18-3907-001_Region_1_tv-15_th-12	diffusion_2x_2channel
SP18-3907-001	Region_1_tv-15_th-13	13.7853	0.289344	9.93421	0.446507	0.156328	SP18-3907-001_Region_1_tv-15_th-13	diffusion_2x_2channel
SP18-3907-001	Region_1_tv-15_th-14	18.3604	0.617531	8.39991	0.340509	0.615175	SP18-3907-001_Region_1_tv-15_th-14	diffusion_2x_2channel
SP18-3907-001	Region_1_tv-19_th-10	15.4815	0.493269	9.52082	0.379481	0.582483	SP18-3907-001_Region_1_tv-19_th-10	diffusion_2x_2channel
SP18-3907-001	Region_1_tv-21_th-9	16.6299	0.629015	8.84957	0.311879	0.686788	SP18-3907-001_Region_1_tv-21_th-9	diffusion_2x_2channel
SP18-3907-001	Region_1_tv-4_th-25	18.9613	0.786374	6.70141	0.208327	0.852042	SP18-3907-001_Region_1_tv-4_th-25	diffusion_2x_2channel
SP18-3907-001	Region_1_tv-5_th-25	17.9512	0.725019	7.57956	0.241462	0.844197	SP18-3907-001_Region_1_tv-5_th-25	diffusion_2x_2channel
SP18-3907-001	Region_1_tv-6_th-5	21.362	0.698718	6.67929	0.310931	0.583112	SP18-3907-001_Region_1_tv-6_th-5	diffusion_2x_2channel
SP18-4368-001	Region_1_tv-13_th-10	18.1732	0.6551	8.91386	0.271979	0.725825	SP18-4368-001_Region_1_tv-13_th-10	diffusion_2x_2channel
SP18-4368-001	Region_1_tv-13_th-8	18.4067	0.789461	6.92465	0.224677	0.838594	SP18-4368-001_Region_1_tv-13_th-8	diffusion_2x_2channel
SP18-4368-001	Region_1_tv-13_th-9	17.7261	0.60447	9.0111	0.319346	0.726326	SP18-4368-001_Region_1_tv-13_th-9	diffusion_2x_2channel
SP18-4368-001	Region_1_tv-16_th-14	19.3816	0.775024	6.86251	0.211531	0.834308	SP18-4368-001_Region_1_tv-16_th-14	diffusion_2x_2channel
SP18-4368-001	Region_1_tv-16_th-15	20.1194	0.81785	5.90484	0.182842	0.850987	SP18-4368-001_Region_1_tv-16_th-15	diffusion_2x_2channel
SP18-4368-001	Region_1_tv-19_th-18	15.7486	0.467659	9.24414	0.376438	0.648405	SP18-4368-001_Region_1_tv-19_th-18	diffusion_2x_2channel
SP18-4368-001	Region_1_tv-20_th-17	17.3453	0.669818	8.4515	0.291115	0.778903	SP18-4368-001_Region_1_tv-20_th-17	diffusion_2x_2channel
SP18-4368-001	Region_1_tv-21_th-16	18.0777	0.725407	8.02795	0.251777	0.828477	SP18-4368-001_Region_1_tv-21_th-16	diffusion_2x_2channel
SP18-4368-001	Region_1_tv-21_th-17	18.7155	0.749312	7.61497	0.257217	0.844373	SP18-4368-001_Region_1_tv-21_th-17	diffusion_2x_2channel
SP18-4368-001	Region_1_tv-21_th-18	14.1134	0.589597	9.21606	0.319008	0.614848	SP18-4368-001_Region_1_tv-21_th-18	diffusion_2x_2channel
SP18-4368-001	Region_1_tv-5_th-3	16.322	0.606254	8.98961	0.295754	0.724235	SP18-4368-001_Region_1_tv-5_th-3	diffusion_2x_2channel
SP18-4368-001	Region_1_tv-9_th-5	16.5688	0.613668	9.13536	0.309411	0.724432	SP18-4368-001_Region_1_tv-9_th-5	diffusion_2x_2channel
SP18-4411-001	Region_1_tv-12_th-13	17.5026	0.65758	8.76227	0.289128	0.745377	SP18-4411-001_Region_1_tv-12_th-13	diffusion_2x_2channel
SP18-4411-001	Region_1_tv-13_th-13	17.1001	0.681473	7.9178	0.27728	0.806273	SP18-4411-001_Region_1_tv-13_th-13	diffusion_2x_2channel
SP18-4411-001	Region_1_tv-19_th-16	16.6827	0.624334	7.72694	0.294315	0.743141	SP18-4411-001_Region_1_tv-19_th-16	diffusion_2x_2channel
SP18-4411-001	Region_1_tv-19_th-18	18.481	0.729601	7.67357	0.249713	0.811365	SP18-4411-001_Region_1_tv-19_th-18	diffusion_2x_2channel
SP18-4411-001	Region_1_tv-20_th-16	16.3196	0.605781	8.47981	0.30879	0.742662	SP18-4411-001_Region_1_tv-20_th-16	diffusion_2x_2channel
SP18-4411-001	Region_1_tv-20_th-17	18.3314	0.692858	7.45475	0.277777	0.770445	SP18-4411-001_Region_1_tv-20_th-17	diffusion_2x_2channel
SP18-4411-001	Region_1_tv-20_th-18	17.7977	0.69119	8.04397	0.26597	0.770117	SP18-4411-001_Region_1_tv-20_th-18	diffusion_2x_2channel
SP18-4411-001	Region_1_tv-21_th-18	17.3517	0.676746	7.75106	0.253187	0.776656	SP18-4411-001_Region_1_tv-21_th-18	diffusion_2x_2channel
SP18-4411-001	Region_1_tv-2_th-2	19.7827	0.806252	6.86775	0.181289	0.824415	SP18-4411-001_Region_1_tv-2_th-2	diffusion_2x_2channel
SP18-4411-001	Region_1_tv-3_th-3	20.1706	0.827605	6.18053	0.168047	0.815322	SP18-4411-001_Region_1_tv-3_th-3	diffusion_2x_2channel
SP18-4411-001	Region_1_tv-4_th-3	19.8899	0.816555	6.73935	0.182804	0.826413	SP18-4411-001_Region_1_tv-4_th-3	diffusion_2x_2channel
SP18-4971-001	Region_1_tv-10_th-10	16.0391	0.570473	9.17914	0.362751	0.559178	SP18-4971-001_Region_1_tv-10_th-10	diffusion_2x_2channel
SP18-4971-001	Region_1_tv-10_th-8	16.3412	0.646581	9.39711	0.321292	0.714713	SP18-4971-001_Region_1_tv-10_th-8	diffusion_2x_2channel
SP18-4971-001	Region_1_tv-2_th-3	17.9159	0.552932	8.86863	0.375471	0.60405	SP18-4971-001_Region_1_tv-2_th-3	diffusion_2x_2channel
SP18-4971-001	Region_1_tv-3_th-5	16.135	0.512559	9.57442	0.369979	0.491688	SP18-4971-001_Region_1_tv-3_th-5	diffusion_2x_2channel
SP18-4971-001	Region_1_tv-3_th-6	18.2575	0.715851	8.71171	0.275197	0.820269	SP18-4971-001_Region_1_tv-3_th-6	diffusion_2x_2channel
SP18-4971-001	Region_1_tv-3_th-7	17.6016	0.602407	9.06399	0.340396	0.63837	SP18-4971-001_Region_1_tv-3_th-7	diffusion_2x_2channel
SP18-4971-001	Region_1_tv-4_th-5	19.7255	0.755276	7.07466	0.253366	0.758396	SP18-4971-001_Region_1_tv-4_th-5	diffusion_2x_2channel
SP18-4971-001	Region_1_tv-4_th-6	21.2111	0.84497	6.61599	0.182184	0.894926	SP18-4971-001_Region_1_tv-4_th-6	diffusion_2x_2channel
SP18-4971-001	Region_1_tv-4_th-7	18.6981	0.741709	7.67543	0.257186	0.855448	SP18-4971-001_Region_1_tv-4_th-7	diffusion_2x_2channel
SP18-4971-001	Region_1_tv-5_th-6	21.1882	0.835081	6.94259	0.194488	0.912653	SP18-4971-001_Region_1_tv-5_th-6	diffusion_2x_2channel
SP18-4971-001	Region_1_tv-8_th-10	18.142	0.743656	7.96244	0.257809	0.769751	SP18-4971-001_Region_1_tv-8_th-10	diffusion_2x_2channel
SP18-4971-001	Region_1_tv-9_th-10	15.6428	0.52569	9.56781	0.367226	0.586791	SP18-4971-001_Region_1_tv-9_th-10	diffusion_2x_2channel
SP18-5025-001	Region_1_tv-5_th-4	16.9293	0.665804	8.34486	0.31147	0.778528	SP18-5025-001_Region_1_tv-5_th-4	diffusion_2x_2channel
SP18-5025-001	Region_1_tv-6_th-15	17.9873	0.732962	8.87991	0.263755	0.837924	SP18-5025-001_Region_1_tv-6_th-15	diffusion_2x_2channel
SP18-5025-001	Region_1_tv-6_th-2	19.1718	0.810261	6.9546	0.192518	0.859172	SP18-5025-001_Region_1_tv-6_th-2	diffusion_2x_2channel
SP18-5025-001	Region_1_tv-6_th-3	17.4866	0.692625	8.6648	0.293804	0.818369	SP18-5025-001_Region_1_tv-6_th-3	diffusion_2x_2channel
SP18-5025-001	Region_1_tv-6_th-9	16.8757	0.613474	9.48141	0.324374	0.770508	SP18-5025-001_Region_1_tv-6_th-9	diffusion_2x_2channel
SP18-5025-001	Region_1_tv-7_th-8	17.4114	0.682928	8.66348	0.283819	0.833901	SP18-5025-001_Region_1_tv-7_th-8	diffusion_2x_2channel
SP18-5025-001	Region_1_tv-7_th-9	18.5563	0.747669	7.7889	0.259177	0.855261	SP18-5025-001_Region_1_tv-7_th-9	diffusion_2x_2channel
SP18-5025-001	Region_1_tv-8_th-10	21.2577	0.857126	5.99461	0.192081	0.906691	SP18-5025-001_Region_1_tv-8_th-10	diffusion_2x_2channel
SP18-5025-001	Region_1_tv-8_th-15	18.006	0.722475	8.97266	0.270384	0.85429	SP18-5025-001_Region_1_tv-8_th-15	diffusion_2x_2channel
SP18-5025-001	Region_1_tv-9_th-16	18.486	0.736839	8.77194	0.264183	0.866175	SP18-5025-001_Region_1_tv-9_th-16	diffusion_2x_2channel
SP18-5025-001	Region_1_tv-9_th-8	17.6465	0.669994	9.40144	0.300157	0.822893	SP18-5025-001_Region_1_tv-9_th-8	diffusion_2x_2channel
SP18-5025-001	Region_1_tv-9_th-9	17.4801	0.666025	9.29427	0.296229	0.818473	SP18-5025-001_Region_1_tv-9_th-9	diffusion_2x_2channel
SP18-504-001	Region_1_tv-11_th-12	16.1875	0.508652	9.04566	0.356112	0.583404	SP18-504-001_Region_1_tv-11_th-12	diffusion_2x_2channel
SP18-504-001	Region_1_tv-27_th-22	17.9835	0.597904	8.61111	0.309766	0.651716	SP18-504-001_Region_1_tv-27_th-22	diffusion_2x_2channel
SP18-504-001	Region_1_tv-30_th-26	20.6233	0.789862	6.53629	0.214039	0.839872	SP18-504-001_Region_1_tv-30_th-26	diffusion_2x_2channel
SP18-504-001	Region_1_tv-30_th-27	19.7996	0.748378	6.85667	0.234813	0.810301	SP18-504-001_Region_1_tv-30_th-27	diffusion_2x_2channel
SP18-504-001	Region_1_tv-31_th-26	19.8023	0.759354	7.43699	0.220584	0.844298	SP18-504-001_Region_1_tv-31_th-26	diffusion_2x_2channel
SP18-504-001	Region_1_tv-31_th-27	19.0184	0.726416	8.01198	0.242763	0.842331	SP18-504-001_Region_1_tv-31_th-27	diffusion_2x_2channel
SP18-504-001	Region_1_tv-32_th-25	21.185	0.829588	6.21502	0.201678	0.864995	SP18-504-001_Region_1_tv-32_th-25	diffusion_2x_2channel
SP18-504-001	Region_1_tv-32_th-26	20.4304	0.788327	6.91842	0.211545	0.866011	SP18-504-001_Region_1_tv-32_th-26	diffusion_2x_2channel
SP18-504-001	Region_1_tv-32_th-27	17.3821	0.698313	7.7312	0.257618	0.733449	SP18-504-001_Region_1_tv-32_th-27	diffusion_2x_2channel
SP18-504-001	Region_1_tv-6_th-8	16.2205	0.607982	8.8427	0.290862	0.682205	SP18-504-001_Region_1_tv-6_th-8	diffusion_2x_2channel
SP18-504-001	Region_1_tv-8_th-7	16.6057	0.552161	9.0816	0.362502	0.667478	SP18-504-001_Region_1_tv-8_th-7	diffusion_2x_2channel
SP18-5453-001	Region_1_tv-10_th-7	14.1987	0.540434	9.37227	0.372043	0.687526	SP18-5453-001_Region_1_tv-10_th-7	diffusion_2x_2channel
SP18-5453-001	Region_1_tv-11_th-8	18.1762	0.748947	7.75002	0.26312	0.809315	SP18-5453-001_Region_1_tv-11_th-8	diffusion_2x_2channel
SP18-5453-001	Region_1_tv-12_th-18	15.7559	0.624882	9.41307	0.324502	0.729862	SP18-5453-001_Region_1_tv-12_th-18	diffusion_2x_2channel
SP18-5453-001	Region_1_tv-16_th-6	16.7302	0.641213	8.91727	0.303823	0.768378	SP18-5453-001_Region_1_tv-16_th-6	diffusion_2x_2channel
SP18-5453-001	Region_1_tv-17_th-12	15.648	0.611372	9.77035	0.350876	0.627951	SP18-5453-001_Region_1_tv-17_th-12	diffusion_2x_2channel
SP18-5453-001	Region_1_tv-17_th-13	16.6525	0.68619	9.13789	0.307033	0.70554	SP18-5453-001_Region_1_tv-17_th-13	diffusion_2x_2channel
SP18-5453-001	Region_1_tv-17_th-14	16.6692	0.659808	8.79171	0.30432	0.726819	SP18-5453-001_Region_1_tv-17_th-14	diffusion_2x_2channel
SP18-5453-001	Region_1_tv-17_th-3	14.6761	0.36027	9.98673	0.422615	0.472355	SP18-5453-001_Region_1_tv-17_th-3	diffusion_2x_2channel
SP18-5453-001	Region_1_tv-17_th-4	16.2773	0.604729	9.76801	0.343236	0.705074	SP18-5453-001_Region_1_tv-17_th-4	diffusion_2x_2channel
SP18-5453-001	Region_1_tv-17_th-5	16.9877	0.622677	9.20895	0.319232	0.74334	SP18-5453-001_Region_1_tv-17_th-5	diffusion_2x_2channel
SP18-5453-001	Region_1_tv-17_th-6	14.0921	0.336949	9.89378	0.411238	0.471014	SP18-5453-001_Region_1_tv-17_th-6	diffusion_2x_2channel
SP18-5453-001	Region_1_tv-18_th-12	15.8877	0.612253	9.79006	0.348459	0.618394	SP18-5453-001_Region_1_tv-18_th-12	diffusion_2x_2channel
SP18-995-001	Region_1_tv-10_th-5	19.1777	0.791023	7.76331	0.217709	0.871299	SP18-995-001_Region_1_tv-10_th-5	diffusion_2x_2channel
SP18-995-001	Region_1_tv-13_th-12	20.6457	0.820382	6.23302	0.212654	0.843003	SP18-995-001_Region_1_tv-13_th-12	diffusion_2x_2channel
SP18-995-001	Region_1_tv-3_th-3	21.5974	0.862415	6.05628	0.150006	0.870646	SP18-995-001_Region_1_tv-3_th-3	diffusion_2x_2channel
SP18-995-001	Region_1_tv-6_th-6	20.6041	0.796608	7.44645	0.213924	0.891903	SP18-995-001_Region_1_tv-6_th-6	diffusion_2x_2channel
SP18-995-001	Region_1_tv-6_th-7	19.9194	0.779818	7.85132	0.222085	0.87103	SP18-995-001_Region_1_tv-6_th-7	diffusion_2x_2channel
SP18-995-001	Region_1_tv-7_th-7	19.4457	0.788617	7.4291	0.224304	0.83167	SP18-995-001_Region_1_tv-7_th-7	diffusion_2x_2channel
SP18-995-001	Region_1_tv-8_th-6	19.5819	0.750168	8.1754	0.245721	0.860679	SP18-995-001_Region_1_tv-8_th-6	diffusion_2x_2channel
SP18-995-001	Region_1_tv-8_th-7	20.1807	0.806971	7.0971	0.210077	0.857483	SP18-995-001_Region_1_tv-8_th-7	diffusion_2x_2channel
SP18-995-001	Region_1_tv-8_th-8	18.5168	0.716646	8.66818	0.269978	0.825319	SP18-995-001_Region_1_tv-8_th-8	diffusion_2x_2channel
SP18-995-001	Region_1_tv-9_th-12	19.0164	0.7412	8.30281	0.238349	0.830165	SP18-995-001_Region_1_tv-9_th-12	diffusion_2x_2channel
SP18-995-001	Region_1_tv-9_th-3	20.3191	0.804434	7.27567	0.202947	0.876098	SP18-995-001_Region_1_tv-9_th-3	diffusion_2x_2channel
SP18-995-001	Region_1_tv-9_th-6	18.3001	0.714559	8.95698	0.266685	0.834823	SP18-995-001_Region_1_tv-9_th-6	diffusion_2x_2channel
SP18-133-001	Region_1_tv-15_th-9	18.6262	0.721347	8.53778	0.252367	0.831199	SP18-133-001_Region_1_tv-15_th-9	diffusion_2x_3channel
SP18-133-001	Region_1_tv-22_th-15	19.6558	0.788618	6.95865	0.231911	0.847532	SP18-133-001_Region_1_tv-22_th-15	diffusion_2x_3channel
SP18-133-001	Region_1_tv-22_th-16	19.8828	0.785563	6.61458	0.232783	0.814652	SP18-133-001_Region_1_tv-22_th-16	diffusion_2x_3channel
SP18-133-001	Region_1_tv-23_th-16	17.9362	0.644925	8.43183	0.319095	0.791806	SP18-133-001_Region_1_tv-23_th-16	diffusion_2x_3channel
SP18-133-001	Region_1_tv-24_th-16	18.1986	0.587033	9.14443	0.320421	0.807616	SP18-133-001_Region_1_tv-24_th-16	diffusion_2x_3channel
SP18-133-001	Region_1_tv-25_th-15	15.6747	0.435811	9.56298	0.376438	0.646326	SP18-133-001_Region_1_tv-25_th-15	diffusion_2x_3channel
SP18-133-001	Region_1_tv-6_th-5	20.1599	0.836898	5.98144	0.175549	0.83639	SP18-133-001_Region_1_tv-6_th-5	diffusion_2x_3channel
SP18-133-001	Region_1_tv-6_th-8	21.302	0.855201	5.78712	0.177948	0.84201	SP18-133-001_Region_1_tv-6_th-8	diffusion_2x_3channel
SP18-133-001	Region_1_tv-7_th-8	19.8835	0.784185	6.84264	0.225219	0.789253	SP18-133-001_Region_1_tv-7_th-8	diffusion_2x_3channel
SP18-133-001	Region_1_tv-8_th-4	16.0429	0.542868	8.98369	0.34407	0.645645	SP18-133-001_Region_1_tv-8_th-4	diffusion_2x_3channel
SP18-133-001	Region_1_tv-8_th-7	16.3777	0.509607	9.37922	0.367507	0.63223	SP18-133-001_Region_1_tv-8_th-7	diffusion_2x_3channel
SP18-133-001	Region_1_tv-9_th-8	16.7782	0.583727	9.17224	0.343759	0.623697	SP18-133-001_Region_1_tv-9_th-8	diffusion_2x_3channel
SP18-1739-001	Region_1_tv-12_th-11	19.0276	0.762702	7.76469	0.234557	0.840679	SP18-1739-001_Region_1_tv-12_th-11	diffusion_2x_3channel
SP18-1739-001	Region_1_tv-13_th-9	21.9788	0.832838	6.4514	0.188162	0.903118	SP18-1739-001_Region_1_tv-13_th-9	diffusion_2x_3channel
SP18-1739-001	Region_1_tv-16_th-14	19.5002	0.790208	6.76736	0.197987	0.842878	SP18-1739-001_Region_1_tv-16_th-14	diffusion_2x_3channel
SP18-1739-001	Region_1_tv-17_th-12	19.7294	0.792368	6.68437	0.201911	0.834338	SP18-1739-001_Region_1_tv-17_th-12	diffusion_2x_3channel
SP18-1739-001	Region_1_tv-18_th-12	17.5151	0.668063	8.39423	0.279685	0.823387	SP18-1739-001_Region_1_tv-18_th-12	diffusion_2x_3channel
SP18-1739-001	Region_1_tv-2_th-6	17.8609	0.678264	8.72131	0.268099	0.808152	SP18-1739-001_Region_1_tv-2_th-6	diffusion_2x_3channel
SP18-1739-001	Region_1_tv-8_th-6	17.9271	0.663169	8.89078	0.290823	0.81066	SP18-1739-001_Region_1_tv-8_th-6	diffusion_2x_3channel
SP18-1739-001	Region_1_tv-9_th-6	18.8821	0.720751	8.43733	0.265897	0.855989	SP18-1739-001_Region_1_tv-9_th-6	diffusion_2x_3channel
SP18-245-001	Region_1_tv-3_th-27	16.1545	0.676122	8.85231	0.320003	0.774066	SP18-245-001_Region_1_tv-3_th-27	diffusion_2x_3channel
SP18-245-001	Region_1_tv-3_th-28	14.9364	0.625033	9.19936	0.358715	0.729468	SP18-245-001_Region_1_tv-3_th-28	diffusion_2x_3channel
SP18-245-001	Region_1_tv-4_th-23	16.2636	0.649282	8.78328	0.321079	0.762678	SP18-245-001_Region_1_tv-4_th-23	diffusion_2x_3channel
SP18-245-001	Region_1_tv-4_th-25	18.2736	0.745271	7.72541	0.250107	0.858375	SP18-245-001_Region_1_tv-4_th-25	diffusion_2x_3channel
SP18-245-001	Region_1_tv-4_th-26	18.664	0.80754	6.78552	0.227798	0.844808	SP18-245-001_Region_1_tv-4_th-26	diffusion_2x_3channel
SP18-245-001	Region_1_tv-6_th-22	17.4673	0.638243	9.04389	0.33346	0.770553	SP18-245-001_Region_1_tv-6_th-22	diffusion_2x_3channel
SP18-245-001	Region_1_tv-6_th-23	17.1798	0.700981	8.37943	0.273571	0.816947	SP18-245-001_Region_1_tv-6_th-23	diffusion_2x_3channel
SP18-245-001	Region_1_tv-6_th-24	17.8347	0.70578	7.82213	0.268882	0.818779	SP18-245-001_Region_1_tv-6_th-24	diffusion_2x_3channel
SP18-245-001	Region_1_tv-6_th-28	18.7368	0.757385	7.70486	0.249355	0.855739	SP18-245-001_Region_1_tv-6_th-28	diffusion_2x_3channel
SP18-245-001	Region_1_tv-7_th-22	17.0724	0.604054	9.07718	0.338938	0.669165	SP18-245-001_Region_1_tv-7_th-22	diffusion_2x_3channel
SP18-245-001	Region_1_tv-7_th-27	17.8519	0.708659	7.74522	0.274255	0.805006	SP18-245-001_Region_1_tv-7_th-27	diffusion_2x_3channel
SP18-245-001	Region_1_tv-7_th-28	16.2753	0.626524	9.07292	0.322598	0.742294	SP18-245-001_Region_1_tv-7_th-28	diffusion_2x_3channel
SP18-29-001	Region_1_tv-11_th-11	21.2673	0.85014	5.43321	0.186332	0.831928	SP18-29-001_Region_1_tv-11_th-11	diffusion_2x_3channel
SP18-29-001	Region_1_tv-11_th-12	17.173	0.651173	8.38256	0.288754	0.777276	SP18-29-001_Region_1_tv-11_th-12	diffusion_2x_3channel
SP18-29-001	Region_1_tv-11_th-13	16.0236	0.568949	9.00276	0.335228	0.71569	SP18-29-001_Region_1_tv-11_th-13	diffusion_2x_3channel
SP18-29-001	Region_1_tv-12_th-10	27.0421	0.952793	3.60805	0.145107	0.79745	SP18-29-001_Region_1_tv-12_th-10	diffusion_2x_3channel
SP18-29-001	Region_1_tv-12_th-13	15.4913	0.513563	9.46453	0.350311	0.635779	SP18-29-001_Region_1_tv-12_th-13	diffusion_2x_3channel
SP18-29-001	Region_1_tv-13_th-11	15.9413	0.494533	9.59846	0.369515	0.632833	SP18-29-001_Region_1_tv-13_th-11	diffusion_2x_3channel
SP18-29-001	Region_1_tv-17_th-15	16.1949	0.544547	9.34643	0.35121	0.698099	SP18-29-001_Region_1_tv-17_th-15	diffusion_2x_3channel
SP18-29-001	Region_1_tv-20_th-22	20.2149	0.799556	5.98072	0.219682	0.764208	SP18-29-001_Region_1_tv-20_th-22	diffusion_2x_3channel
SP18-29-001	Region_1_tv-6_th-7	21.0046	0.844458	6.03666	0.181915	0.827562	SP18-29-001_Region_1_tv-6_th-7	diffusion_2x_3channel
SP18-29-001	Region_1_tv-7_th-5	20.321	0.815004	5.9223	0.187687	0.809923	SP18-29-001_Region_1_tv-7_th-5	diffusion_2x_3channel
SP18-29-001	Region_1_tv-7_th-6	15.9429	0.53702	9.03039	0.340401	0.733246	SP18-29-001_Region_1_tv-7_th-6	diffusion_2x_3channel
SP18-3502-001	Region_1_tv-11_th-9	19.0972	0.774139	6.99253	0.226178	0.798101	SP18-3502-001_Region_1_tv-11_th-9	diffusion_2x_3channel
SP18-3502-001	Region_1_tv-12_th-7	19.12	0.764784	7.21929	0.224965	0.850482	SP18-3502-001_Region_1_tv-12_th-7	diffusion_2x_3channel
SP18-3502-001	Region_1_tv-12_th-8	17.6414	0.660516	8.25292	0.302023	0.771312	SP18-3502-001_Region_1_tv-12_th-8	diffusion_2x_3channel
SP18-3502-001	Region_1_tv-14_th-8	17.4295	0.610026	8.71846	0.322185	0.803067	SP18-3502-001_Region_1_tv-14_th-8	diffusion_2x_3channel
SP18-3502-001	Region_1_tv-20_th-19	18.8559	0.779699	7.02688	0.226162	0.806789	SP18-3502-001_Region_1_tv-20_th-19	diffusion_2x_3channel
SP18-3502-001	Region_1_tv-21_th-19	18.4973	0.690325	8.45497	0.277729	0.822257	SP18-3502-001_Region_1_tv-21_th-19	diffusion_2x_3channel
SP18-3502-001	Region_1_tv-22_th-19	18.116	0.670732	8.65841	0.293787	0.812088	SP18-3502-001_Region_1_tv-22_th-19	diffusion_2x_3channel
SP18-3502-001	Region_1_tv-2_th-10	18.5171	0.610664	9.18078	0.358538	0.681	SP18-3502-001_Region_1_tv-2_th-10	diffusion_2x_3channel
SP18-3502-001	Region_1_tv-2_th-11	18.3222	0.718791	8.45443	0.291003	0.761638	SP18-3502-001_Region_1_tv-2_th-11	diffusion_2x_3channel
SP18-3502-001	Region_1_tv-2_th-9	17.6501	0.5965	9.24843	0.349394	0.746597	SP18-3502-001_Region_1_tv-2_th-9	diffusion_2x_3channel
SP18-3502-001	Region_1_tv-3_th-7	16.6395	0.488526	9.19487	0.387803	0.667135	SP18-3502-001_Region_1_tv-3_th-7	diffusion_2x_3channel
SP18-3529-001	Region_1_tv-12_th-14	18.7546	0.706214	8.06484	0.265627	0.831406	SP18-3529-001_Region_1_tv-12_th-14	diffusion_2x_3channel
SP18-3529-001	Region_1_tv-12_th-15	18.7886	0.670802	7.95136	0.278017	0.837047	SP18-3529-001_Region_1_tv-12_th-15	diffusion_2x_3channel
SP18-3529-001	Region_1_tv-13_th-18	21.1983	0.842015	5.45333	0.15606	0.808964	SP18-3529-001_Region_1_tv-13_th-18	diffusion_2x_3channel
SP18-3529-001	Region_1_tv-15_th-23	20.3747	0.829569	6.012	0.179406	0.776216	SP18-3529-001_Region_1_tv-15_th-23	diffusion_2x_3channel
SP18-3529-001	Region_1_tv-3_th-5	17.9396	0.63566	8.1038	0.305121	0.736932	SP18-3529-001_Region_1_tv-3_th-5	diffusion_2x_3channel
SP18-3529-001	Region_1_tv-4_th-3	18.4162	0.709536	8.27773	0.259412	0.806171	SP18-3529-001_Region_1_tv-4_th-3	diffusion_2x_3channel
SP18-3529-001	Region_1_tv-5_th-3	17.9407	0.664162	8.95614	0.298387	0.76829	SP18-3529-001_Region_1_tv-5_th-3	diffusion_2x_3channel
SP18-3529-001	Region_1_tv-6_th-3	18.5342	0.727068	8.04861	0.248948	0.818249	SP18-3529-001_Region_1_tv-6_th-3	diffusion_2x_3channel
SP18-3529-001	Region_1_tv-6_th-4	18.0562	0.66385	8.86932	0.279367	0.79329	SP18-3529-001_Region_1_tv-6_th-4	diffusion_2x_3channel
SP18-3529-001	Region_1_tv-7_th-10	20.1476	0.827162	6.34811	0.189956	0.867909	SP18-3529-001_Region_1_tv-7_th-10	diffusion_2x_3channel
SP18-3529-001	Region_1_tv-8_th-10	22.3617	0.861498	5.45707	0.17743	0.886086	SP18-3529-001_Region_1_tv-8_th-10	diffusion_2x_3channel
SP18-3529-001	Region_1_tv-9_th-16	17.5863	0.588117	8.49706	0.322198	0.683041	SP18-3529-001_Region_1_tv-9_th-16	diffusion_2x_3channel
SP18-3790-001	Region_1_tv-13_th-10	26.8087	0.959439	4.00185	0.107453	0.765534	SP18-3790-001_Region_1_tv-13_th-10	diffusion_2x_3channel
SP18-3790-001	Region_1_tv-16_th-14	18.8712	0.785964	7.0021	0.213041	0.849816	SP18-3790-001_Region_1_tv-16_th-14	diffusion_2x_3channel
SP18-3790-001	Region_1_tv-16_th-15	19.3715	0.788699	6.91935	0.216644	0.81727	SP18-3790-001_Region_1_tv-16_th-15	diffusion_2x_3channel
SP18-3790-001	Region_1_tv-17_th-13	17.0945	0.62125	8.48197	0.340599	0.682243	SP18-3790-001_Region_1_tv-17_th-13	diffusion_2x_3channel
SP18-3790-001	Region_1_tv-17_th-14	17.7697	0.699923	8.07543	0.28096	0.737807	SP18-3790-001_Region_1_tv-17_th-14	diffusion_2x_3channel
SP18-3790-001	Region_1_tv-18_th-12	17.0361	0.721856	7.93996	0.328801	0.694128	SP18-3790-001_Region_1_tv-18_th-12	diffusion_2x_3channel
SP18-3790-001	Region_1_tv-18_th-13	19.5603	0.651279	8.23021	0.347779	0.663145	SP18-3790-001_Region_1_tv-18_th-13	diffusion_2x_3channel
SP18-3790-001	Region_1_tv-4_th-3	23.9283	0.88744	5.71045	0.192963	0.798093	SP18-3790-001_Region_1_tv-4_th-3	diffusion_2x_3channel
SP18-3790-001	Region_1_tv-4_th-4	15.817	0.644387	9.14801	0.303534	0.678966	SP18-3790-001_Region_1_tv-4_th-4	diffusion_2x_3channel
SP18-3790-001	Region_1_tv-5_th-2	17.1814	0.674282	8.41636	0.255333	0.760174	SP18-3790-001_Region_1_tv-5_th-2	diffusion_2x_3channel
SP18-3790-001	Region_1_tv-5_th-3	16.2381	0.362875	9.84017	0.426869	0.592136	SP18-3790-001_Region_1_tv-5_th-3	diffusion_2x_3channel
SP18-3790-001	Region_1_tv-5_th-4	16.2522	0.612609	9.20922	0.317359	0.724001	SP18-3790-001_Region_1_tv-5_th-4	diffusion_2x_3channel
SP18-3907-001	Region_1_tv-13_th-12	19.5519	0.830116	5.60629	0.216397	0.809508	SP18-3907-001_Region_1_tv-13_th-12	diffusion_2x_3channel
SP18-3907-001	Region_1_tv-13_th-17	17.9266	0.70967	7.05378	0.235234	0.789636	SP18-3907-001_Region_1_tv-13_th-17	diffusion_2x_3channel
SP18-3907-001	Region_1_tv-13_th-18	16.0784	0.44835	9.44341	0.386544	0.619043	SP18-3907-001_Region_1_tv-13_th-18	diffusion_2x_3channel
SP18-3907-001	Region_1_tv-14_th-13	16.2533	0.496183	9.49356	0.384801	0.453902	SP18-3907-001_Region_1_tv-14_th-13	diffusion_2x_3channel
SP18-3907-001	Region_1_tv-15_th-12	16.8847	0.545607	9.59744	0.35711	0.627156	SP18-3907-001_Region_1_tv-15_th-12	diffusion_2x_3channel
SP18-3907-001	Region_1_tv-15_th-13	15.2573	0.304711	9.85505	0.417731	0.269114	SP18-3907-001_Region_1_tv-15_th-13	diffusion_2x_3channel
SP18-3907-001	Region_1_tv-15_th-14	19.1952	0.622302	8.23754	0.330991	0.653304	SP18-3907-001_Region_1_tv-15_th-14	diffusion_2x_3channel
SP18-3907-001	Region_1_tv-19_th-10	16.054	0.506289	9.46775	0.37169	0.644178	SP18-3907-001_Region_1_tv-19_th-10	diffusion_2x_3channel
SP18-3907-001	Region_1_tv-21_th-9	17.1144	0.638166	8.78686	0.304488	0.731432	SP18-3907-001_Region_1_tv-21_th-9	diffusion_2x_3channel
SP18-3907-001	Region_1_tv-4_th-25	19.2597	0.790223	6.66361	0.208926	0.86579	SP18-3907-001_Region_1_tv-4_th-25	diffusion_2x_3channel
SP18-3907-001	Region_1_tv-5_th-25	18.232	0.727068	7.54697	0.239968	0.853091	SP18-3907-001_Region_1_tv-5_th-25	diffusion_2x_3channel
SP18-3907-001	Region_1_tv-6_th-5	21.361	0.718186	6.15636	0.296112	0.573613	SP18-3907-001_Region_1_tv-6_th-5	diffusion_2x_3channel
SP18-4368-001	Region_1_tv-13_th-10	17.9185	0.657415	8.86062	0.274926	0.725994	SP18-4368-001_Region_1_tv-13_th-10	diffusion_2x_3channel
SP18-4368-001	Region_1_tv-13_th-8	18.9798	0.795654	6.82864	0.221523	0.853815	SP18-4368-001_Region_1_tv-13_th-8	diffusion_2x_3channel
SP18-4368-001	Region_1_tv-13_th-9	17.7955	0.608807	8.98992	0.314295	0.730034	SP18-4368-001_Region_1_tv-13_th-9	diffusion_2x_3channel
SP18-4368-001	Region_1_tv-16_th-14	19.733	0.778553	6.7676	0.212848	0.847909	SP18-4368-001_Region_1_tv-16_th-14	diffusion_2x_3channel
SP18-4368-001	Region_1_tv-16_th-15	20.5369	0.820731	5.81734	0.184318	0.862948	SP18-4368-001_Region_1_tv-16_th-15	diffusion_2x_3channel
SP18-4368-001	Region_1_tv-19_th-18	16.252	0.470447	9.24135	0.372295	0.686443	SP18-4368-001_Region_1_tv-19_th-18	diffusion_2x_3channel
SP18-4368-001	Region_1_tv-20_th-17	17.8184	0.675124	8.41368	0.286423	0.796736	SP18-4368-001_Region_1_tv-20_th-17	diffusion_2x_3channel
SP18-4368-001	Region_1_tv-21_th-16	18.5987	0.731134	8.01367	0.248417	0.844674	SP18-4368-001_Region_1_tv-21_th-16	diffusion_2x_3channel
SP18-4368-001	Region_1_tv-21_th-17	19.2085	0.754224	7.47653	0.250381	0.856746	SP18-4368-001_Region_1_tv-21_th-17	diffusion_2x_3channel
SP18-4368-001	Region_1_tv-21_th-18	16.8668	0.621488	9.11975	0.300974	0.804443	SP18-4368-001_Region_1_tv-21_th-18	diffusion_2x_3channel
SP18-4368-001	Region_1_tv-5_th-3	16.5667	0.610489	8.93091	0.292787	0.736783	SP18-4368-001_Region_1_tv-5_th-3	diffusion_2x_3channel
SP18-4368-001	Region_1_tv-9_th-5	16.8784	0.623275	9.07537	0.302502	0.74709	SP18-4368-001_Region_1_tv-9_th-5	diffusion_2x_3channel
SP18-4411-001	Region_1_tv-12_th-13	17.7516	0.663585	8.70796	0.285977	0.755589	SP18-4411-001_Region_1_tv-12_th-13	diffusion_2x_3channel
SP18-4411-001	Region_1_tv-13_th-13	17.1947	0.682748	7.81326	0.274901	0.812186	SP18-4411-001_Region_1_tv-13_th-13	diffusion_2x_3channel
SP18-4411-001	Region_1_tv-19_th-16	16.8622	0.626623	7.67323	0.292533	0.752367	SP18-4411-001_Region_1_tv-19_th-16	diffusion_2x_3channel
SP18-4411-001	Region_1_tv-19_th-18	18.6199	0.733249	7.6324	0.248733	0.828219	SP18-4411-001_Region_1_tv-19_th-18	diffusion_2x_3channel
SP18-4411-001	Region_1_tv-20_th-16	16.5726	0.606836	8.47591	0.310016	0.759943	SP18-4411-001_Region_1_tv-20_th-16	diffusion_2x_3channel
SP18-4411-001	Region_1_tv-20_th-17	18.4729	0.694387	7.48241	0.272344	0.785486	SP18-4411-001_Region_1_tv-20_th-17	diffusion_2x_3channel
SP18-4411-001	Region_1_tv-20_th-18	18.1083	0.696013	8.04193	0.264906	0.791014	SP18-4411-001_Region_1_tv-20_th-18	diffusion_2x_3channel
SP18-4411-001	Region_1_tv-21_th-18	17.3124	0.67227	7.74824	0.250626	0.786779	SP18-4411-001_Region_1_tv-21_th-18	diffusion_2x_3channel
SP18-4411-001	Region_1_tv-2_th-2	19.1082	0.79959	6.83954	0.186529	0.793298	SP18-4411-001_Region_1_tv-2_th-2	diffusion_2x_3channel
SP18-4411-001	Region_1_tv-3_th-3	20.0629	0.8269	6.13104	0.166015	0.808874	SP18-4411-001_Region_1_tv-3_th-3	diffusion_2x_3channel
SP18-4411-001	Region_1_tv-4_th-3	19.0586	0.811409	6.66341	0.186492	0.782185	SP18-4411-001_Region_1_tv-4_th-3	diffusion_2x_3channel
SP18-4971-001	Region_1_tv-10_th-10	15.9954	0.569626	9.18061	0.360915	0.603335	SP18-4971-001_Region_1_tv-10_th-10	diffusion_2x_3channel
SP18-4971-001	Region_1_tv-10_th-8	17.2403	0.678006	9.3073	0.30617	0.766172	SP18-4971-001_Region_1_tv-10_th-8	diffusion_2x_3channel
SP18-4971-001	Region_1_tv-2_th-3	17.3176	0.551287	8.8512	0.379506	0.588641	SP18-4971-001_Region_1_tv-2_th-3	diffusion_2x_3channel
SP18-4971-001	Region_1_tv-3_th-5	16.1293	0.507566	9.55393	0.372726	0.51473	SP18-4971-001_Region_1_tv-3_th-5	diffusion_2x_3channel
SP18-4971-001	Region_1_tv-3_th-6	18.4093	0.723975	8.67433	0.271905	0.817246	SP18-4971-001_Region_1_tv-3_th-6	diffusion_2x_3channel
SP18-4971-001	Region_1_tv-3_th-7	17.4117	0.601455	9.10936	0.342798	0.628503	SP18-4971-001_Region_1_tv-3_th-7	diffusion_2x_3channel
SP18-4971-001	Region_1_tv-4_th-5	19.6481	0.754285	7.08497	0.252172	0.766197	SP18-4971-001_Region_1_tv-4_th-5	diffusion_2x_3channel
SP18-4971-001	Region_1_tv-4_th-6	21.3649	0.846155	6.63424	0.180403	0.902007	SP18-4971-001_Region_1_tv-4_th-6	diffusion_2x_3channel
SP18-4971-001	Region_1_tv-4_th-7	18.7581	0.745579	7.75931	0.25419	0.865786	SP18-4971-001_Region_1_tv-4_th-7	diffusion_2x_3channel
SP18-4971-001	Region_1_tv-5_th-6	21.2683	0.836265	6.93164	0.193527	0.915296	SP18-4971-001_Region_1_tv-5_th-6	diffusion_2x_3channel
SP18-4971-001	Region_1_tv-8_th-10	18.5363	0.750871	7.95615	0.254324	0.797988	SP18-4971-001_Region_1_tv-8_th-10	diffusion_2x_3channel
SP18-4971-001	Region_1_tv-9_th-10	15.9545	0.532918	9.50544	0.363451	0.604412	SP18-4971-001_Region_1_tv-9_th-10	diffusion_2x_3channel
SP18-5025-001	Region_1_tv-5_th-4	17.2619	0.67311	8.29518	0.308453	0.800388	SP18-5025-001_Region_1_tv-5_th-4	diffusion_2x_3channel
SP18-5025-001	Region_1_tv-6_th-15	18.2638	0.732967	8.81618	0.260466	0.841217	SP18-5025-001_Region_1_tv-6_th-15	diffusion_2x_3channel
SP18-5025-001	Region_1_tv-6_th-2	19.4837	0.811506	6.88216	0.189307	0.871228	SP18-5025-001_Region_1_tv-6_th-2	diffusion_2x_3channel
SP18-5025-001	Region_1_tv-6_th-3	18.0491	0.697856	8.55382	0.285377	0.838607	SP18-5025-001_Region_1_tv-6_th-3	diffusion_2x_3channel
SP18-5025-001	Region_1_tv-6_th-9	17.4078	0.623123	9.37474	0.316099	0.800021	SP18-5025-001_Region_1_tv-6_th-9	diffusion_2x_3channel
SP18-5025-001	Region_1_tv-7_th-8	18.1211	0.690536	8.55394	0.278294	0.858086	SP18-5025-001_Region_1_tv-7_th-8	diffusion_2x_3channel
SP18-5025-001	Region_1_tv-7_th-9	19.0574	0.74875	7.68181	0.254914	0.865251	SP18-5025-001_Region_1_tv-7_th-9	diffusion_2x_3channel
SP18-5025-001	Region_1_tv-8_th-10	21.5444	0.857981	5.91797	0.195737	0.906714	SP18-5025-001_Region_1_tv-8_th-10	diffusion_2x_3channel
SP18-5025-001	Region_1_tv-8_th-15	18.8971	0.72891	8.84697	0.259273	0.865868	SP18-5025-001_Region_1_tv-8_th-15	diffusion_2x_3channel
SP18-5025-001	Region_1_tv-9_th-16	19.117	0.740645	8.66624	0.259264	0.878235	SP18-5025-001_Region_1_tv-9_th-16	diffusion_2x_3channel
SP18-5025-001	Region_1_tv-9_th-8	18.4362	0.677662	9.22982	0.293403	0.838814	SP18-5025-001_Region_1_tv-9_th-8	diffusion_2x_3channel
SP18-5025-001	Region_1_tv-9_th-9	18.1205	0.675248	9.14717	0.287162	0.832751	SP18-5025-001_Region_1_tv-9_th-9	diffusion_2x_3channel
SP18-504-001	Region_1_tv-11_th-12	16.0877	0.508171	9.05088	0.357621	0.601076	SP18-504-001_Region_1_tv-11_th-12	diffusion_2x_3channel
SP18-504-001	Region_1_tv-27_th-22	17.575	0.594539	8.63634	0.312586	0.670185	SP18-504-001_Region_1_tv-27_th-22	diffusion_2x_3channel
SP18-504-001	Region_1_tv-30_th-26	20.3812	0.792204	6.55754	0.216146	0.834357	SP18-504-001_Region_1_tv-30_th-26	diffusion_2x_3channel
SP18-504-001	Region_1_tv-30_th-27	19.7755	0.752623	6.76862	0.236211	0.817941	SP18-504-001_Region_1_tv-30_th-27	diffusion_2x_3channel
SP18-504-001	Region_1_tv-31_th-26	19.1961	0.755184	7.44058	0.227573	0.826024	SP18-504-001_Region_1_tv-31_th-26	diffusion_2x_3channel
SP18-504-001	Region_1_tv-31_th-27	19.1011	0.72523	8.01444	0.246668	0.843726	SP18-504-001_Region_1_tv-31_th-27	diffusion_2x_3channel
SP18-504-001	Region_1_tv-32_th-25	21.3761	0.830045	6.17184	0.201718	0.870996	SP18-504-001_Region_1_tv-32_th-25	diffusion_2x_3channel
SP18-504-001	Region_1_tv-32_th-26	20.2457	0.789018	6.87482	0.214108	0.863978	SP18-504-001_Region_1_tv-32_th-26	diffusion_2x_3channel
SP18-504-001	Region_1_tv-32_th-27	17.0239	0.697998	7.71394	0.256921	0.731138	SP18-504-001_Region_1_tv-32_th-27	diffusion_2x_3channel
SP18-504-001	Region_1_tv-6_th-8	16.3154	0.616414	8.80853	0.288273	0.707421	SP18-504-001_Region_1_tv-6_th-8	diffusion_2x_3channel
SP18-504-001	Region_1_tv-8_th-7	16.8659	0.556114	9.08759	0.361109	0.690689	SP18-504-001_Region_1_tv-8_th-7	diffusion_2x_3channel
SP18-5453-001	Region_1_tv-10_th-7	14.9703	0.556816	9.1881	0.360064	0.735909	SP18-5453-001_Region_1_tv-10_th-7	diffusion_2x_3channel
SP18-5453-001	Region_1_tv-11_th-8	19.1624	0.756022	7.57203	0.254688	0.834524	SP18-5453-001_Region_1_tv-11_th-8	diffusion_2x_3channel
SP18-5453-001	Region_1_tv-12_th-18	17.2224	0.637664	9.2692	0.31279	0.770025	SP18-5453-001_Region_1_tv-12_th-18	diffusion_2x_3channel
SP18-5453-001	Region_1_tv-16_th-6	17.2184	0.651212	8.85249	0.295768	0.800529	SP18-5453-001_Region_1_tv-16_th-6	diffusion_2x_3channel
SP18-5453-001	Region_1_tv-17_th-12	16.5179	0.630398	9.6687	0.33947	0.703829	SP18-5453-001_Region_1_tv-17_th-12	diffusion_2x_3channel
SP18-5453-001	Region_1_tv-17_th-13	17.5439	0.697658	9.02336	0.294808	0.753226	SP18-5453-001_Region_1_tv-17_th-13	diffusion_2x_3channel
SP18-5453-001	Region_1_tv-17_th-14	17.1241	0.671081	8.71498	0.297385	0.756813	SP18-5453-001_Region_1_tv-17_th-14	diffusion_2x_3channel
SP18-5453-001	Region_1_tv-17_th-3	15.5507	0.377665	9.82732	0.409572	0.531133	SP18-5453-001_Region_1_tv-17_th-3	diffusion_2x_3channel
SP18-5453-001	Region_1_tv-17_th-4	17.0926	0.611573	9.55653	0.332246	0.754208	SP18-5453-001_Region_1_tv-17_th-4	diffusion_2x_3channel
SP18-5453-001	Region_1_tv-17_th-5	17.2788	0.626341	9.12925	0.315168	0.770757	SP18-5453-001_Region_1_tv-17_th-5	diffusion_2x_3channel
SP18-5453-001	Region_1_tv-17_th-6	14.1168	0.345089	9.86257	0.406149	0.505703	SP18-5453-001_Region_1_tv-17_th-6	diffusion_2x_3channel
SP18-5453-001	Region_1_tv-18_th-12	16.6121	0.625022	9.70818	0.336603	0.67954	SP18-5453-001_Region_1_tv-18_th-12	diffusion_2x_3channel
SP18-995-001	Region_1_tv-10_th-5	19.534	0.793085	7.67044	0.21234	0.879636	SP18-995-001_Region_1_tv-10_th-5	diffusion_2x_3channel
SP18-995-001	Region_1_tv-13_th-12	20.7125	0.820416	6.18909	0.213777	0.84838	SP18-995-001_Region_1_tv-13_th-12	diffusion_2x_3channel
SP18-995-001	Region_1_tv-3_th-3	21.09	0.861376	5.99933	0.148743	0.871086	SP18-995-001_Region_1_tv-3_th-3	diffusion_2x_3channel
SP18-995-001	Region_1_tv-6_th-6	20.372	0.795463	7.45146	0.214318	0.889328	SP18-995-001_Region_1_tv-6_th-6	diffusion_2x_3channel
SP18-995-001	Region_1_tv-6_th-7	20.0409	0.777824	7.95334	0.224825	0.883508	SP18-995-001_Region_1_tv-6_th-7	diffusion_2x_3channel
SP18-995-001	Region_1_tv-7_th-7	19.0072	0.785093	7.56625	0.224362	0.831624	SP18-995-001_Region_1_tv-7_th-7	diffusion_2x_3channel
SP18-995-001	Region_1_tv-8_th-6	19.5931	0.749139	8.14824	0.244764	0.865128	SP18-995-001_Region_1_tv-8_th-6	diffusion_2x_3channel
SP18-995-001	Region_1_tv-8_th-7	20.5464	0.808969	7.01622	0.2086	0.867748	SP18-995-001_Region_1_tv-8_th-7	diffusion_2x_3channel
SP18-995-001	Region_1_tv-8_th-8	18.8241	0.720632	8.62085	0.267014	0.841482	SP18-995-001_Region_1_tv-8_th-8	diffusion_2x_3channel
SP18-995-001	Region_1_tv-9_th-12	18.8353	0.73766	8.34943	0.239803	0.829433	SP18-995-001_Region_1_tv-9_th-12	diffusion_2x_3channel
SP18-995-001	Region_1_tv-9_th-3	20.243	0.805265	7.26075	0.20285	0.879642	SP18-995-001_Region_1_tv-9_th-3	diffusion_2x_3channel
SP18-995-001	Region_1_tv-9_th-6	18.3656	0.717578	8.94035	0.263787	0.840501	SP18-995-001_Region_1_tv-9_th-6	diffusion_2x_3channel
SP18-133-001	Region_1_tv-15_th-9	18.3523	0.71891	8.49376	0.253233	0.817857	SP18-133-001_Region_1_tv-15_th-9	diffusion_2x_4channel
SP18-133-001	Region_1_tv-22_th-15	19.7255	0.793339	6.91504	0.223254	0.853945	SP18-133-001_Region_1_tv-22_th-15	diffusion_2x_4channel
SP18-133-001	Region_1_tv-22_th-16	19.9959	0.791248	6.55486	0.22086	0.828244	SP18-133-001_Region_1_tv-22_th-16	diffusion_2x_4channel
SP18-133-001	Region_1_tv-23_th-16	17.9748	0.647464	8.37338	0.315875	0.798339	SP18-133-001_Region_1_tv-23_th-16	diffusion_2x_4channel
SP18-133-001	Region_1_tv-24_th-16	17.9982	0.587639	9.08225	0.322036	0.800677	SP18-133-001_Region_1_tv-24_th-16	diffusion_2x_4channel
SP18-133-001	Region_1_tv-25_th-15	15.6014	0.440264	9.58947	0.373385	0.643926	SP18-133-001_Region_1_tv-25_th-15	diffusion_2x_4channel
SP18-133-001	Region_1_tv-6_th-5	20.2842	0.83853	5.99304	0.178312	0.837588	SP18-133-001_Region_1_tv-6_th-5	diffusion_2x_4channel
SP18-133-001	Region_1_tv-6_th-8	21.6723	0.859107	5.81785	0.179115	0.861596	SP18-133-001_Region_1_tv-6_th-8	diffusion_2x_4channel
SP18-133-001	Region_1_tv-7_th-8	20.2869	0.789344	6.81907	0.22358	0.809765	SP18-133-001_Region_1_tv-7_th-8	diffusion_2x_4channel
SP18-133-001	Region_1_tv-8_th-4	16.3066	0.550697	8.93432	0.341637	0.660478	SP18-133-001_Region_1_tv-8_th-4	diffusion_2x_4channel
SP18-133-001	Region_1_tv-8_th-7	16.0857	0.515458	9.38535	0.370067	0.619256	SP18-133-001_Region_1_tv-8_th-7	diffusion_2x_4channel
SP18-133-001	Region_1_tv-9_th-8	17.1972	0.594257	9.14669	0.339935	0.648359	SP18-133-001_Region_1_tv-9_th-8	diffusion_2x_4channel
SP18-1739-001	Region_1_tv-12_th-11	19.2485	0.76493	7.59041	0.230563	0.83513	SP18-1739-001_Region_1_tv-12_th-11	diffusion_2x_4channel
SP18-1739-001	Region_1_tv-13_th-9	22.0015	0.836046	6.27934	0.182681	0.899663	SP18-1739-001_Region_1_tv-13_th-9	diffusion_2x_4channel
SP18-1739-001	Region_1_tv-16_th-14	19.5271	0.792084	6.71055	0.196474	0.841248	SP18-1739-001_Region_1_tv-16_th-14	diffusion_2x_4channel
SP18-1739-001	Region_1_tv-17_th-12	19.6977	0.795017	6.60684	0.202523	0.833034	SP18-1739-001_Region_1_tv-17_th-12	diffusion_2x_4channel
SP18-1739-001	Region_1_tv-18_th-12	17.5115	0.672898	8.29882	0.27706	0.823063	SP18-1739-001_Region_1_tv-18_th-12	diffusion_2x_4channel
SP18-1739-001	Region_1_tv-2_th-6	17.9756	0.680997	8.65903	0.26382	0.813039	SP18-1739-001_Region_1_tv-2_th-6	diffusion_2x_4channel
SP18-1739-001	Region_1_tv-8_th-6	17.9178	0.663151	8.80169	0.289068	0.804648	SP18-1739-001_Region_1_tv-8_th-6	diffusion_2x_4channel
SP18-1739-001	Region_1_tv-9_th-6	18.7458	0.719725	8.38135	0.265238	0.852536	SP18-1739-001_Region_1_tv-9_th-6	diffusion_2x_4channel
SP18-245-001	Region_1_tv-3_th-27	15.7752	0.673586	8.89406	0.317163	0.775798	SP18-245-001_Region_1_tv-3_th-27	diffusion_2x_4channel
SP18-245-001	Region_1_tv-3_th-28	14.1968	0.614865	9.20289	0.362887	0.691981	SP18-245-001_Region_1_tv-3_th-28	diffusion_2x_4channel
SP18-245-001	Region_1_tv-4_th-23	15.829	0.645956	8.76086	0.322832	0.756062	SP18-245-001_Region_1_tv-4_th-23	diffusion_2x_4channel
SP18-245-001	Region_1_tv-4_th-25	18.4363	0.747736	7.70578	0.24713	0.85972	SP18-245-001_Region_1_tv-4_th-25	diffusion_2x_4channel
SP18-245-001	Region_1_tv-4_th-26	18.8888	0.811427	6.76344	0.220473	0.85189	SP18-245-001_Region_1_tv-4_th-26	diffusion_2x_4channel
SP18-245-001	Region_1_tv-6_th-22	17.3349	0.636007	9.07386	0.332624	0.775678	SP18-245-001_Region_1_tv-6_th-22	diffusion_2x_4channel
SP18-245-001	Region_1_tv-6_th-23	17.7754	0.711073	8.32417	0.265204	0.832443	SP18-245-001_Region_1_tv-6_th-23	diffusion_2x_4channel
SP18-245-001	Region_1_tv-6_th-24	18.3428	0.714795	7.79981	0.264542	0.836205	SP18-245-001_Region_1_tv-6_th-24	diffusion_2x_4channel
SP18-245-001	Region_1_tv-6_th-28	18.5278	0.757901	7.7261	0.249031	0.850813	SP18-245-001_Region_1_tv-6_th-28	diffusion_2x_4channel
SP18-245-001	Region_1_tv-7_th-22	16.4787	0.594873	9.1824	0.345426	0.65146	SP18-245-001_Region_1_tv-7_th-22	diffusion_2x_4channel
SP18-245-001	Region_1_tv-7_th-27	17.5774	0.708334	7.74573	0.271911	0.792638	SP18-245-001_Region_1_tv-7_th-27	diffusion_2x_4channel
SP18-245-001	Region_1_tv-7_th-28	16.1418	0.630235	9.08842	0.319136	0.739737	SP18-245-001_Region_1_tv-7_th-28	diffusion_2x_4channel
SP18-29-001	Region_1_tv-11_th-11	21.536	0.852179	5.4602	0.18197	0.833897	SP18-29-001_Region_1_tv-11_th-11	diffusion_2x_4channel
SP18-29-001	Region_1_tv-11_th-12	17.2018	0.655363	8.39851	0.28449	0.78274	SP18-29-001_Region_1_tv-11_th-12	diffusion_2x_4channel
SP18-29-001	Region_1_tv-11_th-13	16.121	0.571583	8.98281	0.331606	0.720646	SP18-29-001_Region_1_tv-11_th-13	diffusion_2x_4channel
SP18-29-001	Region_1_tv-12_th-10	26.2591	0.953692	3.46129	0.13663	0.765118	SP18-29-001_Region_1_tv-12_th-10	diffusion_2x_4channel
SP18-29-001	Region_1_tv-12_th-13	15.8231	0.524847	9.46654	0.343123	0.663141	SP18-29-001_Region_1_tv-12_th-13	diffusion_2x_4channel
SP18-29-001	Region_1_tv-13_th-11	15.8158	0.496369	9.64225	0.369327	0.631828	SP18-29-001_Region_1_tv-13_th-11	diffusion_2x_4channel
SP18-29-001	Region_1_tv-17_th-15	16.3666	0.551288	9.26832	0.34523	0.706228	SP18-29-001_Region_1_tv-17_th-15	diffusion_2x_4channel
SP18-29-001	Region_1_tv-20_th-22	20.8377	0.803495	5.96406	0.212932	0.8063	SP18-29-001_Region_1_tv-20_th-22	diffusion_2x_4channel
SP18-29-001	Region_1_tv-6_th-7	21.0145	0.844416	6.06973	0.179501	0.826919	SP18-29-001_Region_1_tv-6_th-7	diffusion_2x_4channel
SP18-29-001	Region_1_tv-7_th-5	20.4211	0.815096	5.85631	0.18784	0.800704	SP18-29-001_Region_1_tv-7_th-5	diffusion_2x_4channel
SP18-29-001	Region_1_tv-7_th-6	16.0078	0.544806	9.00244	0.336426	0.735209	SP18-29-001_Region_1_tv-7_th-6	diffusion_2x_4channel
SP18-3502-001	Region_1_tv-11_th-9	19.2431	0.779134	7.0323	0.222517	0.792149	SP18-3502-001_Region_1_tv-11_th-9	diffusion_2x_4channel
SP18-3502-001	Region_1_tv-12_th-7	19.1947	0.767771	7.16365	0.222691	0.851703	SP18-3502-001_Region_1_tv-12_th-7	diffusion_2x_4channel
SP18-3502-001	Region_1_tv-12_th-8	17.944	0.667335	8.227	0.295985	0.787422	SP18-3502-001_Region_1_tv-12_th-8	diffusion_2x_4channel
SP18-3502-001	Region_1_tv-14_th-8	17.4794	0.610998	8.68934	0.319271	0.79944	SP18-3502-001_Region_1_tv-14_th-8	diffusion_2x_4channel
SP18-3502-001	Region_1_tv-20_th-19	19.1302	0.781796	6.96038	0.219383	0.818124	SP18-3502-001_Region_1_tv-20_th-19	diffusion_2x_4channel
SP18-3502-001	Region_1_tv-21_th-19	17.9496	0.681904	8.46461	0.284281	0.79804	SP18-3502-001_Region_1_tv-21_th-19	diffusion_2x_4channel
SP18-3502-001	Region_1_tv-22_th-19	18.2355	0.670656	8.62237	0.293674	0.817152	SP18-3502-001_Region_1_tv-22_th-19	diffusion_2x_4channel
SP18-3502-001	Region_1_tv-2_th-10	17.8627	0.590012	9.24238	0.36793	0.632797	SP18-3502-001_Region_1_tv-2_th-10	diffusion_2x_4channel
SP18-3502-001	Region_1_tv-2_th-11	18.5536	0.714817	8.42059	0.289635	0.754011	SP18-3502-001_Region_1_tv-2_th-11	diffusion_2x_4channel
SP18-3502-001	Region_1_tv-2_th-9	18.0538	0.578617	9.09169	0.348347	0.73038	SP18-3502-001_Region_1_tv-2_th-9	diffusion_2x_4channel
SP18-3502-001	Region_1_tv-3_th-7	16.8389	0.490869	8.98963	0.380963	0.673249	SP18-3502-001_Region_1_tv-3_th-7	diffusion_2x_4channel
SP18-3529-001	Region_1_tv-12_th-14	19.0074	0.712123	7.9564	0.261275	0.833553	SP18-3529-001_Region_1_tv-12_th-14	diffusion_2x_4channel
SP18-3529-001	Region_1_tv-12_th-15	19.0672	0.676064	7.86966	0.276789	0.841765	SP18-3529-001_Region_1_tv-12_th-15	diffusion_2x_4channel
SP18-3529-001	Region_1_tv-13_th-18	21.6543	0.844586	5.43383	0.149308	0.817871	SP18-3529-001_Region_1_tv-13_th-18	diffusion_2x_4channel
SP18-3529-001	Region_1_tv-15_th-23	20.013	0.828639	5.99925	0.176509	0.75628	SP18-3529-001_Region_1_tv-15_th-23	diffusion_2x_4channel
SP18-3529-001	Region_1_tv-3_th-5	17.9256	0.638801	8.048	0.30324	0.739246	SP18-3529-001_Region_1_tv-3_th-5	diffusion_2x_4channel
SP18-3529-001	Region_1_tv-4_th-3	18.8805	0.716443	8.1479	0.255502	0.813622	SP18-3529-001_Region_1_tv-4_th-3	diffusion_2x_4channel
SP18-3529-001	Region_1_tv-5_th-3	18.2809	0.673896	8.79689	0.292088	0.780875	SP18-3529-001_Region_1_tv-5_th-3	diffusion_2x_4channel
SP18-3529-001	Region_1_tv-6_th-3	19.1817	0.732789	7.90716	0.246195	0.82078	SP18-3529-001_Region_1_tv-6_th-3	diffusion_2x_4channel
SP18-3529-001	Region_1_tv-6_th-4	18.351	0.672842	8.84667	0.272624	0.813312	SP18-3529-001_Region_1_tv-6_th-4	diffusion_2x_4channel
SP18-3529-001	Region_1_tv-7_th-10	20.4472	0.829406	6.2537	0.18472	0.868487	SP18-3529-001_Region_1_tv-7_th-10	diffusion_2x_4channel
SP18-3529-001	Region_1_tv-8_th-10	22.1234	0.861678	5.32319	0.174904	0.867407	SP18-3529-001_Region_1_tv-8_th-10	diffusion_2x_4channel
SP18-3529-001	Region_1_tv-9_th-16	17.8009	0.592794	8.43509	0.320281	0.70709	SP18-3529-001_Region_1_tv-9_th-16	diffusion_2x_4channel
SP18-3790-001	Region_1_tv-13_th-10	26.6106	0.960076	3.93831	0.0840181	0.741491	SP18-3790-001_Region_1_tv-13_th-10	diffusion_2x_4channel
SP18-3790-001	Region_1_tv-16_th-14	18.9522	0.788329	6.99818	0.211222	0.853898	SP18-3790-001_Region_1_tv-16_th-14	diffusion_2x_4channel
SP18-3790-001	Region_1_tv-16_th-15	19.5857	0.792002	6.8991	0.209414	0.821782	SP18-3790-001_Region_1_tv-16_th-15	diffusion_2x_4channel
SP18-3790-001	Region_1_tv-17_th-13	17.0633	0.625133	8.34955	0.336692	0.676176	SP18-3790-001_Region_1_tv-17_th-13	diffusion_2x_4channel
SP18-3790-001	Region_1_tv-17_th-14	17.4997	0.700142	8.01652	0.279299	0.728905	SP18-3790-001_Region_1_tv-17_th-14	diffusion_2x_4channel
SP18-3790-001	Region_1_tv-18_th-12	17.0454	0.728246	7.65634	0.319998	0.700654	SP18-3790-001_Region_1_tv-18_th-12	diffusion_2x_4channel
SP18-3790-001	Region_1_tv-18_th-13	18.9107	0.658483	8.32963	0.351228	0.621762	SP18-3790-001_Region_1_tv-18_th-13	diffusion_2x_4channel
SP18-3790-001	Region_1_tv-4_th-3	25.8696	0.897729	4.59587	0.161313	0.779311	SP18-3790-001_Region_1_tv-4_th-3	diffusion_2x_4channel
SP18-3790-001	Region_1_tv-4_th-4	16.3988	0.657292	9.02993	0.294153	0.701891	SP18-3790-001_Region_1_tv-4_th-4	diffusion_2x_4channel
SP18-3790-001	Region_1_tv-5_th-2	17.1377	0.675283	8.34983	0.254208	0.759894	SP18-3790-001_Region_1_tv-5_th-2	diffusion_2x_4channel
SP18-3790-001	Region_1_tv-5_th-3	16.6642	0.373886	9.71822	0.423521	0.592968	SP18-3790-001_Region_1_tv-5_th-3	diffusion_2x_4channel
SP18-3790-001	Region_1_tv-5_th-4	16.5257	0.617942	9.16172	0.310633	0.741456	SP18-3790-001_Region_1_tv-5_th-4	diffusion_2x_4channel
SP18-3907-001	Region_1_tv-13_th-12	19.0479	0.827022	6.39779	0.221981	0.788423	SP18-3907-001_Region_1_tv-13_th-12	diffusion_2x_4channel
SP18-3907-001	Region_1_tv-13_th-17	18.0551	0.71353	7.00671	0.233601	0.797986	SP18-3907-001_Region_1_tv-13_th-17	diffusion_2x_4channel
SP18-3907-001	Region_1_tv-13_th-18	16.3365	0.459422	9.38386	0.381363	0.646031	SP18-3907-001_Region_1_tv-13_th-18	diffusion_2x_4channel
SP18-3907-001	Region_1_tv-14_th-13	16.1902	0.504542	9.42819	0.379312	0.461023	SP18-3907-001_Region_1_tv-14_th-13	diffusion_2x_4channel
SP18-3907-001	Region_1_tv-15_th-12	17.2434	0.55383	9.62139	0.357397	0.637182	SP18-3907-001_Region_1_tv-15_th-12	diffusion_2x_4channel
SP18-3907-001	Region_1_tv-15_th-13	15.4621	0.317208	9.80517	0.414642	0.284541	SP18-3907-001_Region_1_tv-15_th-13	diffusion_2x_4channel
SP18-3907-001	Region_1_tv-15_th-14	18.8201	0.626352	8.30492	0.331803	0.641404	SP18-3907-001_Region_1_tv-15_th-14	diffusion_2x_4channel
SP18-3907-001	Region_1_tv-19_th-10	16.5028	0.519565	9.42637	0.367178	0.67107	SP18-3907-001_Region_1_tv-19_th-10	diffusion_2x_4channel
SP18-3907-001	Region_1_tv-21_th-9	17.1371	0.642392	8.70085	0.303348	0.730937	SP18-3907-001_Region_1_tv-21_th-9	diffusion_2x_4channel
SP18-3907-001	Region_1_tv-4_th-25	19.1169	0.789587	6.59016	0.206887	0.862412	SP18-3907-001_Region_1_tv-4_th-25	diffusion_2x_4channel
SP18-3907-001	Region_1_tv-5_th-25	18.0158	0.727121	7.47963	0.237926	0.847392	SP18-3907-001_Region_1_tv-5_th-25	diffusion_2x_4channel
SP18-3907-001	Region_1_tv-6_th-5	21.8174	0.720088	6.15028	0.289178	0.590336	SP18-3907-001_Region_1_tv-6_th-5	diffusion_2x_4channel
SP18-4368-001	Region_1_tv-13_th-10	18.1004	0.665882	8.80183	0.269645	0.741869	SP18-4368-001_Region_1_tv-13_th-10	diffusion_2x_4channel
SP18-4368-001	Region_1_tv-13_th-8	18.6657	0.793922	6.84111	0.216167	0.843338	SP18-4368-001_Region_1_tv-13_th-8	diffusion_2x_4channel
SP18-4368-001	Region_1_tv-13_th-9	17.6514	0.60901	8.95643	0.319968	0.725263	SP18-4368-001_Region_1_tv-13_th-9	diffusion_2x_4channel
SP18-4368-001	Region_1_tv-16_th-14	19.9753	0.78349	6.70695	0.210128	0.855202	SP18-4368-001_Region_1_tv-16_th-14	diffusion_2x_4channel
SP18-4368-001	Region_1_tv-16_th-15	20.1843	0.82043	5.82773	0.184029	0.851957	SP18-4368-001_Region_1_tv-16_th-15	diffusion_2x_4channel
SP18-4368-001	Region_1_tv-19_th-18	16.3382	0.479063	9.184	0.367831	0.691083	SP18-4368-001_Region_1_tv-19_th-18	diffusion_2x_4channel
SP18-4368-001	Region_1_tv-20_th-17	17.9794	0.681223	8.34003	0.281843	0.804663	SP18-4368-001_Region_1_tv-20_th-17	diffusion_2x_4channel
SP18-4368-001	Region_1_tv-21_th-16	18.4799	0.7343	7.94602	0.245415	0.841152	SP18-4368-001_Region_1_tv-21_th-16	diffusion_2x_4channel
SP18-4368-001	Region_1_tv-21_th-17	19.1711	0.756772	7.49945	0.248276	0.855641	SP18-4368-001_Region_1_tv-21_th-17	diffusion_2x_4channel
SP18-4368-001	Region_1_tv-21_th-18	16.5698	0.617457	9.10719	0.30302	0.79623	SP18-4368-001_Region_1_tv-21_th-18	diffusion_2x_4channel
SP18-4368-001	Region_1_tv-5_th-3	16.7808	0.619743	8.90548	0.292163	0.753972	SP18-4368-001_Region_1_tv-5_th-3	diffusion_2x_4channel
SP18-4368-001	Region_1_tv-9_th-5	16.7828	0.62185	9.06784	0.306736	0.745085	SP18-4368-001_Region_1_tv-9_th-5	diffusion_2x_4channel
SP18-4411-001	Region_1_tv-12_th-13	17.9101	0.670773	8.6862	0.281709	0.769123	SP18-4411-001_Region_1_tv-12_th-13	diffusion_2x_4channel
SP18-4411-001	Region_1_tv-13_th-13	17.0779	0.681593	7.71077	0.278594	0.8058	SP18-4411-001_Region_1_tv-13_th-13	diffusion_2x_4channel
SP18-4411-001	Region_1_tv-19_th-16	16.8063	0.626537	7.63847	0.291364	0.752041	SP18-4411-001_Region_1_tv-19_th-16	diffusion_2x_4channel
SP18-4411-001	Region_1_tv-19_th-18	18.7578	0.736665	7.53893	0.24668	0.830604	SP18-4411-001_Region_1_tv-19_th-18	diffusion_2x_4channel
SP18-4411-001	Region_1_tv-20_th-16	16.5015	0.609949	8.45213	0.309128	0.757883	SP18-4411-001_Region_1_tv-20_th-16	diffusion_2x_4channel
SP18-4411-001	Region_1_tv-20_th-17	18.3318	0.693885	7.48382	0.271594	0.778107	SP18-4411-001_Region_1_tv-20_th-17	diffusion_2x_4channel
SP18-4411-001	Region_1_tv-20_th-18	18.1596	0.698487	7.88864	0.262424	0.790836	SP18-4411-001_Region_1_tv-20_th-18	diffusion_2x_4channel
SP18-4411-001	Region_1_tv-21_th-18	17.4145	0.679768	7.68794	0.248942	0.783305	SP18-4411-001_Region_1_tv-21_th-18	diffusion_2x_4channel
SP18-4411-001	Region_1_tv-2_th-2	19.5394	0.806151	6.80426	0.183297	0.811269	SP18-4411-001_Region_1_tv-2_th-2	diffusion_2x_4channel
SP18-4411-001	Region_1_tv-3_th-3	20.0315	0.827748	6.12885	0.163956	0.807081	SP18-4411-001_Region_1_tv-3_th-3	diffusion_2x_4channel
SP18-4411-001	Region_1_tv-4_th-3	19.8971	0.818104	6.64676	0.183035	0.818368	SP18-4411-001_Region_1_tv-4_th-3	diffusion_2x_4channel
SP18-4971-001	Region_1_tv-10_th-10	16.919	0.587255	9.06568	0.349757	0.648794	SP18-4971-001_Region_1_tv-10_th-10	diffusion_2x_4channel
SP18-4971-001	Region_1_tv-10_th-8	17.3473	0.679564	9.28848	0.302508	0.780353	SP18-4971-001_Region_1_tv-10_th-8	diffusion_2x_4channel
SP18-4971-001	Region_1_tv-2_th-3	18.3412	0.567559	8.69456	0.36852	0.653851	SP18-4971-001_Region_1_tv-2_th-3	diffusion_2x_4channel
SP18-4971-001	Region_1_tv-3_th-5	16.4069	0.5214	9.58257	0.366887	0.551323	SP18-4971-001_Region_1_tv-3_th-5	diffusion_2x_4channel
SP18-4971-001	Region_1_tv-3_th-6	18.668	0.727508	8.63845	0.267424	0.83274	SP18-4971-001_Region_1_tv-3_th-6	diffusion_2x_4channel
SP18-4971-001	Region_1_tv-3_th-7	17.8762	0.606179	9.11062	0.338917	0.687545	SP18-4971-001_Region_1_tv-3_th-7	diffusion_2x_4channel
SP18-4971-001	Region_1_tv-4_th-5	20.147	0.760235	7.03585	0.25122	0.775426	SP18-4971-001_Region_1_tv-4_th-5	diffusion_2x_4channel
SP18-4971-001	Region_1_tv-4_th-6	21.3384	0.844277	6.60248	0.182339	0.901284	SP18-4971-001_Region_1_tv-4_th-6	diffusion_2x_4channel
SP18-4971-001	Region_1_tv-4_th-7	18.9442	0.748061	7.63946	0.252474	0.866728	SP18-4971-001_Region_1_tv-4_th-7	diffusion_2x_4channel
SP18-4971-001	Region_1_tv-5_th-6	21.2227	0.836233	6.86193	0.190134	0.911949	SP18-4971-001_Region_1_tv-5_th-6	diffusion_2x_4channel
SP18-4971-001	Region_1_tv-8_th-10	19.134	0.765461	7.89741	0.248144	0.82329	SP18-4971-001_Region_1_tv-8_th-10	diffusion_2x_4channel
SP18-4971-001	Region_1_tv-9_th-10	16.2667	0.539833	9.50931	0.362612	0.642433	SP18-4971-001_Region_1_tv-9_th-10	diffusion_2x_4channel
SP18-5025-001	Region_1_tv-5_th-4	17.3569	0.676479	8.28235	0.306057	0.805754	SP18-5025-001_Region_1_tv-5_th-4	diffusion_2x_4channel
SP18-5025-001	Region_1_tv-6_th-15	18.3607	0.738518	8.76458	0.258693	0.851015	SP18-5025-001_Region_1_tv-6_th-15	diffusion_2x_4channel
SP18-5025-001	Region_1_tv-6_th-2	19.3209	0.812178	6.87928	0.18904	0.866555	SP18-5025-001_Region_1_tv-6_th-2	diffusion_2x_4channel
SP18-5025-001	Region_1_tv-6_th-3	17.8206	0.701128	8.60081	0.2871	0.833196	SP18-5025-001_Region_1_tv-6_th-3	diffusion_2x_4channel
SP18-5025-001	Region_1_tv-6_th-9	17.4305	0.626552	9.41754	0.314852	0.806275	SP18-5025-001_Region_1_tv-6_th-9	diffusion_2x_4channel
SP18-5025-001	Region_1_tv-7_th-8	17.6725	0.688755	8.58195	0.279853	0.845402	SP18-5025-001_Region_1_tv-7_th-8	diffusion_2x_4channel
SP18-5025-001	Region_1_tv-7_th-9	18.8593	0.748383	7.70853	0.254949	0.859999	SP18-5025-001_Region_1_tv-7_th-9	diffusion_2x_4channel
SP18-5025-001	Region_1_tv-8_th-10	21.2686	0.85797	6.00738	0.19934	0.903974	SP18-5025-001_Region_1_tv-8_th-10	diffusion_2x_4channel
SP18-5025-001	Region_1_tv-8_th-15	18.7486	0.730721	8.78906	0.259757	0.868589	SP18-5025-001_Region_1_tv-8_th-15	diffusion_2x_4channel
SP18-5025-001	Region_1_tv-9_th-16	18.791	0.74016	8.72286	0.260354	0.874317	SP18-5025-001_Region_1_tv-9_th-16	diffusion_2x_4channel
SP18-5025-001	Region_1_tv-9_th-8	18.1272	0.675426	9.30322	0.292272	0.83468	SP18-5025-001_Region_1_tv-9_th-8	diffusion_2x_4channel
SP18-5025-001	Region_1_tv-9_th-9	17.994	0.673939	9.16508	0.287384	0.827461	SP18-5025-001_Region_1_tv-9_th-9	diffusion_2x_4channel
SP18-504-001	Region_1_tv-11_th-12	16.1721	0.510048	9.04941	0.355481	0.611819	SP18-504-001_Region_1_tv-11_th-12	diffusion_2x_4channel
SP18-504-001	Region_1_tv-27_th-22	17.8992	0.602817	8.56505	0.30423	0.693355	SP18-504-001_Region_1_tv-27_th-22	diffusion_2x_4channel
SP18-504-001	Region_1_tv-30_th-26	20.2623	0.794297	6.51634	0.206523	0.84438	SP18-504-001_Region_1_tv-30_th-26	diffusion_2x_4channel
SP18-504-001	Region_1_tv-30_th-27	19.8492	0.756255	6.76869	0.232034	0.829717	SP18-504-001_Region_1_tv-30_th-27	diffusion_2x_4channel
SP18-504-001	Region_1_tv-31_th-26	19.7256	0.762128	7.34265	0.2186	0.847496	SP18-504-001_Region_1_tv-31_th-26	diffusion_2x_4channel
SP18-504-001	Region_1_tv-31_th-27	19.189	0.734761	7.84443	0.241843	0.852353	SP18-504-001_Region_1_tv-31_th-27	diffusion_2x_4channel
SP18-504-001	Region_1_tv-32_th-25	21.3232	0.830639	6.16145	0.198371	0.872406	SP18-504-001_Region_1_tv-32_th-25	diffusion_2x_4channel
SP18-504-001	Region_1_tv-32_th-26	20.5044	0.791683	6.87826	0.20578	0.874815	SP18-504-001_Region_1_tv-32_th-26	diffusion_2x_4channel
SP18-504-001	Region_1_tv-32_th-27	17.7039	0.707083	7.63172	0.250375	0.760891	SP18-504-001_Region_1_tv-32_th-27	diffusion_2x_4channel
SP18-504-001	Region_1_tv-6_th-8	16.6039	0.618289	8.7748	0.286066	0.715032	SP18-504-001_Region_1_tv-6_th-8	diffusion_2x_4channel
SP18-504-001	Region_1_tv-8_th-7	16.4348	0.541357	9.09219	0.369388	0.676906	SP18-504-001_Region_1_tv-8_th-7	diffusion_2x_4channel
SP18-5453-001	Region_1_tv-10_th-7	14.7372	0.559297	9.1994	0.360632	0.734183	SP18-5453-001_Region_1_tv-10_th-7	diffusion_2x_4channel
SP18-5453-001	Region_1_tv-11_th-8	18.9325	0.756967	7.60701	0.252627	0.828485	SP18-5453-001_Region_1_tv-11_th-8	diffusion_2x_4channel
SP18-5453-001	Region_1_tv-12_th-18	17.0113	0.637588	9.30454	0.314934	0.7754	SP18-5453-001_Region_1_tv-12_th-18	diffusion_2x_4channel
SP18-5453-001	Region_1_tv-16_th-6	17.3052	0.65682	8.81928	0.295899	0.804725	SP18-5453-001_Region_1_tv-16_th-6	diffusion_2x_4channel
SP18-5453-001	Region_1_tv-17_th-12	16.2629	0.637085	9.7675	0.339327	0.714873	SP18-5453-001_Region_1_tv-17_th-12	diffusion_2x_4channel
SP18-5453-001	Region_1_tv-17_th-13	17.3827	0.700869	9.01304	0.298192	0.752759	SP18-5453-001_Region_1_tv-17_th-13	diffusion_2x_4channel
SP18-5453-001	Region_1_tv-17_th-14	16.9946	0.672889	8.72243	0.300385	0.761001	SP18-5453-001_Region_1_tv-17_th-14	diffusion_2x_4channel
SP18-5453-001	Region_1_tv-17_th-3	15.5929	0.392981	9.88797	0.406172	0.547597	SP18-5453-001_Region_1_tv-17_th-3	diffusion_2x_4channel
SP18-5453-001	Region_1_tv-17_th-4	17.3533	0.619612	9.57561	0.328554	0.769654	SP18-5453-001_Region_1_tv-17_th-4	diffusion_2x_4channel
SP18-5453-001	Region_1_tv-17_th-5	17.5206	0.634445	9.14663	0.312527	0.782338	SP18-5453-001_Region_1_tv-17_th-5	diffusion_2x_4channel
SP18-5453-001	Region_1_tv-17_th-6	14.3169	0.353954	9.87525	0.40307	0.51978	SP18-5453-001_Region_1_tv-17_th-6	diffusion_2x_4channel
SP18-5453-001	Region_1_tv-18_th-12	16.8106	0.634773	9.73919	0.335021	0.703316	SP18-5453-001_Region_1_tv-18_th-12	diffusion_2x_4channel
SP18-995-001	Region_1_tv-10_th-5	19.4602	0.796159	7.60522	0.209794	0.879201	SP18-995-001_Region_1_tv-10_th-5	diffusion_2x_4channel
SP18-995-001	Region_1_tv-13_th-12	20.9315	0.825985	6.15785	0.206777	0.856333	SP18-995-001_Region_1_tv-13_th-12	diffusion_2x_4channel
SP18-995-001	Region_1_tv-3_th-3	21.165	0.86339	6.03267	0.146844	0.873588	SP18-995-001_Region_1_tv-3_th-3	diffusion_2x_4channel
SP18-995-001	Region_1_tv-6_th-6	20.601	0.798598	7.34002	0.213497	0.896684	SP18-995-001_Region_1_tv-6_th-6	diffusion_2x_4channel
SP18-995-001	Region_1_tv-6_th-7	20.2383	0.78483	7.85465	0.219846	0.882363	SP18-995-001_Region_1_tv-6_th-7	diffusion_2x_4channel
SP18-995-001	Region_1_tv-7_th-7	18.8462	0.787572	7.50344	0.221267	0.831624	SP18-995-001_Region_1_tv-7_th-7	diffusion_2x_4channel
SP18-995-001	Region_1_tv-8_th-6	19.6521	0.75251	8.09052	0.244105	0.866961	SP18-995-001_Region_1_tv-8_th-6	diffusion_2x_4channel
SP18-995-001	Region_1_tv-8_th-7	20.4537	0.812028	7.02073	0.207738	0.86662	SP18-995-001_Region_1_tv-8_th-7	diffusion_2x_4channel
SP18-995-001	Region_1_tv-8_th-8	19.053	0.726322	8.57304	0.26296	0.846822	SP18-995-001_Region_1_tv-8_th-8	diffusion_2x_4channel
SP18-995-001	Region_1_tv-9_th-12	18.8633	0.741024	8.27474	0.238056	0.831681	SP18-995-001_Region_1_tv-9_th-12	diffusion_2x_4channel
SP18-995-001	Region_1_tv-9_th-3	20.4681	0.80732	7.20027	0.201491	0.886171	SP18-995-001_Region_1_tv-9_th-3	diffusion_2x_4channel
SP18-995-001	Region_1_tv-9_th-6	18.4461	0.719391	8.86818	0.260872	0.840828	SP18-995-001_Region_1_tv-9_th-6	diffusion_2x_4channel
SP18-133-001	Region_1_tv-15_th-9	17.7631	0.702315	8.51438	0.258503	0.809308	SP18-133-001_Region_1_tv-15_th-9	cgan_2x
SP18-133-001	Region_1_tv-22_th-15	19.713	0.788759	6.96086	0.216922	0.860798	SP18-133-001_Region_1_tv-22_th-15	cgan_2x
SP18-133-001	Region_1_tv-22_th-16	20.2751	0.788508	6.53255	0.211787	0.83665	SP18-133-001_Region_1_tv-22_th-16	cgan_2x
SP18-133-001	Region_1_tv-23_th-16	17.2546	0.625507	8.45486	0.326064	0.787613	SP18-133-001_Region_1_tv-23_th-16	cgan_2x
SP18-133-001	Region_1_tv-24_th-16	17.2792	0.562064	9.23159	0.337972	0.785004	SP18-133-001_Region_1_tv-24_th-16	cgan_2x
SP18-133-001	Region_1_tv-25_th-15	15.407	0.427829	9.59018	0.379922	0.659902	SP18-133-001_Region_1_tv-25_th-15	cgan_2x
SP18-133-001	Region_1_tv-6_th-5	20.2406	0.835324	5.92769	0.167471	0.843814	SP18-133-001_Region_1_tv-6_th-5	cgan_2x
SP18-133-001	Region_1_tv-6_th-8	21.6657	0.850818	5.83989	0.184378	0.856128	SP18-133-001_Region_1_tv-6_th-8	cgan_2x
SP18-133-001	Region_1_tv-7_th-8	20.026	0.775404	6.95372	0.236991	0.802874	SP18-133-001_Region_1_tv-7_th-8	cgan_2x
SP18-133-001	Region_1_tv-8_th-4	16.3358	0.529745	8.99187	0.346296	0.670525	SP18-133-001_Region_1_tv-8_th-4	cgan_2x
SP18-133-001	Region_1_tv-8_th-7	16.0629	0.497078	9.45336	0.378341	0.652734	SP18-133-001_Region_1_tv-8_th-7	cgan_2x
SP18-133-001	Region_1_tv-9_th-8	15.6679	0.54777	9.33687	0.360366	0.623179	SP18-133-001_Region_1_tv-9_th-8	cgan_2x
SP18-1739-001	Region_1_tv-12_th-11	19.775	0.764233	7.50156	0.224394	0.853891	SP18-1739-001_Region_1_tv-12_th-11	cgan_2x
SP18-1739-001	Region_1_tv-13_th-9	21.7543	0.827617	6.17163	0.174633	0.907218	SP18-1739-001_Region_1_tv-13_th-9	cgan_2x
SP18-1739-001	Region_1_tv-16_th-14	19.3534	0.783372	6.64728	0.192818	0.842603	SP18-1739-001_Region_1_tv-16_th-14	cgan_2x
SP18-1739-001	Region_1_tv-17_th-12	19.5925	0.785483	6.64899	0.195379	0.839502	SP18-1739-001_Region_1_tv-17_th-12	cgan_2x
SP18-1739-001	Region_1_tv-18_th-12	17.4029	0.664508	8.21458	0.27898	0.822367	SP18-1739-001_Region_1_tv-18_th-12	cgan_2x
SP18-1739-001	Region_1_tv-2_th-6	17.7017	0.666408	8.72413	0.270594	0.813242	SP18-1739-001_Region_1_tv-2_th-6	cgan_2x
SP18-1739-001	Region_1_tv-8_th-6	17.4843	0.647705	8.90967	0.29445	0.801967	SP18-1739-001_Region_1_tv-8_th-6	cgan_2x
SP18-1739-001	Region_1_tv-9_th-6	18.3966	0.706205	8.39998	0.272383	0.847901	SP18-1739-001_Region_1_tv-9_th-6	cgan_2x
SP18-245-001	Region_1_tv-3_th-27	16.3202	0.675741	8.90852	0.314326	0.797408	SP18-245-001_Region_1_tv-3_th-27	cgan_2x
SP18-245-001	Region_1_tv-3_th-28	14.7609	0.613031	9.20631	0.360009	0.719742	SP18-245-001_Region_1_tv-3_th-28	cgan_2x
SP18-245-001	Region_1_tv-4_th-23	15.9571	0.644852	8.80389	0.32311	0.765924	SP18-245-001_Region_1_tv-4_th-23	cgan_2x
SP18-245-001	Region_1_tv-4_th-25	18.4603	0.739895	7.78113	0.248634	0.863196	SP18-245-001_Region_1_tv-4_th-25	cgan_2x
SP18-245-001	Region_1_tv-4_th-26	19.1011	0.809611	6.80036	0.212507	0.858855	SP18-245-001_Region_1_tv-4_th-26	cgan_2x
SP18-245-001	Region_1_tv-6_th-22	17.2479	0.625135	9.13295	0.341164	0.762884	SP18-245-001_Region_1_tv-6_th-22	cgan_2x
SP18-245-001	Region_1_tv-6_th-23	17.5674	0.703314	8.44468	0.269874	0.828136	SP18-245-001_Region_1_tv-6_th-23	cgan_2x
SP18-245-001	Region_1_tv-6_th-24	18.2761	0.704006	7.89083	0.263585	0.836123	SP18-245-001_Region_1_tv-6_th-24	cgan_2x
SP18-245-001	Region_1_tv-6_th-28	18.0987	0.743308	7.85569	0.256629	0.83967	SP18-245-001_Region_1_tv-6_th-28	cgan_2x
SP18-245-001	Region_1_tv-7_th-22	16.7584	0.597797	9.07231	0.343045	0.664385	SP18-245-001_Region_1_tv-7_th-22	cgan_2x
SP18-245-001	Region_1_tv-7_th-27	17.3249	0.698225	7.86893	0.27908	0.794314	SP18-245-001_Region_1_tv-7_th-27	cgan_2x
SP18-245-001	Region_1_tv-7_th-28	15.8897	0.615989	9.16233	0.323688	0.732905	SP18-245-001_Region_1_tv-7_th-28	cgan_2x
SP18-29-001	Region_1_tv-11_th-11	21.8651	0.848723	5.3846	0.176822	0.848096	SP18-29-001_Region_1_tv-11_th-11	cgan_2x
SP18-29-001	Region_1_tv-11_th-12	17.2823	0.645834	8.39905	0.286905	0.791547	SP18-29-001_Region_1_tv-11_th-12	cgan_2x
SP18-29-001	Region_1_tv-11_th-13	16.2477	0.55938	9.00881	0.337822	0.733056	SP18-29-001_Region_1_tv-11_th-13	cgan_2x
SP18-29-001	Region_1_tv-12_th-10	27.422	0.952915	3.44944	0.121524	0.841715	SP18-29-001_Region_1_tv-12_th-10	cgan_2x
SP18-29-001	Region_1_tv-12_th-13	16.0271	0.511885	9.45252	0.346161	0.676335	SP18-29-001_Region_1_tv-12_th-13	cgan_2x
SP18-29-001	Region_1_tv-13_th-11	15.6005	0.466762	9.61971	0.378622	0.624038	SP18-29-001_Region_1_tv-13_th-11	cgan_2x
SP18-29-001	Region_1_tv-17_th-15	16.117	0.532218	9.41006	0.348598	0.720424	SP18-29-001_Region_1_tv-17_th-15	cgan_2x
SP18-29-001	Region_1_tv-20_th-22	20.407	0.792842	5.97129	0.218144	0.782044	SP18-29-001_Region_1_tv-20_th-22	cgan_2x
SP18-29-001	Region_1_tv-6_th-7	20.6942	0.838903	5.94009	0.165888	0.820629	SP18-29-001_Region_1_tv-6_th-7	cgan_2x
SP18-29-001	Region_1_tv-7_th-5	20.4997	0.810607	5.77883	0.174816	0.806713	SP18-29-001_Region_1_tv-7_th-5	cgan_2x
SP18-29-001	Region_1_tv-7_th-6	16.1156	0.530829	9.00966	0.341102	0.744335	SP18-29-001_Region_1_tv-7_th-6	cgan_2x
SP18-3502-001	Region_1_tv-11_th-9	17.4162	0.761695	6.95265	0.216215	0.738948	SP18-3502-001_Region_1_tv-11_th-9	cgan_2x
SP18-3502-001	Region_1_tv-12_th-7	18.9764	0.758908	7.17245	0.220432	0.840384	SP18-3502-001_Region_1_tv-12_th-7	cgan_2x
SP18-3502-001	Region_1_tv-12_th-8	16.7774	0.641838	8.24735	0.305254	0.71404	SP18-3502-001_Region_1_tv-12_th-8	cgan_2x
SP18-3502-001	Region_1_tv-14_th-8	16.3908	0.586607	8.74933	0.336255	0.737315	SP18-3502-001_Region_1_tv-14_th-8	cgan_2x
SP18-3502-001	Region_1_tv-20_th-19	18.4643	0.773887	6.91349	0.216526	0.79625	SP18-3502-001_Region_1_tv-20_th-19	cgan_2x
SP18-3502-001	Region_1_tv-21_th-19	17.4912	0.670128	8.49019	0.293247	0.778067	SP18-3502-001_Region_1_tv-21_th-19	cgan_2x
SP18-3502-001	Region_1_tv-22_th-19	17.1717	0.64925	8.67718	0.31091	0.763927	SP18-3502-001_Region_1_tv-22_th-19	cgan_2x
SP18-3502-001	Region_1_tv-2_th-10	15.8998	0.577502	9.30726	0.386733	0.608078	SP18-3502-001_Region_1_tv-2_th-10	cgan_2x
SP18-3502-001	Region_1_tv-2_th-11	17.7645	0.712307	8.43187	0.290067	0.759032	SP18-3502-001_Region_1_tv-2_th-11	cgan_2x
SP18-3502-001	Region_1_tv-2_th-9	16.6849	0.56286	9.14475	0.360904	0.654281	SP18-3502-001_Region_1_tv-2_th-9	cgan_2x
SP18-3502-001	Region_1_tv-3_th-7	16.645	0.488098	9.01945	0.370444	0.695172	SP18-3502-001_Region_1_tv-3_th-7	cgan_2x
SP18-3529-001	Region_1_tv-12_th-14	18.4803	0.695822	7.92195	0.2656	0.831028	SP18-3529-001_Region_1_tv-12_th-14	cgan_2x
SP18-3529-001	Region_1_tv-12_th-15	18.8355	0.667302	7.8584	0.274101	0.83929	SP18-3529-001_Region_1_tv-12_th-15	cgan_2x
SP18-3529-001	Region_1_tv-13_th-18	21.5539	0.837209	5.44978	0.157596	0.813678	SP18-3529-001_Region_1_tv-13_th-18	cgan_2x
SP18-3529-001	Region_1_tv-15_th-23	20.3809	0.821698	5.97617	0.179651	0.774937	SP18-3529-001_Region_1_tv-15_th-23	cgan_2x
SP18-3529-001	Region_1_tv-3_th-5	17.7925	0.6282	8.08562	0.306465	0.751394	SP18-3529-001_Region_1_tv-3_th-5	cgan_2x
SP18-3529-001	Region_1_tv-4_th-3	18.573	0.704521	8.17351	0.260716	0.818966	SP18-3529-001_Region_1_tv-4_th-3	cgan_2x
SP18-3529-001	Region_1_tv-5_th-3	17.5796	0.64409	8.95276	0.305864	0.766676	SP18-3529-001_Region_1_tv-5_th-3	cgan_2x
SP18-3529-001	Region_1_tv-6_th-3	18.1956	0.711933	7.88282	0.254694	0.804501	SP18-3529-001_Region_1_tv-6_th-3	cgan_2x
SP18-3529-001	Region_1_tv-6_th-4	17.9299	0.654869	8.88356	0.280949	0.808474	SP18-3529-001_Region_1_tv-6_th-4	cgan_2x
SP18-3529-001	Region_1_tv-7_th-10	19.5316	0.815772	6.2501	0.19079	0.855463	SP18-3529-001_Region_1_tv-7_th-10	cgan_2x
SP18-3529-001	Region_1_tv-8_th-10	21.774	0.854059	5.34609	0.173447	0.872481	SP18-3529-001_Region_1_tv-8_th-10	cgan_2x
SP18-3529-001	Region_1_tv-9_th-16	16.5788	0.575262	8.58488	0.329296	0.707201	SP18-3529-001_Region_1_tv-9_th-16	cgan_2x
SP18-3790-001	Region_1_tv-13_th-10	26.8158	0.957236	4.56557	0.141385	0.796392	SP18-3790-001_Region_1_tv-13_th-10	cgan_2x
SP18-3790-001	Region_1_tv-16_th-14	18.9128	0.782934	6.97001	0.198084	0.871389	SP18-3790-001_Region_1_tv-16_th-14	cgan_2x
SP18-3790-001	Region_1_tv-16_th-15	19.1594	0.777595	6.81406	0.214484	0.819854	SP18-3790-001_Region_1_tv-16_th-15	cgan_2x
SP18-3790-001	Region_1_tv-17_th-13	17.1472	0.605802	8.46578	0.341098	0.690953	SP18-3790-001_Region_1_tv-17_th-13	cgan_2x
SP18-3790-001	Region_1_tv-17_th-14	17.6159	0.688108	8.03936	0.277114	0.739169	SP18-3790-001_Region_1_tv-17_th-14	cgan_2x
SP18-3790-001	Region_1_tv-18_th-12	17.0704	0.720695	7.30745	0.297645	0.709998	SP18-3790-001_Region_1_tv-18_th-12	cgan_2x
SP18-3790-001	Region_1_tv-18_th-13	19.6064	0.617896	8.3209	0.360619	0.676579	SP18-3790-001_Region_1_tv-18_th-13	cgan_2x
SP18-3790-001	Region_1_tv-4_th-3	23.1629	0.891753	5.03841	0.147796	0.759753	SP18-3790-001_Region_1_tv-4_th-3	cgan_2x
SP18-3790-001	Region_1_tv-4_th-4	15.8875	0.632727	9.18483	0.302598	0.696972	SP18-3790-001_Region_1_tv-4_th-4	cgan_2x
SP18-3790-001	Region_1_tv-5_th-2	17.4203	0.665047	8.00913	0.261938	0.754642	SP18-3790-001_Region_1_tv-5_th-2	cgan_2x
SP18-3790-001	Region_1_tv-5_th-3	15.9303	0.344056	9.84918	0.43146	0.592307	SP18-3790-001_Region_1_tv-5_th-3	cgan_2x
SP18-3790-001	Region_1_tv-5_th-4	16.0542	0.597271	9.26885	0.316938	0.741915	SP18-3790-001_Region_1_tv-5_th-4	cgan_2x
SP18-3907-001	Region_1_tv-13_th-12	19.4099	0.827046	5.6436	0.225211	0.807729	SP18-3907-001_Region_1_tv-13_th-12	cgan_2x
SP18-3907-001	Region_1_tv-13_th-17	18.4993	0.714855	6.7663	0.219748	0.824496	SP18-3907-001_Region_1_tv-13_th-17	cgan_2x
SP18-3907-001	Region_1_tv-13_th-18	15.255	0.429153	9.52382	0.39181	0.636804	SP18-3907-001_Region_1_tv-13_th-18	cgan_2x
SP18-3907-001	Region_1_tv-14_th-13	15.6835	0.473274	9.60924	0.395743	0.439994	SP18-3907-001_Region_1_tv-14_th-13	cgan_2x
SP18-3907-001	Region_1_tv-15_th-12	17.2365	0.552792	9.44119	0.360286	0.662584	SP18-3907-001_Region_1_tv-15_th-12	cgan_2x
SP18-3907-001	Region_1_tv-15_th-13	14.3442	0.281082	9.95646	0.431084	0.242593	SP18-3907-001_Region_1_tv-15_th-13	cgan_2x
SP18-3907-001	Region_1_tv-15_th-14	18.8011	0.606521	8.27824	0.331411	0.655448	SP18-3907-001_Region_1_tv-15_th-14	cgan_2x
SP18-3907-001	Region_1_tv-19_th-10	15.9453	0.501627	9.51817	0.372421	0.673025	SP18-3907-001_Region_1_tv-19_th-10	cgan_2x
SP18-3907-001	Region_1_tv-21_th-9	17.2115	0.633296	8.68392	0.303545	0.754741	SP18-3907-001_Region_1_tv-21_th-9	cgan_2x
SP18-3907-001	Region_1_tv-4_th-25	19.053	0.787226	6.55781	0.209449	0.870536	SP18-3907-001_Region_1_tv-4_th-25	cgan_2x
SP18-3907-001	Region_1_tv-5_th-25	18.1003	0.72358	7.48646	0.242283	0.859204	SP18-3907-001_Region_1_tv-5_th-25	cgan_2x
SP18-3907-001	Region_1_tv-6_th-5	21.621	0.704984	6.15118	0.290497	0.598834	SP18-3907-001_Region_1_tv-6_th-5	cgan_2x
SP18-4368-001	Region_1_tv-13_th-10	16.7956	0.641378	8.76641	0.293873	0.714532	SP18-4368-001_Region_1_tv-13_th-10	cgan_2x
SP18-4368-001	Region_1_tv-13_th-8	18.9444	0.794656	6.74859	0.194992	0.85331	SP18-4368-001_Region_1_tv-13_th-8	cgan_2x
SP18-4368-001	Region_1_tv-13_th-9	17.4442	0.599206	8.91124	0.319783	0.724172	SP18-4368-001_Region_1_tv-13_th-9	cgan_2x
SP18-4368-001	Region_1_tv-16_th-14	20.0078	0.772405	6.76567	0.207684	0.860288	SP18-4368-001_Region_1_tv-16_th-14	cgan_2x
SP18-4368-001	Region_1_tv-16_th-15	20.3413	0.816393	5.8075	0.178302	0.858482	SP18-4368-001_Region_1_tv-16_th-15	cgan_2x
SP18-4368-001	Region_1_tv-19_th-18	15.9848	0.465318	9.27582	0.370943	0.700676	SP18-4368-001_Region_1_tv-19_th-18	cgan_2x
SP18-4368-001	Region_1_tv-20_th-17	17.6677	0.664213	8.41921	0.287145	0.805347	SP18-4368-001_Region_1_tv-20_th-17	cgan_2x
SP18-4368-001	Region_1_tv-21_th-16	18.6941	0.727484	7.96693	0.245603	0.855023	SP18-4368-001_Region_1_tv-21_th-16	cgan_2x
SP18-4368-001	Region_1_tv-21_th-17	19.0338	0.745064	7.58407	0.25223	0.858333	SP18-4368-001_Region_1_tv-21_th-17	cgan_2x
SP18-4368-001	Region_1_tv-21_th-18	14.4382	0.587349	9.2128	0.317505	0.645549	SP18-4368-001_Region_1_tv-21_th-18	cgan_2x
SP18-4368-001	Region_1_tv-5_th-3	16.7078	0.601919	8.88924	0.293895	0.752246	SP18-4368-001_Region_1_tv-5_th-3	cgan_2x
SP18-4368-001	Region_1_tv-9_th-5	16.6416	0.612813	9.09142	0.308758	0.747039	SP18-4368-001_Region_1_tv-9_th-5	cgan_2x
SP18-4411-001	Region_1_tv-12_th-13	17.6842	0.658949	8.71648	0.286566	0.769436	SP18-4411-001_Region_1_tv-12_th-13	cgan_2x
SP18-4411-001	Region_1_tv-13_th-13	17.2229	0.682601	7.6514	0.272974	0.817861	SP18-4411-001_Region_1_tv-13_th-13	cgan_2x
SP18-4411-001	Region_1_tv-19_th-16	17.53	0.632138	7.601	0.28414	0.791223	SP18-4411-001_Region_1_tv-19_th-16	cgan_2x
SP18-4411-001	Region_1_tv-19_th-18	18.8999	0.730268	7.57363	0.249454	0.840931	SP18-4411-001_Region_1_tv-19_th-18	cgan_2x
SP18-4411-001	Region_1_tv-20_th-16	17.0032	0.609366	8.46456	0.305272	0.797201	SP18-4411-001_Region_1_tv-20_th-16	cgan_2x
SP18-4411-001	Region_1_tv-20_th-17	17.9429	0.682919	7.57908	0.2666	0.787134	SP18-4411-001_Region_1_tv-20_th-17	cgan_2x
SP18-4411-001	Region_1_tv-20_th-18	18.3336	0.692488	8.00328	0.265453	0.816049	SP18-4411-001_Region_1_tv-20_th-18	cgan_2x
SP18-4411-001	Region_1_tv-21_th-18	17.525	0.675329	7.68039	0.246729	0.79974	SP18-4411-001_Region_1_tv-21_th-18	cgan_2x
SP18-4411-001	Region_1_tv-2_th-2	19.487	0.801992	6.73435	0.176728	0.816319	SP18-4411-001_Region_1_tv-2_th-2	cgan_2x
SP18-4411-001	Region_1_tv-3_th-3	20.5996	0.83026	6.04235	0.155238	0.835133	SP18-4411-001_Region_1_tv-3_th-3	cgan_2x
SP18-4411-001	Region_1_tv-4_th-3	19.6325	0.810906	6.57426	0.17903	0.815942	SP18-4411-001_Region_1_tv-4_th-3	cgan_2x
SP18-4971-001	Region_1_tv-10_th-10	15.6591	0.555983	9.11184	0.364934	0.638319	SP18-4971-001_Region_1_tv-10_th-10	cgan_2x
SP18-4971-001	Region_1_tv-10_th-8	16.8095	0.640909	9.36309	0.334931	0.760034	SP18-4971-001_Region_1_tv-10_th-8	cgan_2x
SP18-4971-001	Region_1_tv-2_th-3	17.9273	0.548297	8.89179	0.376504	0.658087	SP18-4971-001_Region_1_tv-2_th-3	cgan_2x
SP18-4971-001	Region_1_tv-3_th-5	15.7696	0.499332	9.59655	0.370107	0.553857	SP18-4971-001_Region_1_tv-3_th-5	cgan_2x
SP18-4971-001	Region_1_tv-3_th-6	18.3594	0.714333	8.66661	0.278528	0.838613	SP18-4971-001_Region_1_tv-3_th-6	cgan_2x
SP18-4971-001	Region_1_tv-3_th-7	17.476	0.585229	9.15844	0.356352	0.667238	SP18-4971-001_Region_1_tv-3_th-7	cgan_2x
SP18-4971-001	Region_1_tv-4_th-5	19.9357	0.750792	7.11221	0.250825	0.782204	SP18-4971-001_Region_1_tv-4_th-5	cgan_2x
SP18-4971-001	Region_1_tv-4_th-6	20.6948	0.834794	6.62757	0.178278	0.897619	SP18-4971-001_Region_1_tv-4_th-6	cgan_2x
SP18-4971-001	Region_1_tv-4_th-7	18.4454	0.733999	7.65451	0.256804	0.864284	SP18-4971-001_Region_1_tv-4_th-7	cgan_2x
SP18-4971-001	Region_1_tv-5_th-6	21.1605	0.831097	6.77816	0.195032	0.911815	SP18-4971-001_Region_1_tv-5_th-6	cgan_2x
SP18-4971-001	Region_1_tv-8_th-10	18.7041	0.747873	7.93156	0.247615	0.82	SP18-4971-001_Region_1_tv-8_th-10	cgan_2x
SP18-4971-001	Region_1_tv-9_th-10	15.7182	0.528642	9.56977	0.36569	0.650656	SP18-4971-001_Region_1_tv-9_th-10	cgan_2x
SP18-5025-001	Region_1_tv-5_th-4	17.604	0.67167	8.22806	0.301521	0.818172	SP18-5025-001_Region_1_tv-5_th-4	cgan_2x
SP18-5025-001	Region_1_tv-6_th-15	18.3109	0.731437	8.78242	0.258396	0.859312	SP18-5025-001_Region_1_tv-6_th-15	cgan_2x
SP18-5025-001	Region_1_tv-6_th-2	18.9855	0.806966	6.78972	0.184035	0.869463	SP18-5025-001_Region_1_tv-6_th-2	cgan_2x
SP18-5025-001	Region_1_tv-6_th-3	17.5507	0.681478	8.59731	0.296334	0.833715	SP18-5025-001_Region_1_tv-6_th-3	cgan_2x
SP18-5025-001	Region_1_tv-6_th-9	17.2227	0.608065	9.40145	0.32055	0.80365	SP18-5025-001_Region_1_tv-6_th-9	cgan_2x
SP18-5025-001	Region_1_tv-7_th-8	17.9323	0.681128	8.53966	0.283888	0.860959	SP18-5025-001_Region_1_tv-7_th-8	cgan_2x
SP18-5025-001	Region_1_tv-7_th-9	18.6221	0.736005	7.7349	0.262496	0.862727	SP18-5025-001_Region_1_tv-7_th-9	cgan_2x
SP18-5025-001	Region_1_tv-8_th-10	21.0504	0.851666	6.05894	0.196586	0.89879	SP18-5025-001_Region_1_tv-8_th-10	cgan_2x
SP18-5025-001	Region_1_tv-8_th-15	18.2337	0.706884	8.8178	0.272194	0.858439	SP18-5025-001_Region_1_tv-8_th-15	cgan_2x
SP18-5025-001	Region_1_tv-9_th-16	18.5258	0.72525	8.7245	0.264747	0.868889	SP18-5025-001_Region_1_tv-9_th-16	cgan_2x
SP18-5025-001	Region_1_tv-9_th-8	17.5319	0.64906	9.37903	0.308281	0.811149	SP18-5025-001_Region_1_tv-9_th-8	cgan_2x
SP18-5025-001	Region_1_tv-9_th-9	17.4196	0.649987	9.28174	0.299924	0.812266	SP18-5025-001_Region_1_tv-9_th-9	cgan_2x
SP18-504-001	Region_1_tv-11_th-12	15.8445	0.494002	9.09967	0.36329	0.603526	SP18-504-001_Region_1_tv-11_th-12	cgan_2x
SP18-504-001	Region_1_tv-27_th-22	17.4422	0.58954	8.65579	0.309656	0.69813	SP18-504-001_Region_1_tv-27_th-22	cgan_2x
SP18-504-001	Region_1_tv-30_th-26	19.9513	0.783967	6.61768	0.197286	0.845174	SP18-504-001_Region_1_tv-30_th-26	cgan_2x
SP18-504-001	Region_1_tv-30_th-27	19.7293	0.743926	6.82395	0.232495	0.830525	SP18-504-001_Region_1_tv-30_th-27	cgan_2x
SP18-504-001	Region_1_tv-31_th-26	19.497	0.747044	7.42077	0.224453	0.848292	SP18-504-001_Region_1_tv-31_th-26	cgan_2x
SP18-504-001	Region_1_tv-31_th-27	18.4774	0.710367	7.99812	0.252781	0.840799	SP18-504-001_Region_1_tv-31_th-27	cgan_2x
SP18-504-001	Region_1_tv-32_th-25	20.3213	0.816809	6.23675	0.202017	0.858159	SP18-504-001_Region_1_tv-32_th-25	cgan_2x
SP18-504-001	Region_1_tv-32_th-26	20.3074	0.78022	6.90483	0.210091	0.874453	SP18-504-001_Region_1_tv-32_th-26	cgan_2x
SP18-504-001	Region_1_tv-32_th-27	17.7345	0.693848	7.72618	0.253457	0.775132	SP18-504-001_Region_1_tv-32_th-27	cgan_2x
SP18-504-001	Region_1_tv-6_th-8	16.2891	0.612212	8.76451	0.293129	0.725906	SP18-504-001_Region_1_tv-6_th-8	cgan_2x
SP18-504-001	Region_1_tv-8_th-7	16.3798	0.542215	8.99012	0.385106	0.683973	SP18-504-001_Region_1_tv-8_th-7	cgan_2x
SP18-5453-001	Region_1_tv-10_th-7	14.6366	0.545838	9.2097	0.365581	0.724878	SP18-5453-001_Region_1_tv-10_th-7	cgan_2x
SP18-5453-001	Region_1_tv-11_th-8	19.1671	0.753573	7.47282	0.241394	0.840403	SP18-5453-001_Region_1_tv-11_th-8	cgan_2x
SP18-5453-001	Region_1_tv-12_th-18	17.1542	0.625305	9.27774	0.321937	0.776764	SP18-5453-001_Region_1_tv-12_th-18	cgan_2x
SP18-5453-001	Region_1_tv-16_th-6	16.8993	0.634206	8.78693	0.304934	0.791622	SP18-5453-001_Region_1_tv-16_th-6	cgan_2x
SP18-5453-001	Region_1_tv-17_th-12	15.8267	0.604137	9.73688	0.356922	0.701246	SP18-5453-001_Region_1_tv-17_th-12	cgan_2x
SP18-5453-001	Region_1_tv-17_th-13	17.153	0.681545	9.02021	0.304675	0.736588	SP18-5453-001_Region_1_tv-17_th-13	cgan_2x
SP18-5453-001	Region_1_tv-17_th-14	17.339	0.654688	8.65584	0.30533	0.764274	SP18-5453-001_Region_1_tv-17_th-14	cgan_2x
SP18-5453-001	Region_1_tv-17_th-3	15.2919	0.367228	9.81623	0.419156	0.557875	SP18-5453-001_Region_1_tv-17_th-3	cgan_2x
SP18-5453-001	Region_1_tv-17_th-4	16.812	0.594349	9.5303	0.337277	0.756531	SP18-5453-001_Region_1_tv-17_th-4	cgan_2x
SP18-5453-001	Region_1_tv-17_th-5	17.4146	0.616513	9.09547	0.316647	0.783038	SP18-5453-001_Region_1_tv-17_th-5	cgan_2x
SP18-5453-001	Region_1_tv-17_th-6	13.7927	0.333165	9.88155	0.415782	0.514708	SP18-5453-001_Region_1_tv-17_th-6	cgan_2x
SP18-5453-001	Region_1_tv-18_th-12	16.0573	0.603205	9.71542	0.349104	0.678336	SP18-5453-001_Region_1_tv-18_th-12	cgan_2x
SP18-995-001	Region_1_tv-10_th-5	19.0726	0.787351	7.61195	0.216363	0.872687	SP18-995-001_Region_1_tv-10_th-5	cgan_2x
SP18-995-001	Region_1_tv-13_th-12	20.7036	0.818373	6.15355	0.205922	0.856858	SP18-995-001_Region_1_tv-13_th-12	cgan_2x
SP18-995-001	Region_1_tv-3_th-3	21.226	0.856465	5.94391	0.144577	0.870212	SP18-995-001_Region_1_tv-3_th-3	cgan_2x
SP18-995-001	Region_1_tv-6_th-6	20.0792	0.7872	7.34209	0.218185	0.890547	SP18-995-001_Region_1_tv-6_th-6	cgan_2x
SP18-995-001	Region_1_tv-6_th-7	19.9494	0.777512	7.78991	0.216981	0.885129	SP18-995-001_Region_1_tv-6_th-7	cgan_2x
SP18-995-001	Region_1_tv-7_th-7	19.0031	0.782911	7.45891	0.222506	0.836236	SP18-995-001_Region_1_tv-7_th-7	cgan_2x
SP18-995-001	Region_1_tv-8_th-6	19.1962	0.737513	8.1449	0.248116	0.85916	SP18-995-001_Region_1_tv-8_th-6	cgan_2x
SP18-995-001	Region_1_tv-8_th-7	20.2585	0.804474	7.04156	0.203958	0.868291	SP18-995-001_Region_1_tv-8_th-7	cgan_2x
SP18-995-001	Region_1_tv-8_th-8	18.2319	0.706564	8.64727	0.274506	0.823942	SP18-995-001_Region_1_tv-8_th-8	cgan_2x
SP18-995-001	Region_1_tv-9_th-12	18.4869	0.727289	8.3005	0.241369	0.821132	SP18-995-001_Region_1_tv-9_th-12	cgan_2x
SP18-995-001	Region_1_tv-9_th-3	20.0497	0.802682	7.11066	0.188709	0.881299	SP18-995-001_Region_1_tv-9_th-3	cgan_2x
SP18-995-001	Region_1_tv-9_th-6	17.8633	0.700807	8.95642	0.271441	0.825537	SP18-995-001_Region_1_tv-9_th-6	cgan_2x
