# Supplementary material for: Pixel super-resolved virtual staining of label-free tissue using diffusion models
Source: Nat Commun. 2025 May 30;16:5016. doi: 10.1038/s41467-025-60387-z (PMC12125245; doi:10.1038/s41467-025-60387-z)
Supplement: Supplementary file 13 — Source Data [file 41467_2025_60387_MOESM13_ESM.xlsx]

## Sheet: Supp Figure 2
Data for supplimentary figure 2
Slide Name	FOV Name	PSNR	SSIM	RMSE	LPIPS	PCC	Unique FOV ID	Model
SP18-133-001	Region_1_tv-15_th-9	18.5449	0.720797	8.58609	0.251913	0.830562	SP18-133-001_Region_1_tv-15_th-9	diffusion_1x
SP18-133-001	Region_1_tv-22_th-15	19.8753	0.79411	7.21783	0.214242	0.861498	SP18-133-001_Region_1_tv-22_th-15	diffusion_1x
SP18-133-001	Region_1_tv-22_th-16	20.1154	0.79004	6.90981	0.214751	0.829436	SP18-133-001_Region_1_tv-22_th-16	diffusion_1x
SP18-133-001	Region_1_tv-23_th-16	18.1199	0.648187	8.41882	0.313848	0.80562	SP18-133-001_Region_1_tv-23_th-16	diffusion_1x
SP18-133-001	Region_1_tv-24_th-16	17.7375	0.573562	9.23312	0.327129	0.792248	SP18-133-001_Region_1_tv-24_th-16	diffusion_1x
SP18-133-001	Region_1_tv-25_th-15	15.5306	0.43934	9.59694	0.375382	0.640199	SP18-133-001_Region_1_tv-25_th-15	diffusion_1x
SP18-133-001	Region_1_tv-6_th-5	20.5328	0.840279	6.52088	0.162211	0.849294	SP18-133-001_Region_1_tv-6_th-5	diffusion_1x
SP18-133-001	Region_1_tv-6_th-8	21.5849	0.860161	6.54338	0.167621	0.861947	SP18-133-001_Region_1_tv-6_th-8	diffusion_1x
SP18-133-001	Region_1_tv-7_th-8	20.4578	0.792107	7.25159	0.221665	0.820497	SP18-133-001_Region_1_tv-7_th-8	diffusion_1x
SP18-133-001	Region_1_tv-8_th-4	16.3086	0.548152	8.99722	0.341997	0.65187	SP18-133-001_Region_1_tv-8_th-4	diffusion_1x
SP18-133-001	Region_1_tv-8_th-7	16.4443	0.5215	9.38202	0.366713	0.645829	SP18-133-001_Region_1_tv-8_th-7	diffusion_1x
SP18-133-001	Region_1_tv-9_th-8	17.4771	0.59824	9.16861	0.33498	0.66025	SP18-133-001_Region_1_tv-9_th-8	diffusion_1x
SP18-1739-001	Region_1_tv-12_th-11	19.4587	0.768115	7.84066	0.225427	0.848788	SP18-1739-001_Region_1_tv-12_th-11	diffusion_1x
SP18-1739-001	Region_1_tv-13_th-9	22.0002	0.83469	6.82307	0.17618	0.903001	SP18-1739-001_Region_1_tv-13_th-9	diffusion_1x
SP18-1739-001	Region_1_tv-16_th-14	19.654	0.793765	7.07692	0.187359	0.848382	SP18-1739-001_Region_1_tv-16_th-14	diffusion_1x
SP18-1739-001	Region_1_tv-17_th-12	20.0476	0.797874	7.00895	0.188663	0.849203	SP18-1739-001_Region_1_tv-17_th-12	diffusion_1x
SP18-1739-001	Region_1_tv-17_th-13	18.8788	0.69976	8.12901	0.254791	0.830161	SP18-1739-001_Region_1_tv-17_th-13	diffusion_1x
SP18-1739-001	Region_1_tv-18_th-12	17.9104	0.677068	8.43038	0.268227	0.842798	SP18-1739-001_Region_1_tv-18_th-12	diffusion_1x
SP18-1739-001	Region_1_tv-2_th-6	17.923	0.681418	8.77738	0.265641	0.814844	SP18-1739-001_Region_1_tv-2_th-6	diffusion_1x
SP18-1739-001	Region_1_tv-4_th-3	18.6649	0.677758	8.35585	0.265676	0.757964	SP18-1739-001_Region_1_tv-4_th-3	diffusion_1x
SP18-1739-001	Region_1_tv-7_th-8	17.1849	0.516069	9.36216	0.385127	0.588352	SP18-1739-001_Region_1_tv-7_th-8	diffusion_1x
SP18-1739-001	Region_1_tv-8_th-6	17.848	0.665501	8.86113	0.286897	0.806841	SP18-1739-001_Region_1_tv-8_th-6	diffusion_1x
SP18-1739-001	Region_1_tv-8_th-7	20.0037	0.762993	8.06777	0.225968	0.881134	SP18-1739-001_Region_1_tv-8_th-7	diffusion_1x
SP18-1739-001	Region_1_tv-9_th-6	18.8572	0.722045	8.44789	0.262448	0.860898	SP18-1739-001_Region_1_tv-9_th-6	diffusion_1x
SP18-245-001	Region_1_tv-3_th-27	16.6481	0.685189	8.7903	0.308419	0.796851	SP18-245-001_Region_1_tv-3_th-27	diffusion_1x
SP18-245-001	Region_1_tv-3_th-28	15.2222	0.62962	9.18571	0.354355	0.742032	SP18-245-001_Region_1_tv-3_th-28	diffusion_1x
SP18-245-001	Region_1_tv-4_th-23	16.164	0.648187	8.80763	0.315515	0.764569	SP18-245-001_Region_1_tv-4_th-23	diffusion_1x
SP18-245-001	Region_1_tv-4_th-25	18.9881	0.750077	7.84279	0.241642	0.873106	SP18-245-001_Region_1_tv-4_th-25	diffusion_1x
SP18-245-001	Region_1_tv-4_th-26	19.4885	0.813986	7.00982	0.212807	0.869806	SP18-245-001_Region_1_tv-4_th-26	diffusion_1x
SP18-245-001	Region_1_tv-6_th-22	17.7308	0.644132	9.05652	0.326446	0.781322	SP18-245-001_Region_1_tv-6_th-22	diffusion_1x
SP18-245-001	Region_1_tv-6_th-23	17.5998	0.706615	8.44076	0.266645	0.825688	SP18-245-001_Region_1_tv-6_th-23	diffusion_1x
SP18-245-001	Region_1_tv-6_th-24	18.4392	0.71117	7.94592	0.261389	0.838783	SP18-245-001_Region_1_tv-6_th-24	diffusion_1x
SP18-245-001	Region_1_tv-6_th-28	19.0492	0.761569	7.87135	0.240727	0.865615	SP18-245-001_Region_1_tv-6_th-28	diffusion_1x
SP18-245-001	Region_1_tv-7_th-22	17.1447	0.610845	9.11986	0.334558	0.67241	SP18-245-001_Region_1_tv-7_th-22	diffusion_1x
SP18-245-001	Region_1_tv-7_th-27	18.0547	0.710761	7.92469	0.270501	0.816875	SP18-245-001_Region_1_tv-7_th-27	diffusion_1x
SP18-245-001	Region_1_tv-7_th-28	16.2276	0.628992	9.10673	0.319186	0.742946	SP18-245-001_Region_1_tv-7_th-28	diffusion_1x
SP18-29-001	Region_1_tv-11_th-11	21.8081	0.854725	6.07584	0.165909	0.849192	SP18-29-001_Region_1_tv-11_th-11	diffusion_1x
SP18-29-001	Region_1_tv-11_th-12	17.1315	0.654933	8.45444	0.285404	0.779156	SP18-29-001_Region_1_tv-11_th-12	diffusion_1x
SP18-29-001	Region_1_tv-11_th-13	16.0756	0.571441	9.00384	0.334651	0.721022	SP18-29-001_Region_1_tv-11_th-13	diffusion_1x
SP18-29-001	Region_1_tv-12_th-10	26.494	0.954363	5.44118	0.128257	0.833291	SP18-29-001_Region_1_tv-12_th-10	diffusion_1x
SP18-29-001	Region_1_tv-12_th-13	15.8702	0.527241	9.41631	0.344182	0.663799	SP18-29-001_Region_1_tv-12_th-13	diffusion_1x
SP18-29-001	Region_1_tv-13_th-11	16.1735	0.50612	9.5321	0.36377	0.6512	SP18-29-001_Region_1_tv-13_th-11	diffusion_1x
SP18-29-001	Region_1_tv-17_th-15	16.2527	0.548302	9.30439	0.345856	0.706537	SP18-29-001_Region_1_tv-17_th-15	diffusion_1x
SP18-29-001	Region_1_tv-20_th-22	20.8063	0.804889	6.57767	0.20724	0.801541	SP18-29-001_Region_1_tv-20_th-22	diffusion_1x
SP18-29-001	Region_1_tv-3_th-2	20.4586	0.851433	6.4511	0.162766	0.811481	SP18-29-001_Region_1_tv-3_th-2	diffusion_1x
SP18-29-001	Region_1_tv-6_th-7	21.067	0.847216	6.64196	0.170423	0.831284	SP18-29-001_Region_1_tv-6_th-7	diffusion_1x
SP18-29-001	Region_1_tv-7_th-5	20.6496	0.81904	6.61479	0.176656	0.822307	SP18-29-001_Region_1_tv-7_th-5	diffusion_1x
SP18-29-001	Region_1_tv-7_th-6	15.9345	0.539461	9.04159	0.338213	0.730243	SP18-29-001_Region_1_tv-7_th-6	diffusion_1x
SP18-3502-001	Region_1_tv-11_th-9	19.5494	0.783901	7.27611	0.206879	0.797782	SP18-3502-001_Region_1_tv-11_th-9	diffusion_1x
SP18-3502-001	Region_1_tv-12_th-7	19.3957	0.770662	7.44227	0.211426	0.858939	SP18-3502-001_Region_1_tv-12_th-7	diffusion_1x
SP18-3502-001	Region_1_tv-12_th-8	17.7526	0.663904	8.33804	0.294931	0.779923	SP18-3502-001_Region_1_tv-12_th-8	diffusion_1x
SP18-3502-001	Region_1_tv-14_th-8	17.2949	0.60748	8.77323	0.323386	0.795238	SP18-3502-001_Region_1_tv-14_th-8	diffusion_1x
SP18-3502-001	Region_1_tv-17_th-13	18.7979	0.767094	7.53613	0.237291	0.810815	SP18-3502-001_Region_1_tv-17_th-13	diffusion_1x
SP18-3502-001	Region_1_tv-20_th-19	19.0791	0.782889	7.30645	0.211196	0.813263	SP18-3502-001_Region_1_tv-20_th-19	diffusion_1x
SP18-3502-001	Region_1_tv-21_th-19	18.2944	0.686879	8.53949	0.279045	0.811399	SP18-3502-001_Region_1_tv-21_th-19	diffusion_1x
SP18-3502-001	Region_1_tv-22_th-19	18.0738	0.672046	8.70646	0.295526	0.809965	SP18-3502-001_Region_1_tv-22_th-19	diffusion_1x
SP18-3502-001	Region_1_tv-2_th-10	18.1881	0.589029	9.23288	0.375081	0.645604	SP18-3502-001_Region_1_tv-2_th-10	diffusion_1x
SP18-3502-001	Region_1_tv-2_th-11	18.6311	0.720731	8.52687	0.285141	0.770073	SP18-3502-001_Region_1_tv-2_th-11	diffusion_1x
SP18-3502-001	Region_1_tv-2_th-9	17.9472	0.58009	9.10907	0.351748	0.732732	SP18-3502-001_Region_1_tv-2_th-9	diffusion_1x
SP18-3502-001	Region_1_tv-3_th-7	16.6118	0.485927	9.04167	0.3827	0.662708	SP18-3502-001_Region_1_tv-3_th-7	diffusion_1x
SP18-3529-001	Region_1_tv-12_th-14	18.7493	0.709304	8.18471	0.259762	0.831652	SP18-3529-001_Region_1_tv-12_th-14	diffusion_1x
SP18-3529-001	Region_1_tv-12_th-15	19.2335	0.675182	7.95578	0.269589	0.843761	SP18-3529-001_Region_1_tv-12_th-15	diffusion_1x
SP18-3529-001	Region_1_tv-13_th-18	21.4142	0.846786	6.20836	0.149678	0.827757	SP18-3529-001_Region_1_tv-13_th-18	diffusion_1x
SP18-3529-001	Region_1_tv-15_th-23	20.5904	0.833389	6.62792	0.166278	0.794375	SP18-3529-001_Region_1_tv-15_th-23	diffusion_1x
SP18-3529-001	Region_1_tv-3_th-5	18.2986	0.640293	8.21353	0.302246	0.746071	SP18-3529-001_Region_1_tv-3_th-5	diffusion_1x
SP18-3529-001	Region_1_tv-4_th-3	18.8446	0.716426	8.35278	0.254875	0.82247	SP18-3529-001_Region_1_tv-4_th-3	diffusion_1x
SP18-3529-001	Region_1_tv-5_th-3	18.1431	0.670547	8.95638	0.292852	0.77457	SP18-3529-001_Region_1_tv-5_th-3	diffusion_1x
SP18-3529-001	Region_1_tv-6_th-3	18.7107	0.729448	8.25003	0.245043	0.819687	SP18-3529-001_Region_1_tv-6_th-3	diffusion_1x
SP18-3529-001	Region_1_tv-6_th-4	18.4866	0.67387	8.91716	0.271888	0.813186	SP18-3529-001_Region_1_tv-6_th-4	diffusion_1x
SP18-3529-001	Region_1_tv-7_th-10	20.2865	0.829987	6.87534	0.177081	0.867945	SP18-3529-001_Region_1_tv-7_th-10	diffusion_1x
SP18-3529-001	Region_1_tv-8_th-10	22.4284	0.863632	6.19721	0.160983	0.888168	SP18-3529-001_Region_1_tv-8_th-10	diffusion_1x
SP18-3529-001	Region_1_tv-9_th-16	17.9493	0.596924	8.56119	0.312234	0.7173	SP18-3529-001_Region_1_tv-9_th-16	diffusion_1x
SP18-3790-001	Region_1_tv-13_th-10	26.2847	0.960164	6.51534	0.114839	0.809446	SP18-3790-001_Region_1_tv-13_th-10	diffusion_1x
SP18-3790-001	Region_1_tv-16_th-14	19.5467	0.792802	7.2467	0.198249	0.8702	SP18-3790-001_Region_1_tv-16_th-14	diffusion_1x
SP18-3790-001	Region_1_tv-16_th-15	19.9094	0.791598	7.31408	0.208598	0.834548	SP18-3790-001_Region_1_tv-16_th-15	diffusion_1x
SP18-3790-001	Region_1_tv-17_th-13	17.053	0.620843	8.5642	0.335835	0.684813	SP18-3790-001_Region_1_tv-17_th-13	diffusion_1x
SP18-3790-001	Region_1_tv-17_th-14	17.7379	0.698808	8.26798	0.274171	0.742753	SP18-3790-001_Region_1_tv-17_th-14	diffusion_1x
SP18-3790-001	Region_1_tv-18_th-12	17.0808	0.730634	7.99471	0.315912	0.719682	SP18-3790-001_Region_1_tv-18_th-12	diffusion_1x
SP18-3790-001	Region_1_tv-18_th-13	19.0883	0.648547	8.46654	0.362232	0.631042	SP18-3790-001_Region_1_tv-18_th-13	diffusion_1x
SP18-3790-001	Region_1_tv-4_th-3	23.4047	0.890001	6.83382	0.174213	0.76018	SP18-3790-001_Region_1_tv-4_th-3	diffusion_1x
SP18-3790-001	Region_1_tv-4_th-4	16.4071	0.658698	9.09748	0.29445	0.700741	SP18-3790-001_Region_1_tv-4_th-4	diffusion_1x
SP18-3790-001	Region_1_tv-5_th-2	17.4066	0.680947	8.46648	0.250733	0.76825	SP18-3790-001_Region_1_tv-5_th-2	diffusion_1x
SP18-3790-001	Region_1_tv-5_th-3	16.4815	0.374411	9.74441	0.426215	0.598476	SP18-3790-001_Region_1_tv-5_th-3	diffusion_1x
SP18-3790-001	Region_1_tv-5_th-4	16.6725	0.623577	9.18389	0.30851	0.744999	SP18-3790-001_Region_1_tv-5_th-4	diffusion_1x
SP18-3907-001	Region_1_tv-13_th-12	19.0629	0.826647	6.03178	0.221382	0.785161	SP18-3907-001_Region_1_tv-13_th-12	diffusion_1x
SP18-3907-001	Region_1_tv-13_th-17	18.5726	0.716635	7.39333	0.221533	0.822336	SP18-3907-001_Region_1_tv-13_th-17	diffusion_1x
SP18-3907-001	Region_1_tv-13_th-18	16.2281	0.458445	9.39007	0.385015	0.633946	SP18-3907-001_Region_1_tv-13_th-18	diffusion_1x
SP18-3907-001	Region_1_tv-14_th-13	16.0615	0.496487	9.5239	0.383034	0.44237	SP18-3907-001_Region_1_tv-14_th-13	diffusion_1x
SP18-3907-001	Region_1_tv-15_th-12	17.3213	0.553665	9.53631	0.356483	0.630376	SP18-3907-001_Region_1_tv-15_th-12	diffusion_1x
SP18-3907-001	Region_1_tv-15_th-13	15.2936	0.313982	9.81411	0.421045	0.268719	SP18-3907-001_Region_1_tv-15_th-13	diffusion_1x
SP18-3907-001	Region_1_tv-15_th-14	19.1837	0.624535	8.4203	0.334111	0.656781	SP18-3907-001_Region_1_tv-15_th-14	diffusion_1x
SP18-3907-001	Region_1_tv-19_th-10	16.4045	0.51643	9.43618	0.366453	0.674706	SP18-3907-001_Region_1_tv-19_th-10	diffusion_1x
SP18-3907-001	Region_1_tv-21_th-9	17.3566	0.643598	8.84599	0.29809	0.743538	SP18-3907-001_Region_1_tv-21_th-9	diffusion_1x
SP18-3907-001	Region_1_tv-4_th-25	19.1971	0.790764	6.95602	0.205846	0.867443	SP18-3907-001_Region_1_tv-4_th-25	diffusion_1x
SP18-3907-001	Region_1_tv-5_th-25	18.205	0.72986	7.67365	0.240619	0.855697	SP18-3907-001_Region_1_tv-5_th-25	diffusion_1x
SP18-3907-001	Region_1_tv-6_th-5	21.5732	0.71278	7.07838	0.291651	0.628925	SP18-3907-001_Region_1_tv-6_th-5	diffusion_1x
SP18-4368-001	Region_1_tv-13_th-10	18.237	0.668212	8.84308	0.272851	0.745152	SP18-4368-001_Region_1_tv-13_th-10	diffusion_1x
SP18-4368-001	Region_1_tv-13_th-8	19.1628	0.798	7.1215	0.205163	0.857347	SP18-4368-001_Region_1_tv-13_th-8	diffusion_1x
SP18-4368-001	Region_1_tv-13_th-9	17.8931	0.609977	9.02324	0.31802	0.737453	SP18-4368-001_Region_1_tv-13_th-9	diffusion_1x
SP18-4368-001	Region_1_tv-16_th-14	19.9746	0.781601	7.07319	0.204893	0.855642	SP18-4368-001_Region_1_tv-16_th-14	diffusion_1x
SP18-4368-001	Region_1_tv-16_th-15	20.4144	0.821757	6.29642	0.172766	0.860734	SP18-4368-001_Region_1_tv-16_th-15	diffusion_1x
SP18-4368-001	Region_1_tv-19_th-18	16.2756	0.478816	9.22628	0.367511	0.692753	SP18-4368-001_Region_1_tv-19_th-18	diffusion_1x
SP18-4368-001	Region_1_tv-20_th-17	18.2496	0.68591	8.43804	0.274752	0.81937	SP18-4368-001_Region_1_tv-20_th-17	diffusion_1x
SP18-4368-001	Region_1_tv-21_th-16	18.4546	0.731313	8.11288	0.245862	0.843323	SP18-4368-001_Region_1_tv-21_th-16	diffusion_1x
SP18-4368-001	Region_1_tv-21_th-17	19.5904	0.760621	7.65255	0.244063	0.869966	SP18-4368-001_Region_1_tv-21_th-17	diffusion_1x
SP18-4368-001	Region_1_tv-21_th-18	16.7403	0.621814	9.10691	0.298511	0.806101	SP18-4368-001_Region_1_tv-21_th-18	diffusion_1x
SP18-4368-001	Region_1_tv-5_th-3	16.6604	0.618085	8.94102	0.288035	0.744475	SP18-4368-001_Region_1_tv-5_th-3	diffusion_1x
SP18-4368-001	Region_1_tv-9_th-5	17.0569	0.627241	9.0992	0.300913	0.757864	SP18-4368-001_Region_1_tv-9_th-5	diffusion_1x
SP18-4411-001	Region_1_tv-12_th-13	17.9309	0.670252	8.73859	0.283395	0.767781	SP18-4411-001_Region_1_tv-12_th-13	diffusion_1x
SP18-4411-001	Region_1_tv-13_th-12	15.9257	0.571865	9.11186	0.329464	0.786744	SP18-4411-001_Region_1_tv-13_th-12	diffusion_1x
SP18-4411-001	Region_1_tv-13_th-13	17.1437	0.681949	7.96864	0.276344	0.810825	SP18-4411-001_Region_1_tv-13_th-13	diffusion_1x
SP18-4411-001	Region_1_tv-19_th-16	17.2058	0.63155	7.85432	0.283992	0.772237	SP18-4411-001_Region_1_tv-19_th-16	diffusion_1x
SP18-4411-001	Region_1_tv-19_th-18	18.8024	0.738125	7.77836	0.245311	0.833586	SP18-4411-001_Region_1_tv-19_th-18	diffusion_1x
SP18-4411-001	Region_1_tv-20_th-16	16.6494	0.61014	8.58868	0.305172	0.764106	SP18-4411-001_Region_1_tv-20_th-16	diffusion_1x
SP18-4411-001	Region_1_tv-20_th-17	18.227	0.696328	7.7602	0.263277	0.782752	SP18-4411-001_Region_1_tv-20_th-17	diffusion_1x
SP18-4411-001	Region_1_tv-20_th-18	18.438	0.701143	8.10119	0.258485	0.807006	SP18-4411-001_Region_1_tv-20_th-18	diffusion_1x
SP18-4411-001	Region_1_tv-21_th-18	17.4858	0.680154	7.87593	0.246554	0.793814	SP18-4411-001_Region_1_tv-21_th-18	diffusion_1x
SP18-4411-001	Region_1_tv-2_th-2	19.9577	0.808824	7.23302	0.177472	0.825957	SP18-4411-001_Region_1_tv-2_th-2	diffusion_1x
SP18-4411-001	Region_1_tv-3_th-3	20.1588	0.828952	6.80474	0.164998	0.819159	SP18-4411-001_Region_1_tv-3_th-3	diffusion_1x
SP18-4411-001	Region_1_tv-4_th-3	20.0002	0.817991	7.24754	0.178308	0.830682	SP18-4411-001_Region_1_tv-4_th-3	diffusion_1x
SP18-4971-001	Region_1_tv-10_th-10	16.9929	0.587041	9.07175	0.354866	0.633767	SP18-4971-001_Region_1_tv-10_th-10	diffusion_1x
SP18-4971-001	Region_1_tv-10_th-8	17.0232	0.674663	9.31177	0.310912	0.757721	SP18-4971-001_Region_1_tv-10_th-8	diffusion_1x
SP18-4971-001	Region_1_tv-2_th-3	18.4352	0.56474	8.81109	0.371946	0.636427	SP18-4971-001_Region_1_tv-2_th-3	diffusion_1x
SP18-4971-001	Region_1_tv-3_th-5	16.625	0.519211	9.52567	0.368879	0.547178	SP18-4971-001_Region_1_tv-3_th-5	diffusion_1x
SP18-4971-001	Region_1_tv-3_th-6	18.5542	0.726919	8.75899	0.265576	0.828232	SP18-4971-001_Region_1_tv-3_th-6	diffusion_1x
SP18-4971-001	Region_1_tv-3_th-7	17.9366	0.605898	9.13664	0.341198	0.659373	SP18-4971-001_Region_1_tv-3_th-7	diffusion_1x
SP18-4971-001	Region_1_tv-4_th-5	20.1683	0.759356	7.36482	0.249752	0.771109	SP18-4971-001_Region_1_tv-4_th-5	diffusion_1x
SP18-4971-001	Region_1_tv-4_th-6	21.435	0.84628	7.09391	0.17043	0.905786	SP18-4971-001_Region_1_tv-4_th-6	diffusion_1x
SP18-4971-001	Region_1_tv-4_th-7	18.7159	0.745361	7.94373	0.250685	0.868167	SP18-4971-001_Region_1_tv-4_th-7	diffusion_1x
SP18-4971-001	Region_1_tv-5_th-6	21.3237	0.835874	7.15341	0.182777	0.914262	SP18-4971-001_Region_1_tv-5_th-6	diffusion_1x
SP18-4971-001	Region_1_tv-8_th-10	19.2633	0.764801	7.9938	0.245468	0.829421	SP18-4971-001_Region_1_tv-8_th-10	diffusion_1x
SP18-4971-001	Region_1_tv-9_th-10	16.2995	0.544217	9.44777	0.361499	0.642855	SP18-4971-001_Region_1_tv-9_th-10	diffusion_1x
SP18-5025-001	Region_1_tv-5_th-4	17.5715	0.677349	8.34383	0.301299	0.813716	SP18-5025-001_Region_1_tv-5_th-4	diffusion_1x
SP18-5025-001	Region_1_tv-6_th-15	18.3745	0.740003	8.77355	0.258995	0.850713	SP18-5025-001_Region_1_tv-6_th-15	diffusion_1x
SP18-5025-001	Region_1_tv-6_th-2	19.4641	0.815081	7.12763	0.17813	0.873029	SP18-5025-001_Region_1_tv-6_th-2	diffusion_1x
SP18-5025-001	Region_1_tv-6_th-3	18.2691	0.702043	8.54824	0.286978	0.84823	SP18-5025-001_Region_1_tv-6_th-3	diffusion_1x
SP18-5025-001	Region_1_tv-6_th-9	17.4733	0.626322	9.33788	0.313729	0.802271	SP18-5025-001_Region_1_tv-6_th-9	diffusion_1x
SP18-5025-001	Region_1_tv-7_th-8	18.1044	0.692765	8.57728	0.275213	0.860788	SP18-5025-001_Region_1_tv-7_th-8	diffusion_1x
SP18-5025-001	Region_1_tv-7_th-9	19.1433	0.750689	7.77795	0.249746	0.86721	SP18-5025-001_Region_1_tv-7_th-9	diffusion_1x
SP18-5025-001	Region_1_tv-8_th-10	21.6533	0.858223	6.33937	0.181323	0.905946	SP18-5025-001_Region_1_tv-8_th-10	diffusion_1x
SP18-5025-001	Region_1_tv-8_th-15	19.1778	0.734701	8.75233	0.257133	0.87866	SP18-5025-001_Region_1_tv-8_th-15	diffusion_1x
SP18-5025-001	Region_1_tv-9_th-16	19.2932	0.742235	8.62277	0.256911	0.882695	SP18-5025-001_Region_1_tv-9_th-16	diffusion_1x
SP18-5025-001	Region_1_tv-9_th-8	18.3872	0.676063	9.19368	0.292578	0.837615	SP18-5025-001_Region_1_tv-9_th-8	diffusion_1x
SP18-5025-001	Region_1_tv-9_th-9	18.1412	0.672301	9.08064	0.288798	0.832126	SP18-5025-001_Region_1_tv-9_th-9	diffusion_1x
SP18-504-001	Region_1_tv-11_th-12	16.4551	0.51459	9.09732	0.353419	0.623917	SP18-504-001_Region_1_tv-11_th-12	diffusion_1x
SP18-504-001	Region_1_tv-27_th-22	17.8005	0.60007	8.75426	0.304731	0.69672	SP18-504-001_Region_1_tv-27_th-22	diffusion_1x
SP18-504-001	Region_1_tv-30_th-26	20.4531	0.795455	7.06521	0.19568	0.852956	SP18-504-001_Region_1_tv-30_th-26	diffusion_1x
SP18-504-001	Region_1_tv-30_th-27	20.0571	0.756766	7.21214	0.226677	0.835444	SP18-504-001_Region_1_tv-30_th-27	diffusion_1x
SP18-504-001	Region_1_tv-31_th-26	19.7246	0.762906	7.68641	0.217682	0.850682	SP18-504-001_Region_1_tv-31_th-26	diffusion_1x
SP18-504-001	Region_1_tv-31_th-27	19.3155	0.733082	8.08868	0.242096	0.85706	SP18-504-001_Region_1_tv-31_th-27	diffusion_1x
SP18-504-001	Region_1_tv-32_th-25	21.0711	0.829701	6.77333	0.186352	0.874732	SP18-504-001_Region_1_tv-32_th-25	diffusion_1x
SP18-504-001	Region_1_tv-32_th-26	20.3152	0.78954	7.30472	0.205651	0.873115	SP18-504-001_Region_1_tv-32_th-26	diffusion_1x
SP18-504-001	Region_1_tv-32_th-27	17.4399	0.704483	7.96437	0.24533	0.758137	SP18-504-001_Region_1_tv-32_th-27	diffusion_1x
SP18-504-001	Region_1_tv-6_th-8	16.9689	0.625377	8.81453	0.28295	0.732739	SP18-504-001_Region_1_tv-6_th-8	diffusion_1x
SP18-504-001	Region_1_tv-8_th-7	17.0132	0.557923	9.12249	0.358198	0.705212	SP18-504-001_Region_1_tv-8_th-7	diffusion_1x
SP18-504-001	Region_1_tv-9_th-6	17.4252	0.623215	9.15212	0.325794	0.75565	SP18-504-001_Region_1_tv-9_th-6	diffusion_1x
SP18-5453-001	Region_1_tv-10_th-7	14.8296	0.561125	9.21562	0.358907	0.73098	SP18-5453-001_Region_1_tv-10_th-7	diffusion_1x
SP18-5453-001	Region_1_tv-11_th-8	19.3723	0.76057	7.71182	0.243251	0.837546	SP18-5453-001_Region_1_tv-11_th-8	diffusion_1x
SP18-5453-001	Region_1_tv-12_th-18	17.5075	0.643234	9.23615	0.306089	0.781234	SP18-5453-001_Region_1_tv-12_th-18	diffusion_1x
SP18-5453-001	Region_1_tv-16_th-6	17.3818	0.655598	8.8452	0.294123	0.803959	SP18-5453-001_Region_1_tv-16_th-6	diffusion_1x
SP18-5453-001	Region_1_tv-17_th-12	16.687	0.637032	9.61037	0.338929	0.723542	SP18-5453-001_Region_1_tv-17_th-12	diffusion_1x
SP18-5453-001	Region_1_tv-17_th-13	17.6189	0.702023	8.9621	0.299405	0.757943	SP18-5453-001_Region_1_tv-17_th-13	diffusion_1x
SP18-5453-001	Region_1_tv-17_th-14	17.2542	0.670344	8.6905	0.299062	0.763331	SP18-5453-001_Region_1_tv-17_th-14	diffusion_1x
SP18-5453-001	Region_1_tv-17_th-3	15.5607	0.393291	9.80863	0.407187	0.550123	SP18-5453-001_Region_1_tv-17_th-3	diffusion_1x
SP18-5453-001	Region_1_tv-17_th-4	17.3194	0.61524	9.50665	0.330969	0.764413	SP18-5453-001_Region_1_tv-17_th-4	diffusion_1x
SP18-5453-001	Region_1_tv-17_th-5	17.7133	0.634631	9.09123	0.311323	0.788437	SP18-5453-001_Region_1_tv-17_th-5	diffusion_1x
SP18-5453-001	Region_1_tv-17_th-6	14.3105	0.345375	9.83737	0.408074	0.510636	SP18-5453-001_Region_1_tv-17_th-6	diffusion_1x
SP18-5453-001	Region_1_tv-18_th-12	16.7872	0.634034	9.6139	0.33893	0.691926	SP18-5453-001_Region_1_tv-18_th-12	diffusion_1x
SP18-995-001	Region_1_tv-10_th-5	19.5261	0.795373	7.79402	0.209652	0.882446	SP18-995-001_Region_1_tv-10_th-5	diffusion_1x
SP18-995-001	Region_1_tv-13_th-12	20.9018	0.824362	6.64338	0.200271	0.86139	SP18-995-001_Region_1_tv-13_th-12	diffusion_1x
SP18-995-001	Region_1_tv-3_th-3	21.1423	0.864017	6.66838	0.14303	0.883055	SP18-995-001_Region_1_tv-3_th-3	diffusion_1x
SP18-995-001	Region_1_tv-6_th-6	20.3047	0.796985	7.62511	0.214188	0.895473	SP18-995-001_Region_1_tv-6_th-6	diffusion_1x
SP18-995-001	Region_1_tv-6_th-7	20.0817	0.785114	8.16562	0.216744	0.886351	SP18-995-001_Region_1_tv-6_th-7	diffusion_1x
SP18-995-001	Region_1_tv-7_th-7	19.3422	0.788782	7.75728	0.219622	0.841361	SP18-995-001_Region_1_tv-7_th-7	diffusion_1x
SP18-995-001	Region_1_tv-8_th-6	19.661	0.752957	8.24414	0.242292	0.868136	SP18-995-001_Region_1_tv-8_th-6	diffusion_1x
SP18-995-001	Region_1_tv-8_th-7	20.4321	0.81032	7.34657	0.203107	0.869743	SP18-995-001_Region_1_tv-8_th-7	diffusion_1x
SP18-995-001	Region_1_tv-8_th-8	18.917	0.723682	8.64032	0.26396	0.84524	SP18-995-001_Region_1_tv-8_th-8	diffusion_1x
SP18-995-001	Region_1_tv-9_th-12	18.8424	0.74175	8.44279	0.234679	0.83301	SP18-995-001_Region_1_tv-9_th-12	diffusion_1x
SP18-995-001	Region_1_tv-9_th-3	20.131	0.804148	7.49787	0.190733	0.879842	SP18-995-001_Region_1_tv-9_th-3	diffusion_1x
SP18-995-001	Region_1_tv-9_th-6	18.3555	0.718246	8.9063	0.263737	0.839819	SP18-995-001_Region_1_tv-9_th-6	diffusion_1x
SP18-133-001	Region_1_tv-15_th-9	18.3523	0.71891	8.49376	0.253233	0.817857	SP18-133-001_Region_1_tv-15_th-9	diffusion_2x
SP18-133-001	Region_1_tv-22_th-15	19.7255	0.793339	6.91504	0.223254	0.853945	SP18-133-001_Region_1_tv-22_th-15	diffusion_2x
SP18-133-001	Region_1_tv-22_th-16	19.9959	0.791248	6.55486	0.22086	0.828244	SP18-133-001_Region_1_tv-22_th-16	diffusion_2x
SP18-133-001	Region_1_tv-23_th-16	17.9748	0.647464	8.37338	0.315875	0.798339	SP18-133-001_Region_1_tv-23_th-16	diffusion_2x
SP18-133-001	Region_1_tv-24_th-16	17.9982	0.587639	9.08225	0.322036	0.800677	SP18-133-001_Region_1_tv-24_th-16	diffusion_2x
SP18-133-001	Region_1_tv-25_th-15	15.6014	0.440264	9.58947	0.373385	0.643926	SP18-133-001_Region_1_tv-25_th-15	diffusion_2x
SP18-133-001	Region_1_tv-6_th-5	20.2842	0.83853	5.99304	0.178312	0.837588	SP18-133-001_Region_1_tv-6_th-5	diffusion_2x
SP18-133-001	Region_1_tv-6_th-8	21.6723	0.859107	5.81785	0.179115	0.861596	SP18-133-001_Region_1_tv-6_th-8	diffusion_2x
SP18-133-001	Region_1_tv-7_th-8	20.2869	0.789344	6.81907	0.22358	0.809765	SP18-133-001_Region_1_tv-7_th-8	diffusion_2x
SP18-133-001	Region_1_tv-8_th-4	16.3066	0.550697	8.93432	0.341637	0.660478	SP18-133-001_Region_1_tv-8_th-4	diffusion_2x
SP18-133-001	Region_1_tv-8_th-7	16.0857	0.515458	9.38535	0.370067	0.619256	SP18-133-001_Region_1_tv-8_th-7	diffusion_2x
SP18-133-001	Region_1_tv-9_th-8	17.1972	0.594257	9.14669	0.339935	0.648359	SP18-133-001_Region_1_tv-9_th-8	diffusion_2x
SP18-1739-001	Region_1_tv-12_th-11	19.2485	0.76493	7.59041	0.230563	0.83513	SP18-1739-001_Region_1_tv-12_th-11	diffusion_2x
SP18-1739-001	Region_1_tv-13_th-9	22.0015	0.836046	6.27934	0.182681	0.899663	SP18-1739-001_Region_1_tv-13_th-9	diffusion_2x
SP18-1739-001	Region_1_tv-16_th-14	19.5271	0.792084	6.71055	0.196474	0.841248	SP18-1739-001_Region_1_tv-16_th-14	diffusion_2x
SP18-1739-001	Region_1_tv-17_th-12	19.6977	0.795017	6.60684	0.202523	0.833034	SP18-1739-001_Region_1_tv-17_th-12	diffusion_2x
SP18-1739-001	Region_1_tv-17_th-13	19.1344	0.70322	7.93475	0.260326	0.837227	SP18-1739-001_Region_1_tv-17_th-13	diffusion_2x
SP18-1739-001	Region_1_tv-18_th-12	17.5115	0.672898	8.29882	0.27706	0.823063	SP18-1739-001_Region_1_tv-18_th-12	diffusion_2x
SP18-1739-001	Region_1_tv-2_th-6	17.9756	0.680997	8.65903	0.26382	0.813039	SP18-1739-001_Region_1_tv-2_th-6	diffusion_2x
SP18-1739-001	Region_1_tv-4_th-3	18.748	0.679859	7.91987	0.269086	0.751001	SP18-1739-001_Region_1_tv-4_th-3	diffusion_2x
SP18-1739-001	Region_1_tv-7_th-8	17.7456	0.523251	9.21908	0.372738	0.623149	SP18-1739-001_Region_1_tv-7_th-8	diffusion_2x
SP18-1739-001	Region_1_tv-8_th-6	17.9178	0.663151	8.80169	0.289068	0.804648	SP18-1739-001_Region_1_tv-8_th-6	diffusion_2x
SP18-1739-001	Region_1_tv-8_th-7	20.1116	0.761175	7.8254	0.235248	0.874802	SP18-1739-001_Region_1_tv-8_th-7	diffusion_2x
SP18-1739-001	Region_1_tv-9_th-6	18.7458	0.719725	8.38135	0.265238	0.852536	SP18-1739-001_Region_1_tv-9_th-6	diffusion_2x
SP18-245-001	Region_1_tv-3_th-27	15.7752	0.673586	8.89406	0.317163	0.775798	SP18-245-001_Region_1_tv-3_th-27	diffusion_2x
SP18-245-001	Region_1_tv-3_th-28	14.1968	0.614865	9.20289	0.362887	0.691981	SP18-245-001_Region_1_tv-3_th-28	diffusion_2x
SP18-245-001	Region_1_tv-4_th-23	15.829	0.645956	8.76086	0.322832	0.756062	SP18-245-001_Region_1_tv-4_th-23	diffusion_2x
SP18-245-001	Region_1_tv-4_th-25	18.4363	0.747736	7.70578	0.24713	0.85972	SP18-245-001_Region_1_tv-4_th-25	diffusion_2x
SP18-245-001	Region_1_tv-4_th-26	18.8888	0.811427	6.76344	0.220473	0.85189	SP18-245-001_Region_1_tv-4_th-26	diffusion_2x
SP18-245-001	Region_1_tv-6_th-22	17.3349	0.636007	9.07386	0.332624	0.775678	SP18-245-001_Region_1_tv-6_th-22	diffusion_2x
SP18-245-001	Region_1_tv-6_th-23	17.7754	0.711073	8.32417	0.265204	0.832443	SP18-245-001_Region_1_tv-6_th-23	diffusion_2x
SP18-245-001	Region_1_tv-6_th-24	18.3428	0.714795	7.79981	0.264542	0.836205	SP18-245-001_Region_1_tv-6_th-24	diffusion_2x
SP18-245-001	Region_1_tv-6_th-28	18.5278	0.757901	7.7261	0.249031	0.850813	SP18-245-001_Region_1_tv-6_th-28	diffusion_2x
SP18-245-001	Region_1_tv-7_th-22	16.4787	0.594873	9.1824	0.345426	0.65146	SP18-245-001_Region_1_tv-7_th-22	diffusion_2x
SP18-245-001	Region_1_tv-7_th-27	17.5774	0.708334	7.74573	0.271911	0.792638	SP18-245-001_Region_1_tv-7_th-27	diffusion_2x
SP18-245-001	Region_1_tv-7_th-28	16.1418	0.630235	9.08842	0.319136	0.739737	SP18-245-001_Region_1_tv-7_th-28	diffusion_2x
SP18-29-001	Region_1_tv-11_th-11	21.536	0.852179	5.4602	0.18197	0.833897	SP18-29-001_Region_1_tv-11_th-11	diffusion_2x
SP18-29-001	Region_1_tv-11_th-12	17.2018	0.655363	8.39851	0.28449	0.78274	SP18-29-001_Region_1_tv-11_th-12	diffusion_2x
SP18-29-001	Region_1_tv-11_th-13	16.121	0.571583	8.98281	0.331606	0.720646	SP18-29-001_Region_1_tv-11_th-13	diffusion_2x
SP18-29-001	Region_1_tv-12_th-10	26.2591	0.953692	3.46129	0.13663	0.765118	SP18-29-001_Region_1_tv-12_th-10	diffusion_2x
SP18-29-001	Region_1_tv-12_th-13	15.8231	0.524847	9.46654	0.343123	0.663141	SP18-29-001_Region_1_tv-12_th-13	diffusion_2x
SP18-29-001	Region_1_tv-13_th-11	15.8158	0.496369	9.64225	0.369327	0.631828	SP18-29-001_Region_1_tv-13_th-11	diffusion_2x
SP18-29-001	Region_1_tv-17_th-15	16.3666	0.551288	9.26832	0.34523	0.706228	SP18-29-001_Region_1_tv-17_th-15	diffusion_2x
SP18-29-001	Region_1_tv-20_th-22	20.8377	0.803495	5.96406	0.212932	0.8063	SP18-29-001_Region_1_tv-20_th-22	diffusion_2x
SP18-29-001	Region_1_tv-3_th-2	20.1473	0.848801	5.75015	0.16956	0.789515	SP18-29-001_Region_1_tv-3_th-2	diffusion_2x
SP18-29-001	Region_1_tv-6_th-7	21.0145	0.844416	6.06973	0.179501	0.826919	SP18-29-001_Region_1_tv-6_th-7	diffusion_2x
SP18-29-001	Region_1_tv-7_th-5	20.4211	0.815096	5.85631	0.18784	0.800704	SP18-29-001_Region_1_tv-7_th-5	diffusion_2x
SP18-29-001	Region_1_tv-7_th-6	16.0078	0.544806	9.00244	0.336426	0.735209	SP18-29-001_Region_1_tv-7_th-6	diffusion_2x
SP18-3502-001	Region_1_tv-11_th-9	19.2431	0.779134	7.0323	0.222517	0.792149	SP18-3502-001_Region_1_tv-11_th-9	diffusion_2x
SP18-3502-001	Region_1_tv-12_th-7	19.1947	0.767771	7.16365	0.222691	0.851703	SP18-3502-001_Region_1_tv-12_th-7	diffusion_2x
SP18-3502-001	Region_1_tv-12_th-8	17.944	0.667335	8.227	0.295985	0.787422	SP18-3502-001_Region_1_tv-12_th-8	diffusion_2x
SP18-3502-001	Region_1_tv-14_th-8	17.4794	0.610998	8.68934	0.319271	0.79944	SP18-3502-001_Region_1_tv-14_th-8	diffusion_2x
SP18-3502-001	Region_1_tv-17_th-13	19.1633	0.769338	7.28321	0.236541	0.8265	SP18-3502-001_Region_1_tv-17_th-13	diffusion_2x
SP18-3502-001	Region_1_tv-20_th-19	19.1302	0.781796	6.96038	0.219383	0.818124	SP18-3502-001_Region_1_tv-20_th-19	diffusion_2x
SP18-3502-001	Region_1_tv-21_th-19	17.9496	0.681904	8.46461	0.284281	0.79804	SP18-3502-001_Region_1_tv-21_th-19	diffusion_2x
SP18-3502-001	Region_1_tv-22_th-19	18.2355	0.670656	8.62237	0.293674	0.817152	SP18-3502-001_Region_1_tv-22_th-19	diffusion_2x
SP18-3502-001	Region_1_tv-2_th-10	17.8627	0.590012	9.24238	0.36793	0.632797	SP18-3502-001_Region_1_tv-2_th-10	diffusion_2x
SP18-3502-001	Region_1_tv-2_th-11	18.5536	0.714817	8.42059	0.289635	0.754011	SP18-3502-001_Region_1_tv-2_th-11	diffusion_2x
SP18-3502-001	Region_1_tv-2_th-9	18.0538	0.578617	9.09169	0.348347	0.73038	SP18-3502-001_Region_1_tv-2_th-9	diffusion_2x
SP18-3502-001	Region_1_tv-3_th-7	16.8389	0.490869	8.98963	0.380963	0.673249	SP18-3502-001_Region_1_tv-3_th-7	diffusion_2x
SP18-3529-001	Region_1_tv-12_th-14	19.0074	0.712123	7.9564	0.261275	0.833553	SP18-3529-001_Region_1_tv-12_th-14	diffusion_2x
SP18-3529-001	Region_1_tv-12_th-15	19.0672	0.676064	7.86966	0.276789	0.841765	SP18-3529-001_Region_1_tv-12_th-15	diffusion_2x
SP18-3529-001	Region_1_tv-13_th-18	21.6543	0.844586	5.43383	0.149308	0.817871	SP18-3529-001_Region_1_tv-13_th-18	diffusion_2x
SP18-3529-001	Region_1_tv-15_th-23	20.013	0.828639	5.99925	0.176509	0.75628	SP18-3529-001_Region_1_tv-15_th-23	diffusion_2x
SP18-3529-001	Region_1_tv-3_th-5	17.9256	0.638801	8.048	0.30324	0.739246	SP18-3529-001_Region_1_tv-3_th-5	diffusion_2x
SP18-3529-001	Region_1_tv-4_th-3	18.8805	0.716443	8.1479	0.255502	0.813622	SP18-3529-001_Region_1_tv-4_th-3	diffusion_2x
SP18-3529-001	Region_1_tv-5_th-3	18.2809	0.673896	8.79689	0.292088	0.780875	SP18-3529-001_Region_1_tv-5_th-3	diffusion_2x
SP18-3529-001	Region_1_tv-6_th-3	19.1817	0.732789	7.90716	0.246195	0.82078	SP18-3529-001_Region_1_tv-6_th-3	diffusion_2x
SP18-3529-001	Region_1_tv-6_th-4	18.351	0.672842	8.84667	0.272624	0.813312	SP18-3529-001_Region_1_tv-6_th-4	diffusion_2x
SP18-3529-001	Region_1_tv-7_th-10	20.4472	0.829406	6.2537	0.18472	0.868487	SP18-3529-001_Region_1_tv-7_th-10	diffusion_2x
SP18-3529-001	Region_1_tv-8_th-10	22.1234	0.861678	5.32319	0.174904	0.867407	SP18-3529-001_Region_1_tv-8_th-10	diffusion_2x
SP18-3529-001	Region_1_tv-9_th-16	17.8009	0.592794	8.43509	0.320281	0.70709	SP18-3529-001_Region_1_tv-9_th-16	diffusion_2x
SP18-3790-001	Region_1_tv-13_th-10	26.6106	0.960076	3.93831	0.0840181	0.741491	SP18-3790-001_Region_1_tv-13_th-10	diffusion_2x
SP18-3790-001	Region_1_tv-16_th-14	18.9522	0.788329	6.99818	0.211222	0.853898	SP18-3790-001_Region_1_tv-16_th-14	diffusion_2x
SP18-3790-001	Region_1_tv-16_th-15	19.5857	0.792002	6.8991	0.209414	0.821782	SP18-3790-001_Region_1_tv-16_th-15	diffusion_2x
SP18-3790-001	Region_1_tv-17_th-13	17.0633	0.625133	8.34955	0.336692	0.676176	SP18-3790-001_Region_1_tv-17_th-13	diffusion_2x
SP18-3790-001	Region_1_tv-17_th-14	17.4997	0.700142	8.01652	0.279299	0.728905	SP18-3790-001_Region_1_tv-17_th-14	diffusion_2x
SP18-3790-001	Region_1_tv-18_th-12	17.0454	0.728246	7.65634	0.319998	0.700654	SP18-3790-001_Region_1_tv-18_th-12	diffusion_2x
SP18-3790-001	Region_1_tv-18_th-13	18.9107	0.658483	8.32963	0.351228	0.621762	SP18-3790-001_Region_1_tv-18_th-13	diffusion_2x
SP18-3790-001	Region_1_tv-4_th-3	25.8696	0.897729	4.59587	0.161313	0.779311	SP18-3790-001_Region_1_tv-4_th-3	diffusion_2x
SP18-3790-001	Region_1_tv-4_th-4	16.3988	0.657292	9.02993	0.294153	0.701891	SP18-3790-001_Region_1_tv-4_th-4	diffusion_2x
SP18-3790-001	Region_1_tv-5_th-2	17.1377	0.675283	8.34983	0.254208	0.759894	SP18-3790-001_Region_1_tv-5_th-2	diffusion_2x
SP18-3790-001	Region_1_tv-5_th-3	16.6642	0.373886	9.71822	0.423521	0.592968	SP18-3790-001_Region_1_tv-5_th-3	diffusion_2x
SP18-3790-001	Region_1_tv-5_th-4	16.5257	0.617942	9.16172	0.310633	0.741456	SP18-3790-001_Region_1_tv-5_th-4	diffusion_2x
SP18-3907-001	Region_1_tv-13_th-12	19.0479	0.827022	6.39779	0.221981	0.788423	SP18-3907-001_Region_1_tv-13_th-12	diffusion_2x
SP18-3907-001	Region_1_tv-13_th-17	18.0551	0.71353	7.00671	0.233601	0.797986	SP18-3907-001_Region_1_tv-13_th-17	diffusion_2x
SP18-3907-001	Region_1_tv-13_th-18	16.3365	0.459422	9.38386	0.381363	0.646031	SP18-3907-001_Region_1_tv-13_th-18	diffusion_2x
SP18-3907-001	Region_1_tv-14_th-13	16.1902	0.504542	9.42819	0.379312	0.461023	SP18-3907-001_Region_1_tv-14_th-13	diffusion_2x
SP18-3907-001	Region_1_tv-15_th-12	17.2434	0.55383	9.62139	0.357397	0.637182	SP18-3907-001_Region_1_tv-15_th-12	diffusion_2x
SP18-3907-001	Region_1_tv-15_th-13	15.4621	0.317208	9.80517	0.414642	0.284541	SP18-3907-001_Region_1_tv-15_th-13	diffusion_2x
SP18-3907-001	Region_1_tv-15_th-14	18.8201	0.626352	8.30492	0.331803	0.641404	SP18-3907-001_Region_1_tv-15_th-14	diffusion_2x
SP18-3907-001	Region_1_tv-19_th-10	16.5028	0.519565	9.42637	0.367178	0.67107	SP18-3907-001_Region_1_tv-19_th-10	diffusion_2x
SP18-3907-001	Region_1_tv-21_th-9	17.1371	0.642392	8.70085	0.303348	0.730937	SP18-3907-001_Region_1_tv-21_th-9	diffusion_2x
SP18-3907-001	Region_1_tv-4_th-25	19.1169	0.789587	6.59016	0.206887	0.862412	SP18-3907-001_Region_1_tv-4_th-25	diffusion_2x
SP18-3907-001	Region_1_tv-5_th-25	18.0158	0.727121	7.47963	0.237926	0.847392	SP18-3907-001_Region_1_tv-5_th-25	diffusion_2x
SP18-3907-001	Region_1_tv-6_th-5	21.8174	0.720088	6.15028	0.289178	0.590336	SP18-3907-001_Region_1_tv-6_th-5	diffusion_2x
SP18-4368-001	Region_1_tv-13_th-10	18.1004	0.665882	8.80183	0.269645	0.741869	SP18-4368-001_Region_1_tv-13_th-10	diffusion_2x
SP18-4368-001	Region_1_tv-13_th-8	18.6657	0.793922	6.84111	0.216167	0.843338	SP18-4368-001_Region_1_tv-13_th-8	diffusion_2x
SP18-4368-001	Region_1_tv-13_th-9	17.6514	0.60901	8.95643	0.319968	0.725263	SP18-4368-001_Region_1_tv-13_th-9	diffusion_2x
SP18-4368-001	Region_1_tv-16_th-14	19.9753	0.78349	6.70695	0.210128	0.855202	SP18-4368-001_Region_1_tv-16_th-14	diffusion_2x
SP18-4368-001	Region_1_tv-16_th-15	20.1843	0.82043	5.82773	0.184029	0.851957	SP18-4368-001_Region_1_tv-16_th-15	diffusion_2x
SP18-4368-001	Region_1_tv-19_th-18	16.3382	0.479063	9.184	0.367831	0.691083	SP18-4368-001_Region_1_tv-19_th-18	diffusion_2x
SP18-4368-001	Region_1_tv-20_th-17	17.9794	0.681223	8.34003	0.281843	0.804663	SP18-4368-001_Region_1_tv-20_th-17	diffusion_2x
SP18-4368-001	Region_1_tv-21_th-16	18.4799	0.7343	7.94602	0.245415	0.841152	SP18-4368-001_Region_1_tv-21_th-16	diffusion_2x
SP18-4368-001	Region_1_tv-21_th-17	19.1711	0.756772	7.49945	0.248276	0.855641	SP18-4368-001_Region_1_tv-21_th-17	diffusion_2x
SP18-4368-001	Region_1_tv-21_th-18	16.5698	0.617457	9.10719	0.30302	0.79623	SP18-4368-001_Region_1_tv-21_th-18	diffusion_2x
SP18-4368-001	Region_1_tv-5_th-3	16.7808	0.619743	8.90548	0.292163	0.753972	SP18-4368-001_Region_1_tv-5_th-3	diffusion_2x
SP18-4368-001	Region_1_tv-9_th-5	16.7828	0.62185	9.06784	0.306736	0.745085	SP18-4368-001_Region_1_tv-9_th-5	diffusion_2x
SP18-4411-001	Region_1_tv-12_th-13	17.9101	0.670773	8.6862	0.281709	0.769123	SP18-4411-001_Region_1_tv-12_th-13	diffusion_2x
SP18-4411-001	Region_1_tv-13_th-12	15.9062	0.569767	9.10947	0.333288	0.787468	SP18-4411-001_Region_1_tv-13_th-12	diffusion_2x
SP18-4411-001	Region_1_tv-13_th-13	17.0779	0.681593	7.71077	0.278594	0.8058	SP18-4411-001_Region_1_tv-13_th-13	diffusion_2x
SP18-4411-001	Region_1_tv-19_th-16	16.8063	0.626537	7.63847	0.291364	0.752041	SP18-4411-001_Region_1_tv-19_th-16	diffusion_2x
SP18-4411-001	Region_1_tv-19_th-18	18.7578	0.736665	7.53893	0.24668	0.830604	SP18-4411-001_Region_1_tv-19_th-18	diffusion_2x
SP18-4411-001	Region_1_tv-20_th-16	16.5015	0.609949	8.45213	0.309128	0.757883	SP18-4411-001_Region_1_tv-20_th-16	diffusion_2x
SP18-4411-001	Region_1_tv-20_th-17	18.3318	0.693885	7.48382	0.271594	0.778107	SP18-4411-001_Region_1_tv-20_th-17	diffusion_2x
SP18-4411-001	Region_1_tv-20_th-18	18.1596	0.698487	7.88864	0.262424	0.790836	SP18-4411-001_Region_1_tv-20_th-18	diffusion_2x
SP18-4411-001	Region_1_tv-21_th-18	17.4145	0.679768	7.68794	0.248942	0.783305	SP18-4411-001_Region_1_tv-21_th-18	diffusion_2x
SP18-4411-001	Region_1_tv-2_th-2	19.5394	0.806151	6.80426	0.183297	0.811269	SP18-4411-001_Region_1_tv-2_th-2	diffusion_2x
SP18-4411-001	Region_1_tv-3_th-3	20.0315	0.827748	6.12885	0.163956	0.807081	SP18-4411-001_Region_1_tv-3_th-3	diffusion_2x
SP18-4411-001	Region_1_tv-4_th-3	19.8971	0.818104	6.64676	0.183035	0.818368	SP18-4411-001_Region_1_tv-4_th-3	diffusion_2x
SP18-4971-001	Region_1_tv-10_th-10	16.919	0.587255	9.06568	0.349757	0.648794	SP18-4971-001_Region_1_tv-10_th-10	diffusion_2x
SP18-4971-001	Region_1_tv-10_th-8	17.3473	0.679564	9.28848	0.302508	0.780353	SP18-4971-001_Region_1_tv-10_th-8	diffusion_2x
SP18-4971-001	Region_1_tv-2_th-3	18.3412	0.567559	8.69456	0.36852	0.653851	SP18-4971-001_Region_1_tv-2_th-3	diffusion_2x
SP18-4971-001	Region_1_tv-3_th-5	16.4069	0.5214	9.58257	0.366887	0.551323	SP18-4971-001_Region_1_tv-3_th-5	diffusion_2x
SP18-4971-001	Region_1_tv-3_th-6	18.668	0.727508	8.63845	0.267424	0.83274	SP18-4971-001_Region_1_tv-3_th-6	diffusion_2x
SP18-4971-001	Region_1_tv-3_th-7	17.8762	0.606179	9.11062	0.338917	0.687545	SP18-4971-001_Region_1_tv-3_th-7	diffusion_2x
SP18-4971-001	Region_1_tv-4_th-5	20.147	0.760235	7.03585	0.25122	0.775426	SP18-4971-001_Region_1_tv-4_th-5	diffusion_2x
SP18-4971-001	Region_1_tv-4_th-6	21.3384	0.844277	6.60248	0.182339	0.901284	SP18-4971-001_Region_1_tv-4_th-6	diffusion_2x
SP18-4971-001	Region_1_tv-4_th-7	18.9442	0.748061	7.63946	0.252474	0.866728	SP18-4971-001_Region_1_tv-4_th-7	diffusion_2x
SP18-4971-001	Region_1_tv-5_th-6	21.2227	0.836233	6.86193	0.190134	0.911949	SP18-4971-001_Region_1_tv-5_th-6	diffusion_2x
SP18-4971-001	Region_1_tv-8_th-10	19.134	0.765461	7.89741	0.248144	0.82329	SP18-4971-001_Region_1_tv-8_th-10	diffusion_2x
SP18-4971-001	Region_1_tv-9_th-10	16.2667	0.539833	9.50931	0.362612	0.642433	SP18-4971-001_Region_1_tv-9_th-10	diffusion_2x
SP18-5025-001	Region_1_tv-5_th-4	17.3569	0.676479	8.28235	0.306057	0.805754	SP18-5025-001_Region_1_tv-5_th-4	diffusion_2x
SP18-5025-001	Region_1_tv-6_th-15	18.3607	0.738518	8.76458	0.258693	0.851015	SP18-5025-001_Region_1_tv-6_th-15	diffusion_2x
SP18-5025-001	Region_1_tv-6_th-2	19.3209	0.812178	6.87928	0.18904	0.866555	SP18-5025-001_Region_1_tv-6_th-2	diffusion_2x
SP18-5025-001	Region_1_tv-6_th-3	17.8206	0.701128	8.60081	0.2871	0.833196	SP18-5025-001_Region_1_tv-6_th-3	diffusion_2x
SP18-5025-001	Region_1_tv-6_th-9	17.4305	0.626552	9.41754	0.314852	0.806275	SP18-5025-001_Region_1_tv-6_th-9	diffusion_2x
SP18-5025-001	Region_1_tv-7_th-8	17.6725	0.688755	8.58195	0.279853	0.845402	SP18-5025-001_Region_1_tv-7_th-8	diffusion_2x
SP18-5025-001	Region_1_tv-7_th-9	18.8593	0.748383	7.70853	0.254949	0.859999	SP18-5025-001_Region_1_tv-7_th-9	diffusion_2x
SP18-5025-001	Region_1_tv-8_th-10	21.2686	0.85797	6.00738	0.19934	0.903974	SP18-5025-001_Region_1_tv-8_th-10	diffusion_2x
SP18-5025-001	Region_1_tv-8_th-15	18.7486	0.730721	8.78906	0.259757	0.868589	SP18-5025-001_Region_1_tv-8_th-15	diffusion_2x
SP18-5025-001	Region_1_tv-9_th-16	18.791	0.74016	8.72286	0.260354	0.874317	SP18-5025-001_Region_1_tv-9_th-16	diffusion_2x
SP18-5025-001	Region_1_tv-9_th-8	18.1272	0.675426	9.30322	0.292272	0.83468	SP18-5025-001_Region_1_tv-9_th-8	diffusion_2x
SP18-5025-001	Region_1_tv-9_th-9	17.994	0.673939	9.16508	0.287384	0.827461	SP18-5025-001_Region_1_tv-9_th-9	diffusion_2x
SP18-504-001	Region_1_tv-11_th-12	16.1721	0.510048	9.04941	0.355481	0.611819	SP18-504-001_Region_1_tv-11_th-12	diffusion_2x
SP18-504-001	Region_1_tv-27_th-22	17.8992	0.602817	8.56505	0.30423	0.693355	SP18-504-001_Region_1_tv-27_th-22	diffusion_2x
SP18-504-001	Region_1_tv-30_th-26	20.2623	0.794297	6.51634	0.206523	0.84438	SP18-504-001_Region_1_tv-30_th-26	diffusion_2x
SP18-504-001	Region_1_tv-30_th-27	19.8492	0.756255	6.76869	0.232034	0.829717	SP18-504-001_Region_1_tv-30_th-27	diffusion_2x
SP18-504-001	Region_1_tv-31_th-26	19.7256	0.762128	7.34265	0.2186	0.847496	SP18-504-001_Region_1_tv-31_th-26	diffusion_2x
SP18-504-001	Region_1_tv-31_th-27	19.189	0.734761	7.84443	0.241843	0.852353	SP18-504-001_Region_1_tv-31_th-27	diffusion_2x
SP18-504-001	Region_1_tv-32_th-25	21.3232	0.830639	6.16145	0.198371	0.872406	SP18-504-001_Region_1_tv-32_th-25	diffusion_2x
SP18-504-001	Region_1_tv-32_th-26	20.5044	0.791683	6.87826	0.20578	0.874815	SP18-504-001_Region_1_tv-32_th-26	diffusion_2x
SP18-504-001	Region_1_tv-32_th-27	17.7039	0.707083	7.63172	0.250375	0.760891	SP18-504-001_Region_1_tv-32_th-27	diffusion_2x
SP18-504-001	Region_1_tv-6_th-8	16.6039	0.618289	8.7748	0.286066	0.715032	SP18-504-001_Region_1_tv-6_th-8	diffusion_2x
SP18-504-001	Region_1_tv-8_th-7	16.4348	0.541357	9.09219	0.369388	0.676906	SP18-504-001_Region_1_tv-8_th-7	diffusion_2x
SP18-504-001	Region_1_tv-9_th-6	17.6322	0.62432	9.02689	0.323866	0.756034	SP18-504-001_Region_1_tv-9_th-6	diffusion_2x
SP18-5453-001	Region_1_tv-10_th-7	14.7372	0.559297	9.1994	0.360632	0.734183	SP18-5453-001_Region_1_tv-10_th-7	diffusion_2x
SP18-5453-001	Region_1_tv-11_th-8	18.9325	0.756967	7.60701	0.252627	0.828485	SP18-5453-001_Region_1_tv-11_th-8	diffusion_2x
SP18-5453-001	Region_1_tv-12_th-18	17.0113	0.637588	9.30454	0.314934	0.7754	SP18-5453-001_Region_1_tv-12_th-18	diffusion_2x
SP18-5453-001	Region_1_tv-16_th-6	17.3052	0.65682	8.81928	0.295899	0.804725	SP18-5453-001_Region_1_tv-16_th-6	diffusion_2x
SP18-5453-001	Region_1_tv-17_th-12	16.2629	0.637085	9.7675	0.339327	0.714873	SP18-5453-001_Region_1_tv-17_th-12	diffusion_2x
SP18-5453-001	Region_1_tv-17_th-13	17.3827	0.700869	9.01304	0.298192	0.752759	SP18-5453-001_Region_1_tv-17_th-13	diffusion_2x
SP18-5453-001	Region_1_tv-17_th-14	16.9946	0.672889	8.72243	0.300385	0.761001	SP18-5453-001_Region_1_tv-17_th-14	diffusion_2x
SP18-5453-001	Region_1_tv-17_th-3	15.5929	0.392981	9.88797	0.406172	0.547597	SP18-5453-001_Region_1_tv-17_th-3	diffusion_2x
SP18-5453-001	Region_1_tv-17_th-4	17.3533	0.619612	9.57561	0.328554	0.769654	SP18-5453-001_Region_1_tv-17_th-4	diffusion_2x
SP18-5453-001	Region_1_tv-17_th-5	17.5206	0.634445	9.14663	0.312527	0.782338	SP18-5453-001_Region_1_tv-17_th-5	diffusion_2x
SP18-5453-001	Region_1_tv-17_th-6	14.3169	0.353954	9.87525	0.40307	0.51978	SP18-5453-001_Region_1_tv-17_th-6	diffusion_2x
SP18-5453-001	Region_1_tv-18_th-12	16.8106	0.634773	9.73919	0.335021	0.703316	SP18-5453-001_Region_1_tv-18_th-12	diffusion_2x
SP18-995-001	Region_1_tv-10_th-5	19.4602	0.796159	7.60522	0.209794	0.879201	SP18-995-001_Region_1_tv-10_th-5	diffusion_2x
SP18-995-001	Region_1_tv-13_th-12	20.9315	0.825985	6.15785	0.206777	0.856333	SP18-995-001_Region_1_tv-13_th-12	diffusion_2x
SP18-995-001	Region_1_tv-3_th-3	21.165	0.86339	6.03267	0.146844	0.873588	SP18-995-001_Region_1_tv-3_th-3	diffusion_2x
SP18-995-001	Region_1_tv-6_th-6	20.601	0.798598	7.34002	0.213497	0.896684	SP18-995-001_Region_1_tv-6_th-6	diffusion_2x
SP18-995-001	Region_1_tv-6_th-7	20.2383	0.78483	7.85465	0.219846	0.882363	SP18-995-001_Region_1_tv-6_th-7	diffusion_2x
SP18-995-001	Region_1_tv-7_th-7	18.8462	0.787572	7.50344	0.221267	0.831624	SP18-995-001_Region_1_tv-7_th-7	diffusion_2x
SP18-995-001	Region_1_tv-8_th-6	19.6521	0.75251	8.09052	0.244105	0.866961	SP18-995-001_Region_1_tv-8_th-6	diffusion_2x
SP18-995-001	Region_1_tv-8_th-7	20.4537	0.812028	7.02073	0.207738	0.86662	SP18-995-001_Region_1_tv-8_th-7	diffusion_2x
SP18-995-001	Region_1_tv-8_th-8	19.053	0.726322	8.57304	0.26296	0.846822	SP18-995-001_Region_1_tv-8_th-8	diffusion_2x
SP18-995-001	Region_1_tv-9_th-12	18.8633	0.741024	8.27474	0.238056	0.831681	SP18-995-001_Region_1_tv-9_th-12	diffusion_2x
SP18-995-001	Region_1_tv-9_th-3	20.4681	0.80732	7.20027	0.201491	0.886171	SP18-995-001_Region_1_tv-9_th-3	diffusion_2x
SP18-995-001	Region_1_tv-9_th-6	18.4461	0.719391	8.86818	0.260872	0.840828	SP18-995-001_Region_1_tv-9_th-6	diffusion_2x
SP18-133-001	Region_1_tv-15_th-9	18.1445	0.707655	8.45664	0.263282	0.811137	SP18-133-001_Region_1_tv-15_th-9	diffusion_3x
SP18-133-001	Region_1_tv-22_th-15	19.8062	0.788043	6.99375	0.226105	0.849055	SP18-133-001_Region_1_tv-22_th-15	diffusion_3x
SP18-133-001	Region_1_tv-22_th-16	19.9416	0.78722	6.74601	0.230457	0.818684	SP18-133-001_Region_1_tv-22_th-16	diffusion_3x
SP18-133-001	Region_1_tv-23_th-16	17.9881	0.643813	8.4215	0.320174	0.795513	SP18-133-001_Region_1_tv-23_th-16	diffusion_3x
SP18-133-001	Region_1_tv-24_th-16	17.787	0.575727	9.16261	0.329827	0.787307	SP18-133-001_Region_1_tv-24_th-16	diffusion_3x
SP18-133-001	Region_1_tv-25_th-15	15.5183	0.433073	9.60265	0.379194	0.623698	SP18-133-001_Region_1_tv-25_th-15	diffusion_3x
SP18-133-001	Region_1_tv-6_th-5	20.0502	0.832025	5.87573	0.169467	0.825143	SP18-133-001_Region_1_tv-6_th-5	diffusion_3x
SP18-133-001	Region_1_tv-6_th-8	21.4596	0.853979	5.79358	0.177016	0.847885	SP18-133-001_Region_1_tv-6_th-8	diffusion_3x
SP18-133-001	Region_1_tv-7_th-8	19.9648	0.782344	6.8413	0.224127	0.796105	SP18-133-001_Region_1_tv-7_th-8	diffusion_3x
SP18-133-001	Region_1_tv-8_th-4	15.886	0.538593	8.95826	0.347785	0.624533	SP18-133-001_Region_1_tv-8_th-4	diffusion_3x
SP18-133-001	Region_1_tv-8_th-7	15.84	0.506104	9.43377	0.376798	0.607223	SP18-133-001_Region_1_tv-8_th-7	diffusion_3x
SP18-133-001	Region_1_tv-9_th-8	16.908	0.582086	9.15219	0.346271	0.612267	SP18-133-001_Region_1_tv-9_th-8	diffusion_3x
SP18-1739-001	Region_1_tv-12_th-11	19.298	0.762242	7.46535	0.230112	0.833185	SP18-1739-001_Region_1_tv-12_th-11	diffusion_3x
SP18-1739-001	Region_1_tv-13_th-9	21.8546	0.830373	6.21736	0.176051	0.886775	SP18-1739-001_Region_1_tv-13_th-9	diffusion_3x
SP18-1739-001	Region_1_tv-16_th-14	19.5262	0.788089	6.62271	0.195078	0.837327	SP18-1739-001_Region_1_tv-16_th-14	diffusion_3x
SP18-1739-001	Region_1_tv-17_th-12	19.9892	0.792173	6.57896	0.192836	0.84087	SP18-1739-001_Region_1_tv-17_th-12	diffusion_3x
SP18-1739-001	Region_1_tv-17_th-13	18.6601	0.689221	7.92763	0.262843	0.817011	SP18-1739-001_Region_1_tv-17_th-13	diffusion_3x
SP18-1739-001	Region_1_tv-18_th-12	17.289	0.663098	8.29971	0.279225	0.812935	SP18-1739-001_Region_1_tv-18_th-12	diffusion_3x
SP18-1739-001	Region_1_tv-2_th-6	17.6731	0.667336	8.65862	0.274135	0.796203	SP18-1739-001_Region_1_tv-2_th-6	diffusion_3x
SP18-1739-001	Region_1_tv-4_th-3	18.7874	0.675043	7.7958	0.267797	0.739635	SP18-1739-001_Region_1_tv-4_th-3	diffusion_3x
SP18-1739-001	Region_1_tv-7_th-8	17.3086	0.512868	9.26736	0.381001	0.582403	SP18-1739-001_Region_1_tv-7_th-8	diffusion_3x
SP18-1739-001	Region_1_tv-8_th-6	17.7612	0.657565	8.75292	0.295661	0.793729	SP18-1739-001_Region_1_tv-8_th-6	diffusion_3x
SP18-1739-001	Region_1_tv-8_th-7	19.4233	0.750508	7.88155	0.239848	0.848722	SP18-1739-001_Region_1_tv-8_th-7	diffusion_3x
SP18-1739-001	Region_1_tv-9_th-6	18.4458	0.710189	8.35024	0.272926	0.838144	SP18-1739-001_Region_1_tv-9_th-6	diffusion_3x
SP18-245-001	Region_1_tv-3_th-27	15.8318	0.669842	8.8775	0.313021	0.776338	SP18-245-001_Region_1_tv-3_th-27	diffusion_3x
SP18-245-001	Region_1_tv-3_th-28	14.4582	0.613284	9.19725	0.358097	0.705717	SP18-245-001_Region_1_tv-3_th-28	diffusion_3x
SP18-245-001	Region_1_tv-4_th-23	15.6512	0.635685	8.77308	0.321658	0.744924	SP18-245-001_Region_1_tv-4_th-23	diffusion_3x
SP18-245-001	Region_1_tv-4_th-25	18.1517	0.740282	7.70078	0.246967	0.851243	SP18-245-001_Region_1_tv-4_th-25	diffusion_3x
SP18-245-001	Region_1_tv-4_th-26	18.7323	0.805084	6.78973	0.219378	0.850657	SP18-245-001_Region_1_tv-4_th-26	diffusion_3x
SP18-245-001	Region_1_tv-6_th-22	17.009	0.624979	9.06577	0.34057	0.75054	SP18-245-001_Region_1_tv-6_th-22	diffusion_3x
SP18-245-001	Region_1_tv-6_th-23	17.304	0.698176	8.38629	0.269574	0.816998	SP18-245-001_Region_1_tv-6_th-23	diffusion_3x
SP18-245-001	Region_1_tv-6_th-24	17.9207	0.70423	7.83088	0.260751	0.821426	SP18-245-001_Region_1_tv-6_th-24	diffusion_3x
SP18-245-001	Region_1_tv-6_th-28	18.1061	0.747716	7.75208	0.245575	0.838192	SP18-245-001_Region_1_tv-6_th-28	diffusion_3x
SP18-245-001	Region_1_tv-7_th-22	16.4161	0.593128	9.07607	0.34192	0.634683	SP18-245-001_Region_1_tv-7_th-22	diffusion_3x
SP18-245-001	Region_1_tv-7_th-27	17.3997	0.700205	7.75788	0.276748	0.790436	SP18-245-001_Region_1_tv-7_th-27	diffusion_3x
SP18-245-001	Region_1_tv-7_th-28	15.756	0.61697	9.16426	0.32459	0.721736	SP18-245-001_Region_1_tv-7_th-28	diffusion_3x
SP18-29-001	Region_1_tv-11_th-11	21.8071	0.851966	5.42748	0.170813	0.842329	SP18-29-001_Region_1_tv-11_th-11	diffusion_3x
SP18-29-001	Region_1_tv-11_th-12	16.9289	0.646044	8.40064	0.289966	0.764298	SP18-29-001_Region_1_tv-11_th-12	diffusion_3x
SP18-29-001	Region_1_tv-11_th-13	15.9742	0.563349	8.99626	0.33726	0.709517	SP18-29-001_Region_1_tv-11_th-13	diffusion_3x
SP18-29-001	Region_1_tv-12_th-10	26.6729	0.954134	3.13501	0.124286	0.785649	SP18-29-001_Region_1_tv-12_th-10	diffusion_3x
SP18-29-001	Region_1_tv-12_th-13	15.4793	0.515018	9.50796	0.349441	0.643288	SP18-29-001_Region_1_tv-12_th-13	diffusion_3x
SP18-29-001	Region_1_tv-13_th-11	15.4278	0.489258	9.70077	0.37407	0.607254	SP18-29-001_Region_1_tv-13_th-11	diffusion_3x
SP18-29-001	Region_1_tv-17_th-15	16.0552	0.540704	9.25969	0.353352	0.672408	SP18-29-001_Region_1_tv-17_th-15	diffusion_3x
SP18-29-001	Region_1_tv-20_th-22	20.6632	0.802289	5.87341	0.205989	0.793996	SP18-29-001_Region_1_tv-20_th-22	diffusion_3x
SP18-29-001	Region_1_tv-3_th-2	20.2659	0.847252	5.63425	0.167871	0.786224	SP18-29-001_Region_1_tv-3_th-2	diffusion_3x
SP18-29-001	Region_1_tv-6_th-7	20.8047	0.842898	6.0124	0.178787	0.82096	SP18-29-001_Region_1_tv-6_th-7	diffusion_3x
SP18-29-001	Region_1_tv-7_th-5	20.4382	0.813687	5.7614	0.183018	0.79641	SP18-29-001_Region_1_tv-7_th-5	diffusion_3x
SP18-29-001	Region_1_tv-7_th-6	15.7048	0.532352	9.00269	0.34265	0.718673	SP18-29-001_Region_1_tv-7_th-6	diffusion_3x
SP18-3502-001	Region_1_tv-11_th-9	18.7027	0.770459	6.95495	0.219139	0.769281	SP18-3502-001_Region_1_tv-11_th-9	diffusion_3x
SP18-3502-001	Region_1_tv-12_th-7	18.7504	0.760238	7.13399	0.219837	0.831293	SP18-3502-001_Region_1_tv-12_th-7	diffusion_3x
SP18-3502-001	Region_1_tv-12_th-8	17.1639	0.654137	8.24872	0.29967	0.744517	SP18-3502-001_Region_1_tv-12_th-8	diffusion_3x
SP18-3502-001	Region_1_tv-14_th-8	17.0144	0.603007	8.71098	0.323836	0.78073	SP18-3502-001_Region_1_tv-14_th-8	diffusion_3x
SP18-3502-001	Region_1_tv-17_th-13	18.7394	0.761324	7.32113	0.243659	0.812688	SP18-3502-001_Region_1_tv-17_th-13	diffusion_3x
SP18-3502-001	Region_1_tv-20_th-19	18.8497	0.776818	6.90773	0.219345	0.804684	SP18-3502-001_Region_1_tv-20_th-19	diffusion_3x
SP18-3502-001	Region_1_tv-21_th-19	18.0648	0.679832	8.43952	0.286683	0.806807	SP18-3502-001_Region_1_tv-21_th-19	diffusion_3x
SP18-3502-001	Region_1_tv-22_th-19	17.6248	0.660717	8.63971	0.299261	0.788318	SP18-3502-001_Region_1_tv-22_th-19	diffusion_3x
SP18-3502-001	Region_1_tv-2_th-10	18.2657	0.594637	9.13759	0.365516	0.631597	SP18-3502-001_Region_1_tv-2_th-10	diffusion_3x
SP18-3502-001	Region_1_tv-2_th-11	17.9356	0.70351	8.39313	0.295276	0.716003	SP18-3502-001_Region_1_tv-2_th-11	diffusion_3x
SP18-3502-001	Region_1_tv-2_th-9	17.7189	0.576913	9.04566	0.353854	0.70381	SP18-3502-001_Region_1_tv-2_th-9	diffusion_3x
SP18-3502-001	Region_1_tv-3_th-7	16.1612	0.477096	9.00236	0.384027	0.611153	SP18-3502-001_Region_1_tv-3_th-7	diffusion_3x
SP18-3529-001	Region_1_tv-12_th-14	19.0557	0.708142	7.91357	0.260333	0.820638	SP18-3529-001_Region_1_tv-12_th-14	diffusion_3x
SP18-3529-001	Region_1_tv-12_th-15	19.1059	0.674763	7.82328	0.271794	0.832332	SP18-3529-001_Region_1_tv-12_th-15	diffusion_3x
SP18-3529-001	Region_1_tv-13_th-18	21.763	0.844378	5.38728	0.148096	0.821304	SP18-3529-001_Region_1_tv-13_th-18	diffusion_3x
SP18-3529-001	Region_1_tv-15_th-23	20.5718	0.831627	5.93184	0.16722	0.782697	SP18-3529-001_Region_1_tv-15_th-23	diffusion_3x
SP18-3529-001	Region_1_tv-3_th-5	18.1705	0.635058	8.01051	0.304599	0.738605	SP18-3529-001_Region_1_tv-3_th-5	diffusion_3x
SP18-3529-001	Region_1_tv-4_th-3	18.7592	0.711366	8.02964	0.260621	0.801137	SP18-3529-001_Region_1_tv-4_th-3	diffusion_3x
SP18-3529-001	Region_1_tv-5_th-3	17.8008	0.659192	8.75046	0.303253	0.743085	SP18-3529-001_Region_1_tv-5_th-3	diffusion_3x
SP18-3529-001	Region_1_tv-6_th-3	18.3967	0.718625	7.86337	0.254275	0.79826	SP18-3529-001_Region_1_tv-6_th-3	diffusion_3x
SP18-3529-001	Region_1_tv-6_th-4	18.0162	0.658664	8.79617	0.281577	0.787351	SP18-3529-001_Region_1_tv-6_th-4	diffusion_3x
SP18-3529-001	Region_1_tv-7_th-10	20.1737	0.823471	6.13774	0.180855	0.848937	SP18-3529-001_Region_1_tv-7_th-10	diffusion_3x
SP18-3529-001	Region_1_tv-8_th-10	22.1972	0.858748	5.25633	0.169437	0.868809	SP18-3529-001_Region_1_tv-8_th-10	diffusion_3x
SP18-3529-001	Region_1_tv-9_th-16	17.2373	0.581871	8.46258	0.322273	0.6853	SP18-3529-001_Region_1_tv-9_th-16	diffusion_3x
SP18-3790-001	Region_1_tv-13_th-10	26.8718	0.959073	4.57142	0.0973204	0.771972	SP18-3790-001_Region_1_tv-13_th-10	diffusion_3x
SP18-3790-001	Region_1_tv-16_th-14	18.8786	0.778325	6.87877	0.20894	0.837819	SP18-3790-001_Region_1_tv-16_th-14	diffusion_3x
SP18-3790-001	Region_1_tv-16_th-15	19.635	0.784225	6.80816	0.212918	0.815595	SP18-3790-001_Region_1_tv-16_th-15	diffusion_3x
SP18-3790-001	Region_1_tv-17_th-13	17.2814	0.621872	8.35419	0.33612	0.678188	SP18-3790-001_Region_1_tv-17_th-13	diffusion_3x
SP18-3790-001	Region_1_tv-17_th-14	17.9123	0.696928	7.97997	0.27711	0.725795	SP18-3790-001_Region_1_tv-17_th-14	diffusion_3x
SP18-3790-001	Region_1_tv-18_th-12	16.8664	0.726584	7.45865	0.312891	0.689693	SP18-3790-001_Region_1_tv-18_th-12	diffusion_3x
SP18-3790-001	Region_1_tv-18_th-13	18.9539	0.652438	8.41188	0.35761	0.634356	SP18-3790-001_Region_1_tv-18_th-13	diffusion_3x
SP18-3790-001	Region_1_tv-4_th-3	23.6471	0.885739	5.95917	0.188157	0.738699	SP18-3790-001_Region_1_tv-4_th-3	diffusion_3x
SP18-3790-001	Region_1_tv-4_th-4	15.9393	0.641926	8.97161	0.307183	0.658891	SP18-3790-001_Region_1_tv-4_th-4	diffusion_3x
SP18-3790-001	Region_1_tv-5_th-2	17.6471	0.679367	8.27072	0.252842	0.768445	SP18-3790-001_Region_1_tv-5_th-2	diffusion_3x
SP18-3790-001	Region_1_tv-5_th-3	16.4174	0.368963	9.67642	0.427294	0.569152	SP18-3790-001_Region_1_tv-5_th-3	diffusion_3x
SP18-3790-001	Region_1_tv-5_th-4	16.4322	0.608681	9.0631	0.317098	0.70513	SP18-3790-001_Region_1_tv-5_th-4	diffusion_3x
SP18-3907-001	Region_1_tv-13_th-12	19.5644	0.831234	6.25559	0.205685	0.803957	SP18-3907-001_Region_1_tv-13_th-12	diffusion_3x
SP18-3907-001	Region_1_tv-13_th-17	17.8643	0.704572	7.10445	0.242359	0.787013	SP18-3907-001_Region_1_tv-13_th-17	diffusion_3x
SP18-3907-001	Region_1_tv-13_th-18	16.2443	0.452722	9.34763	0.389389	0.607257	SP18-3907-001_Region_1_tv-13_th-18	diffusion_3x
SP18-3907-001	Region_1_tv-14_th-13	16.2845	0.502018	9.41222	0.384349	0.456385	SP18-3907-001_Region_1_tv-14_th-13	diffusion_3x
SP18-3907-001	Region_1_tv-15_th-12	17.4179	0.550727	9.55915	0.355244	0.618134	SP18-3907-001_Region_1_tv-15_th-12	diffusion_3x
SP18-3907-001	Region_1_tv-15_th-13	15.4127	0.314146	9.7933	0.416159	0.266578	SP18-3907-001_Region_1_tv-15_th-13	diffusion_3x
SP18-3907-001	Region_1_tv-15_th-14	18.2641	0.609744	8.17732	0.336535	0.604752	SP18-3907-001_Region_1_tv-15_th-14	diffusion_3x
SP18-3907-001	Region_1_tv-19_th-10	16.1088	0.508781	9.44391	0.372126	0.637991	SP18-3907-001_Region_1_tv-19_th-10	diffusion_3x
SP18-3907-001	Region_1_tv-21_th-9	16.812	0.631072	8.69499	0.308252	0.696609	SP18-3907-001_Region_1_tv-21_th-9	diffusion_3x
SP18-3907-001	Region_1_tv-4_th-25	18.936	0.783292	6.50111	0.209311	0.851974	SP18-3907-001_Region_1_tv-4_th-25	diffusion_3x
SP18-3907-001	Region_1_tv-5_th-25	17.6626	0.715077	7.47684	0.243032	0.833672	SP18-3907-001_Region_1_tv-5_th-25	diffusion_3x
SP18-3907-001	Region_1_tv-6_th-5	21.3504	0.714569	6.12754	0.293165	0.613223	SP18-3907-001_Region_1_tv-6_th-5	diffusion_3x
SP18-4368-001	Region_1_tv-13_th-10	17.6435	0.647801	8.86451	0.2836	0.717667	SP18-4368-001_Region_1_tv-13_th-10	diffusion_3x
SP18-4368-001	Region_1_tv-13_th-8	18.3989	0.78904	6.95746	0.220782	0.838635	SP18-4368-001_Region_1_tv-13_th-8	diffusion_3x
SP18-4368-001	Region_1_tv-13_th-9	17.694	0.597502	8.95153	0.322929	0.720348	SP18-4368-001_Region_1_tv-13_th-9	diffusion_3x
SP18-4368-001	Region_1_tv-16_th-14	19.6309	0.775933	6.74394	0.208768	0.846076	SP18-4368-001_Region_1_tv-16_th-14	diffusion_3x
SP18-4368-001	Region_1_tv-16_th-15	20.2983	0.820083	5.71731	0.176052	0.858218	SP18-4368-001_Region_1_tv-16_th-15	diffusion_3x
SP18-4368-001	Region_1_tv-19_th-18	16.3089	0.477058	9.18887	0.365999	0.683441	SP18-4368-001_Region_1_tv-19_th-18	diffusion_3x
SP18-4368-001	Region_1_tv-20_th-17	17.9118	0.67602	8.36232	0.280171	0.799026	SP18-4368-001_Region_1_tv-20_th-17	diffusion_3x
SP18-4368-001	Region_1_tv-21_th-16	18.4128	0.729052	7.9503	0.246569	0.838866	SP18-4368-001_Region_1_tv-21_th-16	diffusion_3x
SP18-4368-001	Region_1_tv-21_th-17	18.876	0.752014	7.50474	0.248331	0.845673	SP18-4368-001_Region_1_tv-21_th-17	diffusion_3x
SP18-4368-001	Region_1_tv-21_th-18	16.0376	0.601335	9.16365	0.312766	0.771665	SP18-4368-001_Region_1_tv-21_th-18	diffusion_3x
SP18-4368-001	Region_1_tv-5_th-3	16.2298	0.606105	8.91568	0.294372	0.725035	SP18-4368-001_Region_1_tv-5_th-3	diffusion_3x
SP18-4368-001	Region_1_tv-9_th-5	16.4494	0.609341	9.06339	0.310972	0.725802	SP18-4368-001_Region_1_tv-9_th-5	diffusion_3x
SP18-4411-001	Region_1_tv-12_th-13	17.3134	0.656924	8.68858	0.291789	0.734909	SP18-4411-001_Region_1_tv-12_th-13	diffusion_3x
SP18-4411-001	Region_1_tv-13_th-12	15.6041	0.564258	9.08862	0.337109	0.770341	SP18-4411-001_Region_1_tv-13_th-12	diffusion_3x
SP18-4411-001	Region_1_tv-13_th-13	16.96	0.676573	7.66412	0.279078	0.799572	SP18-4411-001_Region_1_tv-13_th-13	diffusion_3x
SP18-4411-001	Region_1_tv-19_th-16	16.675	0.616552	7.62687	0.290682	0.742299	SP18-4411-001_Region_1_tv-19_th-16	diffusion_3x
SP18-4411-001	Region_1_tv-19_th-18	18.3904	0.728328	7.51246	0.251205	0.809714	SP18-4411-001_Region_1_tv-19_th-18	diffusion_3x
SP18-4411-001	Region_1_tv-20_th-16	16.4796	0.602144	8.44298	0.309691	0.753327	SP18-4411-001_Region_1_tv-20_th-16	diffusion_3x
SP18-4411-001	Region_1_tv-20_th-17	17.9897	0.686931	7.45946	0.269701	0.757292	SP18-4411-001_Region_1_tv-20_th-17	diffusion_3x
SP18-4411-001	Region_1_tv-20_th-18	18.1626	0.693735	7.87474	0.264316	0.791964	SP18-4411-001_Region_1_tv-20_th-18	diffusion_3x
SP18-4411-001	Region_1_tv-21_th-18	17.3567	0.675251	7.66116	0.251849	0.777623	SP18-4411-001_Region_1_tv-21_th-18	diffusion_3x
SP18-4411-001	Region_1_tv-2_th-2	19.6867	0.804209	6.59056	0.179399	0.802425	SP18-4411-001_Region_1_tv-2_th-2	diffusion_3x
SP18-4411-001	Region_1_tv-3_th-3	20.0042	0.825619	6.00417	0.169237	0.805533	SP18-4411-001_Region_1_tv-3_th-3	diffusion_3x
SP18-4411-001	Region_1_tv-4_th-3	19.7878	0.813446	6.5945	0.182315	0.808997	SP18-4411-001_Region_1_tv-4_th-3	diffusion_3x
SP18-4971-001	Region_1_tv-10_th-10	16.6551	0.577527	9.06737	0.353006	0.614974	SP18-4971-001_Region_1_tv-10_th-10	diffusion_3x
SP18-4971-001	Region_1_tv-10_th-8	16.824	0.658546	9.35622	0.318055	0.752294	SP18-4971-001_Region_1_tv-10_th-8	diffusion_3x
SP18-4971-001	Region_1_tv-2_th-3	18.1255	0.559268	8.68968	0.377625	0.620151	SP18-4971-001_Region_1_tv-2_th-3	diffusion_3x
SP18-4971-001	Region_1_tv-3_th-5	16.2423	0.51528	9.60057	0.367955	0.526219	SP18-4971-001_Region_1_tv-3_th-5	diffusion_3x
SP18-4971-001	Region_1_tv-3_th-6	17.8938	0.709292	8.65344	0.281399	0.800134	SP18-4971-001_Region_1_tv-3_th-6	diffusion_3x
SP18-4971-001	Region_1_tv-3_th-7	17.2787	0.59273	9.06714	0.348109	0.635231	SP18-4971-001_Region_1_tv-3_th-7	diffusion_3x
SP18-4971-001	Region_1_tv-4_th-5	19.8522	0.754888	7.04377	0.252672	0.76405	SP18-4971-001_Region_1_tv-4_th-5	diffusion_3x
SP18-4971-001	Region_1_tv-4_th-6	21.217	0.842377	6.53379	0.179683	0.890696	SP18-4971-001_Region_1_tv-4_th-6	diffusion_3x
SP18-4971-001	Region_1_tv-4_th-7	18.4237	0.737852	7.55107	0.256372	0.846032	SP18-4971-001_Region_1_tv-4_th-7	diffusion_3x
SP18-4971-001	Region_1_tv-5_th-6	21.0857	0.833266	6.81019	0.19075	0.904894	SP18-4971-001_Region_1_tv-5_th-6	diffusion_3x
SP18-4971-001	Region_1_tv-8_th-10	18.5506	0.747123	7.84842	0.252217	0.796781	SP18-4971-001_Region_1_tv-8_th-10	diffusion_3x
SP18-4971-001	Region_1_tv-9_th-10	15.8124	0.532473	9.54669	0.367004	0.610841	SP18-4971-001_Region_1_tv-9_th-10	diffusion_3x
SP18-5025-001	Region_1_tv-5_th-4	17.305	0.671306	8.24856	0.304789	0.802342	SP18-5025-001_Region_1_tv-5_th-4	diffusion_3x
SP18-5025-001	Region_1_tv-6_th-15	17.9063	0.725935	8.79074	0.266731	0.832775	SP18-5025-001_Region_1_tv-6_th-15	diffusion_3x
SP18-5025-001	Region_1_tv-6_th-2	19.0839	0.808092	6.73415	0.185624	0.8554	SP18-5025-001_Region_1_tv-6_th-2	diffusion_3x
SP18-5025-001	Region_1_tv-6_th-3	17.5333	0.691028	8.59758	0.293112	0.820986	SP18-5025-001_Region_1_tv-6_th-3	diffusion_3x
SP18-5025-001	Region_1_tv-6_th-9	16.9547	0.612177	9.47799	0.323043	0.780087	SP18-5025-001_Region_1_tv-6_th-9	diffusion_3x
SP18-5025-001	Region_1_tv-7_th-8	17.422	0.677945	8.5944	0.284416	0.836715	SP18-5025-001_Region_1_tv-7_th-8	diffusion_3x
SP18-5025-001	Region_1_tv-7_th-9	18.2627	0.739448	7.7372	0.259791	0.840195	SP18-5025-001_Region_1_tv-7_th-9	diffusion_3x
SP18-5025-001	Region_1_tv-8_th-10	21.0654	0.854606	6.02955	0.197541	0.903202	SP18-5025-001_Region_1_tv-8_th-10	diffusion_3x
SP18-5025-001	Region_1_tv-8_th-15	18.0024	0.715846	8.8543	0.271226	0.846715	SP18-5025-001_Region_1_tv-8_th-15	diffusion_3x
SP18-5025-001	Region_1_tv-9_th-16	18.2347	0.726877	8.75438	0.264836	0.853759	SP18-5025-001_Region_1_tv-9_th-16	diffusion_3x
SP18-5025-001	Region_1_tv-9_th-8	17.8418	0.664526	9.32777	0.301769	0.82259	SP18-5025-001_Region_1_tv-9_th-8	diffusion_3x
SP18-5025-001	Region_1_tv-9_th-9	17.6013	0.659606	9.21776	0.295345	0.81284	SP18-5025-001_Region_1_tv-9_th-9	diffusion_3x
SP18-504-001	Region_1_tv-11_th-12	16.2663	0.505297	9.01601	0.361132	0.592421	SP18-504-001_Region_1_tv-11_th-12	diffusion_3x
SP18-504-001	Region_1_tv-27_th-22	17.4203	0.591872	8.55404	0.312109	0.676405	SP18-504-001_Region_1_tv-27_th-22	diffusion_3x
SP18-504-001	Region_1_tv-30_th-26	20.5507	0.790406	6.53762	0.207607	0.836542	SP18-504-001_Region_1_tv-30_th-26	diffusion_3x
SP18-504-001	Region_1_tv-30_th-27	20.0633	0.752495	6.66789	0.229875	0.824132	SP18-504-001_Region_1_tv-30_th-27	diffusion_3x
SP18-504-001	Region_1_tv-31_th-26	19.1907	0.753329	7.30724	0.222177	0.826215	SP18-504-001_Region_1_tv-31_th-26	diffusion_3x
SP18-504-001	Region_1_tv-31_th-27	18.7739	0.72468	7.85198	0.246177	0.840028	SP18-504-001_Region_1_tv-31_th-27	diffusion_3x
SP18-504-001	Region_1_tv-32_th-25	21.2382	0.826817	6.11082	0.190683	0.866527	SP18-504-001_Region_1_tv-32_th-25	diffusion_3x
SP18-504-001	Region_1_tv-32_th-26	20.205	0.785273	6.8089	0.208552	0.857809	SP18-504-001_Region_1_tv-32_th-26	diffusion_3x
SP18-504-001	Region_1_tv-32_th-27	17.2516	0.697995	7.6257	0.252325	0.737095	SP18-504-001_Region_1_tv-32_th-27	diffusion_3x
SP18-504-001	Region_1_tv-6_th-8	16.5595	0.610473	8.73368	0.291993	0.70684	SP18-504-001_Region_1_tv-6_th-8	diffusion_3x
SP18-504-001	Region_1_tv-8_th-7	16.697	0.545434	8.97284	0.363017	0.687171	SP18-504-001_Region_1_tv-8_th-7	diffusion_3x
SP18-504-001	Region_1_tv-9_th-6	17.1605	0.609348	8.98119	0.334051	0.729697	SP18-504-001_Region_1_tv-9_th-6	diffusion_3x
SP18-5453-001	Region_1_tv-10_th-7	14.595	0.549855	9.21229	0.366215	0.709811	SP18-5453-001_Region_1_tv-10_th-7	diffusion_3x
SP18-5453-001	Region_1_tv-11_th-8	18.5187	0.751003	7.60599	0.252631	0.813967	SP18-5453-001_Region_1_tv-11_th-8	diffusion_3x
SP18-5453-001	Region_1_tv-12_th-18	16.7445	0.631224	9.30812	0.314581	0.762874	SP18-5453-001_Region_1_tv-12_th-18	diffusion_3x
SP18-5453-001	Region_1_tv-16_th-6	16.8051	0.642775	8.83074	0.302744	0.777187	SP18-5453-001_Region_1_tv-16_th-6	diffusion_3x
SP18-5453-001	Region_1_tv-17_th-12	15.8072	0.620051	9.78705	0.346823	0.675186	SP18-5453-001_Region_1_tv-17_th-12	diffusion_3x
SP18-5453-001	Region_1_tv-17_th-13	16.9178	0.689091	9.07249	0.307128	0.742317	SP18-5453-001_Region_1_tv-17_th-13	diffusion_3x
SP18-5453-001	Region_1_tv-17_th-14	16.8464	0.662033	8.70325	0.305102	0.743044	SP18-5453-001_Region_1_tv-17_th-14	diffusion_3x
SP18-5453-001	Region_1_tv-17_th-3	15.1366	0.376398	9.95268	0.411971	0.512561	SP18-5453-001_Region_1_tv-17_th-3	diffusion_3x
SP18-5453-001	Region_1_tv-17_th-4	16.8198	0.607512	9.67569	0.340798	0.73889	SP18-5453-001_Region_1_tv-17_th-4	diffusion_3x
SP18-5453-001	Region_1_tv-17_th-5	17.0507	0.62312	9.15941	0.317178	0.755398	SP18-5453-001_Region_1_tv-17_th-5	diffusion_3x
SP18-5453-001	Region_1_tv-17_th-6	14.1614	0.340157	9.89202	0.410032	0.486962	SP18-5453-001_Region_1_tv-17_th-6	diffusion_3x
SP18-5453-001	Region_1_tv-18_th-12	16.2696	0.62072	9.76609	0.344598	0.667658	SP18-5453-001_Region_1_tv-18_th-12	diffusion_3x
SP18-995-001	Region_1_tv-10_th-5	19.1773	0.786657	7.59308	0.21765	0.867641	SP18-995-001_Region_1_tv-10_th-5	diffusion_3x
SP18-995-001	Region_1_tv-13_th-12	20.7314	0.819561	6.16183	0.2037	0.847156	SP18-995-001_Region_1_tv-13_th-12	diffusion_3x
SP18-995-001	Region_1_tv-3_th-3	21.123	0.859694	5.77935	0.145762	0.860804	SP18-995-001_Region_1_tv-3_th-3	diffusion_3x
SP18-995-001	Region_1_tv-6_th-6	20.1939	0.790351	7.28756	0.218759	0.883075	SP18-995-001_Region_1_tv-6_th-6	diffusion_3x
SP18-995-001	Region_1_tv-6_th-7	20.0272	0.777075	7.74575	0.224886	0.870479	SP18-995-001_Region_1_tv-6_th-7	diffusion_3x
SP18-995-001	Region_1_tv-7_th-7	19.3656	0.787306	7.36631	0.222738	0.816999	SP18-995-001_Region_1_tv-7_th-7	diffusion_3x
SP18-995-001	Region_1_tv-8_th-6	19.5397	0.744562	8.07697	0.247135	0.86215	SP18-995-001_Region_1_tv-8_th-6	diffusion_3x
SP18-995-001	Region_1_tv-8_th-7	20.2822	0.805509	6.99563	0.205131	0.856821	SP18-995-001_Region_1_tv-8_th-7	diffusion_3x
SP18-995-001	Region_1_tv-8_th-8	18.7133	0.716116	8.55503	0.271723	0.827886	SP18-995-001_Region_1_tv-8_th-8	diffusion_3x
SP18-995-001	Region_1_tv-9_th-12	18.7581	0.735144	8.22846	0.24143	0.821622	SP18-995-001_Region_1_tv-9_th-12	diffusion_3x
SP18-995-001	Region_1_tv-9_th-3	19.7675	0.798025	7.04072	0.197998	0.85768	SP18-995-001_Region_1_tv-9_th-3	diffusion_3x
SP18-995-001	Region_1_tv-9_th-6	18.147	0.708017	8.885	0.271423	0.829285	SP18-995-001_Region_1_tv-9_th-6	diffusion_3x
SP18-133-001	Region_1_tv-15_th-9	18.16	0.697458	8.54548	0.276249	0.80386	SP18-133-001_Region_1_tv-15_th-9	diffusion_4x
SP18-133-001	Region_1_tv-22_th-15	19.7084	0.78472	6.99663	0.237519	0.834573	SP18-133-001_Region_1_tv-22_th-15	diffusion_4x
SP18-133-001	Region_1_tv-22_th-16	19.6248	0.783864	6.64693	0.221148	0.801691	SP18-133-001_Region_1_tv-22_th-16	diffusion_4x
SP18-133-001	Region_1_tv-23_th-16	17.8597	0.639453	8.37679	0.323899	0.789925	SP18-133-001_Region_1_tv-23_th-16	diffusion_4x
SP18-133-001	Region_1_tv-24_th-16	17.1142	0.560455	9.37698	0.342543	0.773647	SP18-133-001_Region_1_tv-24_th-16	diffusion_4x
SP18-133-001	Region_1_tv-25_th-15	15.1706	0.424656	9.67214	0.390379	0.60581	SP18-133-001_Region_1_tv-25_th-15	diffusion_4x
SP18-133-001	Region_1_tv-6_th-5	19.9096	0.82977	6.14483	0.185213	0.81659	SP18-133-001_Region_1_tv-6_th-5	diffusion_4x
SP18-133-001	Region_1_tv-6_th-8	21.5084	0.849371	6.01485	0.187057	0.840114	SP18-133-001_Region_1_tv-6_th-8	diffusion_4x
SP18-133-001	Region_1_tv-7_th-8	20.1401	0.774101	6.97458	0.240973	0.796956	SP18-133-001_Region_1_tv-7_th-8	diffusion_4x
SP18-133-001	Region_1_tv-8_th-4	15.7767	0.532657	8.95183	0.357724	0.612351	SP18-133-001_Region_1_tv-8_th-4	diffusion_4x
SP18-133-001	Region_1_tv-8_th-7	15.9454	0.500378	9.40363	0.385756	0.602668	SP18-133-001_Region_1_tv-8_th-7	diffusion_4x
SP18-133-001	Region_1_tv-9_th-8	17.0675	0.57458	9.14774	0.357488	0.608959	SP18-133-001_Region_1_tv-9_th-8	diffusion_4x
SP18-1739-001	Region_1_tv-12_th-11	18.9921	0.751787	7.68281	0.242136	0.807473	SP18-1739-001_Region_1_tv-12_th-11	diffusion_4x
SP18-1739-001	Region_1_tv-13_th-9	21.7047	0.824763	6.52913	0.18725	0.887298	SP18-1739-001_Region_1_tv-13_th-9	diffusion_4x
SP18-1739-001	Region_1_tv-16_th-14	19.3747	0.784201	6.83849	0.201128	0.833438	SP18-1739-001_Region_1_tv-16_th-14	diffusion_4x
SP18-1739-001	Region_1_tv-17_th-12	19.5101	0.786096	6.80268	0.209139	0.822214	SP18-1739-001_Region_1_tv-17_th-12	diffusion_4x
SP18-1739-001	Region_1_tv-17_th-13	18.4405	0.681816	8.06024	0.270759	0.80541	SP18-1739-001_Region_1_tv-17_th-13	diffusion_4x
SP18-1739-001	Region_1_tv-18_th-12	16.8709	0.647919	8.38765	0.289584	0.792323	SP18-1739-001_Region_1_tv-18_th-12	diffusion_4x
SP18-1739-001	Region_1_tv-2_th-6	17.4143	0.651152	8.75265	0.287595	0.776825	SP18-1739-001_Region_1_tv-2_th-6	diffusion_4x
SP18-1739-001	Region_1_tv-4_th-3	18.4112	0.66952	7.98134	0.275608	0.723182	SP18-1739-001_Region_1_tv-4_th-3	diffusion_4x
SP18-1739-001	Region_1_tv-7_th-8	17.485	0.518751	9.20129	0.381331	0.584531	SP18-1739-001_Region_1_tv-7_th-8	diffusion_4x
SP18-1739-001	Region_1_tv-8_th-6	17.6864	0.643241	8.86561	0.303487	0.78805	SP18-1739-001_Region_1_tv-8_th-6	diffusion_4x
SP18-1739-001	Region_1_tv-8_th-7	19.4095	0.740832	7.95535	0.248325	0.848862	SP18-1739-001_Region_1_tv-8_th-7	diffusion_4x
SP18-1739-001	Region_1_tv-9_th-6	18.3943	0.700657	8.46279	0.281992	0.832322	SP18-1739-001_Region_1_tv-9_th-6	diffusion_4x
SP18-245-001	Region_1_tv-3_th-27	15.8239	0.657049	8.83483	0.32838	0.769734	SP18-245-001_Region_1_tv-3_th-27	diffusion_4x
SP18-245-001	Region_1_tv-3_th-28	14.1351	0.597981	9.21027	0.374837	0.684954	SP18-245-001_Region_1_tv-3_th-28	diffusion_4x
SP18-245-001	Region_1_tv-4_th-23	15.3236	0.616589	8.8324	0.341619	0.726003	SP18-245-001_Region_1_tv-4_th-23	diffusion_4x
SP18-245-001	Region_1_tv-4_th-25	18.1506	0.732423	7.75558	0.257067	0.848116	SP18-245-001_Region_1_tv-4_th-25	diffusion_4x
SP18-245-001	Region_1_tv-4_th-26	18.5763	0.798868	6.92601	0.232936	0.843073	SP18-245-001_Region_1_tv-4_th-26	diffusion_4x
SP18-245-001	Region_1_tv-6_th-22	16.6497	0.602445	9.08127	0.355103	0.728967	SP18-245-001_Region_1_tv-6_th-22	diffusion_4x
SP18-245-001	Region_1_tv-6_th-23	16.8053	0.681023	8.40772	0.287287	0.792253	SP18-245-001_Region_1_tv-6_th-23	diffusion_4x
SP18-245-001	Region_1_tv-6_th-24	18.0003	0.698082	7.8556	0.273081	0.821188	SP18-245-001_Region_1_tv-6_th-24	diffusion_4x
SP18-245-001	Region_1_tv-6_th-28	18.1876	0.740725	7.76886	0.263347	0.836926	SP18-245-001_Region_1_tv-6_th-28	diffusion_4x
SP18-245-001	Region_1_tv-7_th-22	16.2391	0.5713	9.12922	0.358059	0.609262	SP18-245-001_Region_1_tv-7_th-22	diffusion_4x
SP18-245-001	Region_1_tv-7_th-27	17.2717	0.69123	7.83637	0.288472	0.779577	SP18-245-001_Region_1_tv-7_th-27	diffusion_4x
SP18-245-001	Region_1_tv-7_th-28	15.3562	0.602017	9.13409	0.338872	0.698065	SP18-245-001_Region_1_tv-7_th-28	diffusion_4x
SP18-29-001	Region_1_tv-11_th-11	21.4773	0.850543	5.61698	0.181685	0.824133	SP18-29-001_Region_1_tv-11_th-11	diffusion_4x
SP18-29-001	Region_1_tv-11_th-12	16.918	0.642569	8.45756	0.295888	0.761569	SP18-29-001_Region_1_tv-11_th-12	diffusion_4x
SP18-29-001	Region_1_tv-11_th-13	15.8221	0.558273	9.0134	0.344057	0.693232	SP18-29-001_Region_1_tv-11_th-13	diffusion_4x
SP18-29-001	Region_1_tv-12_th-10	27.4737	0.956107	3.77441	0.133859	0.828848	SP18-29-001_Region_1_tv-12_th-10	diffusion_4x
SP18-29-001	Region_1_tv-12_th-13	15.7067	0.507834	9.43117	0.355188	0.644484	SP18-29-001_Region_1_tv-12_th-13	diffusion_4x
SP18-29-001	Region_1_tv-13_th-11	15.6257	0.481564	9.60898	0.38101	0.598838	SP18-29-001_Region_1_tv-13_th-11	diffusion_4x
SP18-29-001	Region_1_tv-17_th-15	15.9117	0.535914	9.24967	0.36132	0.655173	SP18-29-001_Region_1_tv-17_th-15	diffusion_4x
SP18-29-001	Region_1_tv-20_th-22	20.674	0.802568	6.061	0.222702	0.79603	SP18-29-001_Region_1_tv-20_th-22	diffusion_4x
SP18-29-001	Region_1_tv-3_th-2	19.9069	0.843579	5.82948	0.173492	0.770162	SP18-29-001_Region_1_tv-3_th-2	diffusion_4x
SP18-29-001	Region_1_tv-6_th-7	20.402	0.840244	6.13402	0.176518	0.801168	SP18-29-001_Region_1_tv-6_th-7	diffusion_4x
SP18-29-001	Region_1_tv-7_th-5	20.0352	0.81297	5.96682	0.186842	0.774023	SP18-29-001_Region_1_tv-7_th-5	diffusion_4x
SP18-29-001	Region_1_tv-7_th-6	15.6302	0.527123	9.02407	0.350273	0.707254	SP18-29-001_Region_1_tv-7_th-6	diffusion_4x
SP18-3502-001	Region_1_tv-11_th-9	18.8286	0.76685	7.09063	0.228233	0.763838	SP18-3502-001_Region_1_tv-11_th-9	diffusion_4x
SP18-3502-001	Region_1_tv-12_th-7	18.6614	0.753488	7.2841	0.234513	0.824809	SP18-3502-001_Region_1_tv-12_th-7	diffusion_4x
SP18-3502-001	Region_1_tv-12_th-8	17.6444	0.655362	8.28522	0.307197	0.769145	SP18-3502-001_Region_1_tv-12_th-8	diffusion_4x
SP18-3502-001	Region_1_tv-14_th-8	16.9226	0.596783	8.75111	0.33375	0.76987	SP18-3502-001_Region_1_tv-14_th-8	diffusion_4x
SP18-3502-001	Region_1_tv-17_th-13	18.5023	0.750655	7.47307	0.259912	0.80169	SP18-3502-001_Region_1_tv-17_th-13	diffusion_4x
SP18-3502-001	Region_1_tv-20_th-19	18.7932	0.771485	7.04324	0.227412	0.803199	SP18-3502-001_Region_1_tv-20_th-19	diffusion_4x
SP18-3502-001	Region_1_tv-21_th-19	17.8605	0.669805	8.5322	0.296977	0.797918	SP18-3502-001_Region_1_tv-21_th-19	diffusion_4x
SP18-3502-001	Region_1_tv-22_th-19	17.4944	0.650853	8.69214	0.308378	0.784216	SP18-3502-001_Region_1_tv-22_th-19	diffusion_4x
SP18-3502-001	Region_1_tv-2_th-10	17.5756	0.562866	9.23594	0.380348	0.614018	SP18-3502-001_Region_1_tv-2_th-10	diffusion_4x
SP18-3502-001	Region_1_tv-2_th-11	17.984	0.684042	8.51129	0.308272	0.718111	SP18-3502-001_Region_1_tv-2_th-11	diffusion_4x
SP18-3502-001	Region_1_tv-2_th-9	17.2391	0.563337	9.13989	0.362328	0.693472	SP18-3502-001_Region_1_tv-2_th-9	diffusion_4x
SP18-3502-001	Region_1_tv-3_th-7	16.2321	0.483906	9.03568	0.385327	0.653182	SP18-3502-001_Region_1_tv-3_th-7	diffusion_4x
SP18-3529-001	Region_1_tv-12_th-14	19.2105	0.707037	7.98297	0.264298	0.821184	SP18-3529-001_Region_1_tv-12_th-14	diffusion_4x
SP18-3529-001	Region_1_tv-12_th-15	19.1339	0.670741	7.88201	0.278622	0.829178	SP18-3529-001_Region_1_tv-12_th-15	diffusion_4x
SP18-3529-001	Region_1_tv-13_th-18	21.7829	0.841493	5.63292	0.153792	0.818244	SP18-3529-001_Region_1_tv-13_th-18	diffusion_4x
SP18-3529-001	Region_1_tv-15_th-23	20.0983	0.825244	6.13107	0.182998	0.755427	SP18-3529-001_Region_1_tv-15_th-23	diffusion_4x
SP18-3529-001	Region_1_tv-3_th-5	17.961	0.626723	8.08538	0.310235	0.729083	SP18-3529-001_Region_1_tv-3_th-5	diffusion_4x
SP18-3529-001	Region_1_tv-4_th-3	18.8313	0.702402	8.20822	0.26983	0.795012	SP18-3529-001_Region_1_tv-4_th-3	diffusion_4x
SP18-3529-001	Region_1_tv-5_th-3	17.6757	0.64318	8.84759	0.317822	0.734217	SP18-3529-001_Region_1_tv-5_th-3	diffusion_4x
SP18-3529-001	Region_1_tv-6_th-3	18.4696	0.713778	8.00805	0.260843	0.781633	SP18-3529-001_Region_1_tv-6_th-3	diffusion_4x
SP18-3529-001	Region_1_tv-6_th-4	17.9656	0.646697	8.87883	0.290069	0.780793	SP18-3529-001_Region_1_tv-6_th-4	diffusion_4x
SP18-3529-001	Region_1_tv-7_th-10	20.3173	0.820149	6.39767	0.191804	0.846246	SP18-3529-001_Region_1_tv-7_th-10	diffusion_4x
SP18-3529-001	Region_1_tv-8_th-10	21.6613	0.854583	5.59906	0.175756	0.842924	SP18-3529-001_Region_1_tv-8_th-10	diffusion_4x
SP18-3529-001	Region_1_tv-9_th-16	18.0319	0.582274	8.44115	0.323815	0.701086	SP18-3529-001_Region_1_tv-9_th-16	diffusion_4x
SP18-3790-001	Region_1_tv-13_th-10	26.5972	0.959618	5.18597	0.0780704	0.764472	SP18-3790-001_Region_1_tv-13_th-10	diffusion_4x
SP18-3790-001	Region_1_tv-16_th-14	18.633	0.772428	7.06268	0.223879	0.821211	SP18-3790-001_Region_1_tv-16_th-14	diffusion_4x
SP18-3790-001	Region_1_tv-16_th-15	19.787	0.781307	6.99683	0.220014	0.810845	SP18-3790-001_Region_1_tv-16_th-15	diffusion_4x
SP18-3790-001	Region_1_tv-17_th-13	17.5109	0.625091	8.35228	0.343596	0.66958	SP18-3790-001_Region_1_tv-17_th-13	diffusion_4x
SP18-3790-001	Region_1_tv-17_th-14	17.6836	0.695256	8.06156	0.289963	0.705112	SP18-3790-001_Region_1_tv-17_th-14	diffusion_4x
SP18-3790-001	Region_1_tv-18_th-12	17.2908	0.729657	7.76738	0.316129	0.685182	SP18-3790-001_Region_1_tv-18_th-12	diffusion_4x
SP18-3790-001	Region_1_tv-18_th-13	18.5693	0.663303	8.49724	0.364146	0.595908	SP18-3790-001_Region_1_tv-18_th-13	diffusion_4x
SP18-3790-001	Region_1_tv-4_th-3	25.7022	0.901817	4.82982	0.143298	0.765814	SP18-3790-001_Region_1_tv-4_th-3	diffusion_4x
SP18-3790-001	Region_1_tv-4_th-4	16.2066	0.6324	8.99911	0.311656	0.657738	SP18-3790-001_Region_1_tv-4_th-4	diffusion_4x
SP18-3790-001	Region_1_tv-5_th-2	17.6619	0.67516	8.30827	0.263146	0.764729	SP18-3790-001_Region_1_tv-5_th-2	diffusion_4x
SP18-3790-001	Region_1_tv-5_th-3	16.7881	0.372285	9.65964	0.424811	0.584675	SP18-3790-001_Region_1_tv-5_th-3	diffusion_4x
SP18-3790-001	Region_1_tv-5_th-4	16.3727	0.598881	9.14105	0.325384	0.699251	SP18-3790-001_Region_1_tv-5_th-4	diffusion_4x
SP18-3907-001	Region_1_tv-13_th-12	19.7653	0.830505	5.74713	0.227301	0.815182	SP18-3907-001_Region_1_tv-13_th-12	diffusion_4x
SP18-3907-001	Region_1_tv-13_th-17	18.1471	0.709446	7.03855	0.226536	0.797053	SP18-3907-001_Region_1_tv-13_th-17	diffusion_4x
SP18-3907-001	Region_1_tv-13_th-18	16.2981	0.447091	9.33893	0.391903	0.605443	SP18-3907-001_Region_1_tv-13_th-18	diffusion_4x
SP18-3907-001	Region_1_tv-14_th-13	16.0321	0.491671	9.48418	0.389486	0.446503	SP18-3907-001_Region_1_tv-14_th-13	diffusion_4x
SP18-3907-001	Region_1_tv-15_th-12	17.325	0.539309	9.52627	0.36873	0.617383	SP18-3907-001_Region_1_tv-15_th-12	diffusion_4x
SP18-3907-001	Region_1_tv-15_th-13	15.4007	0.30965	9.80061	0.421628	0.265629	SP18-3907-001_Region_1_tv-15_th-13	diffusion_4x
SP18-3907-001	Region_1_tv-15_th-14	18.926	0.619388	8.29922	0.337822	0.644673	SP18-3907-001_Region_1_tv-15_th-14	diffusion_4x
SP18-3907-001	Region_1_tv-19_th-10	16.3158	0.497278	9.44385	0.379328	0.639815	SP18-3907-001_Region_1_tv-19_th-10	diffusion_4x
SP18-3907-001	Region_1_tv-21_th-9	16.8042	0.624146	8.75032	0.315241	0.696684	SP18-3907-001_Region_1_tv-21_th-9	diffusion_4x
SP18-3907-001	Region_1_tv-4_th-25	18.5687	0.779139	6.75067	0.221614	0.835792	SP18-3907-001_Region_1_tv-4_th-25	diffusion_4x
SP18-3907-001	Region_1_tv-5_th-25	17.6687	0.710491	7.60014	0.25414	0.830272	SP18-3907-001_Region_1_tv-5_th-25	diffusion_4x
SP18-3907-001	Region_1_tv-6_th-5	22.0662	0.719932	6.25851	0.293092	0.62578	SP18-3907-001_Region_1_tv-6_th-5	diffusion_4x
SP18-4368-001	Region_1_tv-13_th-10	17.5317	0.631071	8.9176	0.298571	0.705143	SP18-4368-001_Region_1_tv-13_th-10	diffusion_4x
SP18-4368-001	Region_1_tv-13_th-8	18.7274	0.791003	6.95727	0.222273	0.852844	SP18-4368-001_Region_1_tv-13_th-8	diffusion_4x
SP18-4368-001	Region_1_tv-13_th-9	17.5662	0.583682	9.00875	0.334167	0.709818	SP18-4368-001_Region_1_tv-13_th-9	diffusion_4x
SP18-4368-001	Region_1_tv-16_th-14	19.6211	0.771741	6.91283	0.220056	0.843464	SP18-4368-001_Region_1_tv-16_th-14	diffusion_4x
SP18-4368-001	Region_1_tv-16_th-15	19.7327	0.817189	5.97969	0.184894	0.836761	SP18-4368-001_Region_1_tv-16_th-15	diffusion_4x
SP18-4368-001	Region_1_tv-19_th-18	16.2065	0.472175	9.21083	0.37341	0.668644	SP18-4368-001_Region_1_tv-19_th-18	diffusion_4x
SP18-4368-001	Region_1_tv-20_th-17	17.6815	0.664158	8.42627	0.293185	0.784557	SP18-4368-001_Region_1_tv-20_th-17	diffusion_4x
SP18-4368-001	Region_1_tv-21_th-16	18.2645	0.719104	8.04412	0.25972	0.831008	SP18-4368-001_Region_1_tv-21_th-16	diffusion_4x
SP18-4368-001	Region_1_tv-21_th-17	18.8409	0.744687	7.60813	0.262153	0.842147	SP18-4368-001_Region_1_tv-21_th-17	diffusion_4x
SP18-4368-001	Region_1_tv-21_th-18	16.0067	0.590965	9.19753	0.319738	0.768197	SP18-4368-001_Region_1_tv-21_th-18	diffusion_4x
SP18-4368-001	Region_1_tv-5_th-3	16.2337	0.59248	8.9363	0.309928	0.718213	SP18-4368-001_Region_1_tv-5_th-3	diffusion_4x
SP18-4368-001	Region_1_tv-9_th-5	16.2689	0.585329	9.13231	0.328117	0.705681	SP18-4368-001_Region_1_tv-9_th-5	diffusion_4x
SP18-4411-001	Region_1_tv-12_th-13	17.4791	0.64125	8.78102	0.304441	0.739611	SP18-4411-001_Region_1_tv-12_th-13	diffusion_4x
SP18-4411-001	Region_1_tv-13_th-12	15.5716	0.554508	9.14014	0.344638	0.766466	SP18-4411-001_Region_1_tv-13_th-12	diffusion_4x
SP18-4411-001	Region_1_tv-13_th-13	16.9241	0.669145	7.78777	0.288391	0.794624	SP18-4411-001_Region_1_tv-13_th-13	diffusion_4x
SP18-4411-001	Region_1_tv-19_th-16	16.6949	0.623234	7.72806	0.293975	0.742657	SP18-4411-001_Region_1_tv-19_th-16	diffusion_4x
SP18-4411-001	Region_1_tv-19_th-18	18.3655	0.721348	7.64544	0.260179	0.806147	SP18-4411-001_Region_1_tv-19_th-18	diffusion_4x
SP18-4411-001	Region_1_tv-20_th-16	16.2704	0.596913	8.50628	0.318485	0.737312	SP18-4411-001_Region_1_tv-20_th-16	diffusion_4x
SP18-4411-001	Region_1_tv-20_th-17	18.0512	0.684277	7.5791	0.279152	0.756069	SP18-4411-001_Region_1_tv-20_th-17	diffusion_4x
SP18-4411-001	Region_1_tv-20_th-18	18.0203	0.684609	7.98267	0.275104	0.777443	SP18-4411-001_Region_1_tv-20_th-18	diffusion_4x
SP18-4411-001	Region_1_tv-21_th-18	17.3437	0.668782	7.77301	0.261458	0.770008	SP18-4411-001_Region_1_tv-21_th-18	diffusion_4x
SP18-4411-001	Region_1_tv-2_th-2	19.2057	0.795623	6.92413	0.188738	0.793242	SP18-4411-001_Region_1_tv-2_th-2	diffusion_4x
SP18-4411-001	Region_1_tv-3_th-3	19.805	0.820629	6.23464	0.168317	0.793242	SP18-4411-001_Region_1_tv-3_th-3	diffusion_4x
SP18-4411-001	Region_1_tv-4_th-3	19.3614	0.805136	6.7752	0.195833	0.787851	SP18-4411-001_Region_1_tv-4_th-3	diffusion_4x
SP18-4971-001	Region_1_tv-10_th-10	16.417	0.561586	9.09682	0.366075	0.606525	SP18-4971-001_Region_1_tv-10_th-10	diffusion_4x
SP18-4971-001	Region_1_tv-10_th-8	16.8529	0.632708	9.34493	0.336639	0.750032	SP18-4971-001_Region_1_tv-10_th-8	diffusion_4x
SP18-4971-001	Region_1_tv-2_th-3	18.3181	0.563667	8.73671	0.375837	0.63561	SP18-4971-001_Region_1_tv-2_th-3	diffusion_4x
SP18-4971-001	Region_1_tv-3_th-5	16.3163	0.499976	9.57905	0.37726	0.519204	SP18-4971-001_Region_1_tv-3_th-5	diffusion_4x
SP18-4971-001	Region_1_tv-3_th-6	18.0427	0.687724	8.77063	0.3004	0.804362	SP18-4971-001_Region_1_tv-3_th-6	diffusion_4x
SP18-4971-001	Region_1_tv-3_th-7	17.4659	0.578991	9.17341	0.35118	0.6553	SP18-4971-001_Region_1_tv-3_th-7	diffusion_4x
SP18-4971-001	Region_1_tv-4_th-5	19.8676	0.75329	7.16384	0.255275	0.766361	SP18-4971-001_Region_1_tv-4_th-5	diffusion_4x
SP18-4971-001	Region_1_tv-4_th-6	20.8498	0.831514	6.78167	0.199909	0.88685	SP18-4971-001_Region_1_tv-4_th-6	diffusion_4x
SP18-4971-001	Region_1_tv-4_th-7	18.4799	0.7304	7.71307	0.265494	0.846615	SP18-4971-001_Region_1_tv-4_th-7	diffusion_4x
SP18-4971-001	Region_1_tv-5_th-6	21.0115	0.825714	6.87205	0.203024	0.902593	SP18-4971-001_Region_1_tv-5_th-6	diffusion_4x
SP18-4971-001	Region_1_tv-8_th-10	18.6717	0.738856	7.96584	0.264517	0.799026	SP18-4971-001_Region_1_tv-8_th-10	diffusion_4x
SP18-4971-001	Region_1_tv-9_th-10	15.9608	0.508334	9.5228	0.37589	0.603455	SP18-4971-001_Region_1_tv-9_th-10	diffusion_4x
SP18-5025-001	Region_1_tv-5_th-4	17.039	0.662606	8.32986	0.317024	0.787313	SP18-5025-001_Region_1_tv-5_th-4	diffusion_4x
SP18-5025-001	Region_1_tv-6_th-15	17.8654	0.713452	8.83864	0.282907	0.829637	SP18-5025-001_Region_1_tv-6_th-15	diffusion_4x
SP18-5025-001	Region_1_tv-6_th-2	18.9144	0.802204	6.99588	0.2	0.846457	SP18-5025-001_Region_1_tv-6_th-2	diffusion_4x
SP18-5025-001	Region_1_tv-6_th-3	17.4101	0.680599	8.62955	0.30211	0.811045	SP18-5025-001_Region_1_tv-6_th-3	diffusion_4x
SP18-5025-001	Region_1_tv-6_th-9	16.8536	0.596174	9.45151	0.337815	0.776936	SP18-5025-001_Region_1_tv-6_th-9	diffusion_4x
SP18-5025-001	Region_1_tv-7_th-8	17.2076	0.663076	8.64568	0.298326	0.823294	SP18-5025-001_Region_1_tv-7_th-8	diffusion_4x
SP18-5025-001	Region_1_tv-7_th-9	18.3556	0.730916	7.83359	0.266853	0.838933	SP18-5025-001_Region_1_tv-7_th-9	diffusion_4x
SP18-5025-001	Region_1_tv-8_th-10	20.925	0.847625	6.12262	0.214361	0.892618	SP18-5025-001_Region_1_tv-8_th-10	diffusion_4x
SP18-5025-001	Region_1_tv-8_th-15	18.2686	0.702888	8.83559	0.280697	0.846042	SP18-5025-001_Region_1_tv-8_th-15	diffusion_4x
SP18-5025-001	Region_1_tv-9_th-16	18.3821	0.714367	8.76352	0.280516	0.854809	SP18-5025-001_Region_1_tv-9_th-16	diffusion_4x
SP18-5025-001	Region_1_tv-9_th-8	17.3757	0.642104	9.37585	0.316175	0.800529	SP18-5025-001_Region_1_tv-9_th-8	diffusion_4x
SP18-5025-001	Region_1_tv-9_th-9	17.2335	0.643772	9.3077	0.309069	0.801525	SP18-5025-001_Region_1_tv-9_th-9	diffusion_4x
SP18-504-001	Region_1_tv-11_th-12	16.3012	0.496684	9.06153	0.369219	0.590916	SP18-504-001_Region_1_tv-11_th-12	diffusion_4x
SP18-504-001	Region_1_tv-27_th-22	17.5182	0.586948	8.62156	0.318757	0.654584	SP18-504-001_Region_1_tv-27_th-22	diffusion_4x
SP18-504-001	Region_1_tv-30_th-26	19.8763	0.788659	6.70958	0.213296	0.824087	SP18-504-001_Region_1_tv-30_th-26	diffusion_4x
SP18-504-001	Region_1_tv-30_th-27	19.7811	0.752332	6.87683	0.238714	0.814191	SP18-504-001_Region_1_tv-30_th-27	diffusion_4x
SP18-504-001	Region_1_tv-31_th-26	19.5183	0.752237	7.47916	0.231034	0.832788	SP18-504-001_Region_1_tv-31_th-26	diffusion_4x
SP18-504-001	Region_1_tv-31_th-27	18.784	0.721288	7.95005	0.253628	0.832084	SP18-504-001_Region_1_tv-31_th-27	diffusion_4x
SP18-504-001	Region_1_tv-32_th-25	21.1768	0.825142	6.34676	0.206382	0.862915	SP18-504-001_Region_1_tv-32_th-25	diffusion_4x
SP18-504-001	Region_1_tv-32_th-26	20.0095	0.7809	7.01147	0.221279	0.846021	SP18-504-001_Region_1_tv-32_th-26	diffusion_4x
SP18-504-001	Region_1_tv-32_th-27	17.2032	0.69411	7.80854	0.262102	0.72687	SP18-504-001_Region_1_tv-32_th-27	diffusion_4x
SP18-504-001	Region_1_tv-6_th-8	16.5975	0.595397	8.81655	0.305756	0.701418	SP18-504-001_Region_1_tv-6_th-8	diffusion_4x
SP18-504-001	Region_1_tv-8_th-7	16.5346	0.533926	9.01265	0.371472	0.676732	SP18-504-001_Region_1_tv-8_th-7	diffusion_4x
SP18-504-001	Region_1_tv-9_th-6	17.015	0.586784	9.13289	0.345619	0.717213	SP18-504-001_Region_1_tv-9_th-6	diffusion_4x
SP18-5453-001	Region_1_tv-10_th-7	14.3529	0.536706	9.28149	0.38133	0.696126	SP18-5453-001_Region_1_tv-10_th-7	diffusion_4x
SP18-5453-001	Region_1_tv-11_th-8	18.4587	0.746973	7.72706	0.260677	0.804898	SP18-5453-001_Region_1_tv-11_th-8	diffusion_4x
SP18-5453-001	Region_1_tv-12_th-18	16.8422	0.618245	9.30782	0.322178	0.754719	SP18-5453-001_Region_1_tv-12_th-18	diffusion_4x
SP18-5453-001	Region_1_tv-16_th-6	17.0227	0.634651	8.85294	0.312603	0.785142	SP18-5453-001_Region_1_tv-16_th-6	diffusion_4x
SP18-5453-001	Region_1_tv-17_th-12	15.9634	0.599576	9.67935	0.358426	0.671918	SP18-5453-001_Region_1_tv-17_th-12	diffusion_4x
SP18-5453-001	Region_1_tv-17_th-13	16.8406	0.668766	9.05892	0.324637	0.727214	SP18-5453-001_Region_1_tv-17_th-13	diffusion_4x
SP18-5453-001	Region_1_tv-17_th-14	16.8973	0.644838	8.68653	0.314622	0.7385	SP18-5453-001_Region_1_tv-17_th-14	diffusion_4x
SP18-5453-001	Region_1_tv-17_th-3	15.0177	0.38321	9.92279	0.422053	0.504995	SP18-5453-001_Region_1_tv-17_th-3	diffusion_4x
SP18-5453-001	Region_1_tv-17_th-4	16.8149	0.600225	9.61843	0.347248	0.740005	SP18-5453-001_Region_1_tv-17_th-4	diffusion_4x
SP18-5453-001	Region_1_tv-17_th-5	17.0975	0.615329	9.16026	0.324768	0.755321	SP18-5453-001_Region_1_tv-17_th-5	diffusion_4x
SP18-5453-001	Region_1_tv-17_th-6	14.2145	0.336417	9.87129	0.417197	0.495924	SP18-5453-001_Region_1_tv-17_th-6	diffusion_4x
SP18-5453-001	Region_1_tv-18_th-12	16.3035	0.598989	9.704	0.355737	0.659868	SP18-5453-001_Region_1_tv-18_th-12	diffusion_4x
SP18-995-001	Region_1_tv-10_th-5	19.0592	0.774997	7.74634	0.232926	0.859987	SP18-995-001_Region_1_tv-10_th-5	diffusion_4x
SP18-995-001	Region_1_tv-13_th-12	20.5512	0.818258	6.34635	0.215096	0.839055	SP18-995-001_Region_1_tv-13_th-12	diffusion_4x
SP18-995-001	Region_1_tv-3_th-3	21.1711	0.856734	6.15268	0.156638	0.864996	SP18-995-001_Region_1_tv-3_th-3	diffusion_4x
SP18-995-001	Region_1_tv-6_th-6	19.9825	0.780742	7.48248	0.228573	0.875101	SP18-995-001_Region_1_tv-6_th-6	diffusion_4x
SP18-995-001	Region_1_tv-6_th-7	19.4609	0.757306	8.0176	0.243082	0.853839	SP18-995-001_Region_1_tv-6_th-7	diffusion_4x
SP18-995-001	Region_1_tv-7_th-7	18.8333	0.773884	7.60714	0.237257	0.808232	SP18-995-001_Region_1_tv-7_th-7	diffusion_4x
SP18-995-001	Region_1_tv-8_th-6	19.1705	0.731574	8.19553	0.259829	0.846446	SP18-995-001_Region_1_tv-8_th-6	diffusion_4x
SP18-995-001	Region_1_tv-8_th-7	20.0924	0.79611	7.14264	0.222079	0.848818	SP18-995-001_Region_1_tv-8_th-7	diffusion_4x
SP18-995-001	Region_1_tv-8_th-8	18.6346	0.703014	8.6151	0.280607	0.822219	SP18-995-001_Region_1_tv-8_th-8	diffusion_4x
SP18-995-001	Region_1_tv-9_th-12	18.3621	0.715589	8.38319	0.261418	0.80084	SP18-995-001_Region_1_tv-9_th-12	diffusion_4x
SP18-995-001	Region_1_tv-9_th-3	19.3202	0.784052	7.3501	0.219309	0.841795	SP18-995-001_Region_1_tv-9_th-3	diffusion_4x
SP18-995-001	Region_1_tv-9_th-6	18.3187	0.701108	8.90999	0.279853	0.833746	SP18-995-001_Region_1_tv-9_th-6	diffusion_4x
SP18-133-001	Region_1_tv-15_th-9	18.0026	0.679849	8.63003	0.290294	0.797771	SP18-133-001_Region_1_tv-15_th-9	diffusion_5x
SP18-133-001	Region_1_tv-22_th-15	19.2547	0.768923	7.08839	0.239677	0.834718	SP18-133-001_Region_1_tv-22_th-15	diffusion_5x
SP18-133-001	Region_1_tv-22_th-16	19.264	0.77354	6.74047	0.229976	0.789288	SP18-133-001_Region_1_tv-22_th-16	diffusion_5x
SP18-133-001	Region_1_tv-23_th-16	17.9707	0.628755	8.44869	0.333844	0.789705	SP18-133-001_Region_1_tv-23_th-16	diffusion_5x
SP18-133-001	Region_1_tv-24_th-16	17.6323	0.553942	9.18259	0.346182	0.780764	SP18-133-001_Region_1_tv-24_th-16	diffusion_5x
SP18-133-001	Region_1_tv-25_th-15	15.2102	0.411772	9.66072	0.400616	0.607523	SP18-133-001_Region_1_tv-25_th-15	diffusion_5x
SP18-133-001	Region_1_tv-6_th-5	19.9235	0.823219	6.38602	0.186913	0.81793	SP18-133-001_Region_1_tv-6_th-5	diffusion_5x
SP18-133-001	Region_1_tv-6_th-8	20.5858	0.835446	6.20822	0.194601	0.827799	SP18-133-001_Region_1_tv-6_th-8	diffusion_5x
SP18-133-001	Region_1_tv-7_th-8	19.3805	0.754356	7.14787	0.259418	0.764742	SP18-133-001_Region_1_tv-7_th-8	diffusion_5x
SP18-133-001	Region_1_tv-8_th-4	15.1894	0.510254	9.07636	0.376248	0.555956	SP18-133-001_Region_1_tv-8_th-4	diffusion_5x
SP18-133-001	Region_1_tv-8_th-7	15.9263	0.48219	9.44996	0.398956	0.594589	SP18-133-001_Region_1_tv-8_th-7	diffusion_5x
SP18-133-001	Region_1_tv-9_th-8	17.0327	0.55182	9.24521	0.369002	0.589082	SP18-133-001_Region_1_tv-9_th-8	diffusion_5x
SP18-1739-001	Region_1_tv-12_th-11	18.6119	0.735676	7.8046	0.253753	0.806179	SP18-1739-001_Region_1_tv-12_th-11	diffusion_5x
SP18-1739-001	Region_1_tv-13_th-9	21.7148	0.819063	6.7672	0.191867	0.887055	SP18-1739-001_Region_1_tv-13_th-9	diffusion_5x
SP18-1739-001	Region_1_tv-16_th-14	19.149	0.776535	7.03449	0.204986	0.820622	SP18-1739-001_Region_1_tv-16_th-14	diffusion_5x
SP18-1739-001	Region_1_tv-17_th-12	19.5565	0.780349	6.91944	0.204397	0.822469	SP18-1739-001_Region_1_tv-17_th-12	diffusion_5x
SP18-1739-001	Region_1_tv-17_th-13	18.1328	0.670606	8.13926	0.280288	0.791193	SP18-1739-001_Region_1_tv-17_th-13	diffusion_5x
SP18-1739-001	Region_1_tv-18_th-12	16.6693	0.636144	8.49492	0.298132	0.780968	SP18-1739-001_Region_1_tv-18_th-12	diffusion_5x
SP18-1739-001	Region_1_tv-2_th-6	17.2431	0.638002	8.80691	0.29857	0.772101	SP18-1739-001_Region_1_tv-2_th-6	diffusion_5x
SP18-1739-001	Region_1_tv-4_th-3	18.3684	0.661867	8.06887	0.284764	0.711049	SP18-1739-001_Region_1_tv-4_th-3	diffusion_5x
SP18-1739-001	Region_1_tv-7_th-8	17.3612	0.515337	9.31211	0.390517	0.591126	SP18-1739-001_Region_1_tv-7_th-8	diffusion_5x
SP18-1739-001	Region_1_tv-8_th-6	17.4851	0.628698	8.92235	0.31654	0.780924	SP18-1739-001_Region_1_tv-8_th-6	diffusion_5x
SP18-1739-001	Region_1_tv-8_th-7	19.1301	0.725329	8.09822	0.263204	0.843372	SP18-1739-001_Region_1_tv-8_th-7	diffusion_5x
SP18-1739-001	Region_1_tv-9_th-6	18.1312	0.688585	8.4768	0.289664	0.826888	SP18-1739-001_Region_1_tv-9_th-6	diffusion_5x
SP18-245-001	Region_1_tv-3_th-27	15.3335	0.632205	8.90069	0.348503	0.728818	SP18-245-001_Region_1_tv-3_th-27	diffusion_5x
SP18-245-001	Region_1_tv-3_th-28	13.603	0.568239	9.28327	0.399593	0.641524	SP18-245-001_Region_1_tv-3_th-28	diffusion_5x
SP18-245-001	Region_1_tv-4_th-23	15.0879	0.594976	8.87997	0.356495	0.710936	SP18-245-001_Region_1_tv-4_th-23	diffusion_5x
SP18-245-001	Region_1_tv-4_th-25	17.8282	0.718367	7.81824	0.272573	0.840888	SP18-245-001_Region_1_tv-4_th-25	diffusion_5x
SP18-245-001	Region_1_tv-4_th-26	18.1973	0.784992	6.92297	0.239512	0.823825	SP18-245-001_Region_1_tv-4_th-26	diffusion_5x
SP18-245-001	Region_1_tv-6_th-22	16.5759	0.579833	9.17699	0.371452	0.722774	SP18-245-001_Region_1_tv-6_th-22	diffusion_5x
SP18-245-001	Region_1_tv-6_th-23	16.583	0.659907	8.46426	0.301548	0.778873	SP18-245-001_Region_1_tv-6_th-23	diffusion_5x
SP18-245-001	Region_1_tv-6_th-24	17.783	0.685268	7.86609	0.282603	0.809325	SP18-245-001_Region_1_tv-6_th-24	diffusion_5x
SP18-245-001	Region_1_tv-6_th-28	17.3693	0.719554	7.84146	0.277245	0.799372	SP18-245-001_Region_1_tv-6_th-28	diffusion_5x
SP18-245-001	Region_1_tv-7_th-22	15.9769	0.546704	9.24929	0.376395	0.601876	SP18-245-001_Region_1_tv-7_th-22	diffusion_5x
SP18-245-001	Region_1_tv-7_th-27	17.0159	0.679047	7.84783	0.300848	0.762455	SP18-245-001_Region_1_tv-7_th-27	diffusion_5x
SP18-245-001	Region_1_tv-7_th-28	14.8929	0.578576	9.19984	0.355914	0.654848	SP18-245-001_Region_1_tv-7_th-28	diffusion_5x
SP18-29-001	Region_1_tv-11_th-11	21.2418	0.845953	5.77772	0.185385	0.818505	SP18-29-001_Region_1_tv-11_th-11	diffusion_5x
SP18-29-001	Region_1_tv-11_th-12	16.3894	0.627409	8.50987	0.308159	0.72873	SP18-29-001_Region_1_tv-11_th-12	diffusion_5x
SP18-29-001	Region_1_tv-11_th-13	15.7503	0.548135	9.05819	0.354231	0.688724	SP18-29-001_Region_1_tv-11_th-13	diffusion_5x
SP18-29-001	Region_1_tv-12_th-10	26.5033	0.953096	3.95826	0.138133	0.794855	SP18-29-001_Region_1_tv-12_th-10	diffusion_5x
SP18-29-001	Region_1_tv-12_th-13	15.3669	0.492559	9.52833	0.367175	0.62343	SP18-29-001_Region_1_tv-12_th-13	diffusion_5x
SP18-29-001	Region_1_tv-13_th-11	15.3178	0.469324	9.67759	0.394475	0.582424	SP18-29-001_Region_1_tv-13_th-11	diffusion_5x
SP18-29-001	Region_1_tv-17_th-15	15.9568	0.523608	9.31207	0.368693	0.672495	SP18-29-001_Region_1_tv-17_th-15	diffusion_5x
SP18-29-001	Region_1_tv-20_th-22	20.8698	0.798317	6.24213	0.228573	0.801988	SP18-29-001_Region_1_tv-20_th-22	diffusion_5x
SP18-29-001	Region_1_tv-3_th-2	19.3189	0.834586	6.17843	0.170546	0.735055	SP18-29-001_Region_1_tv-3_th-2	diffusion_5x
SP18-29-001	Region_1_tv-6_th-7	19.8504	0.828382	6.4099	0.180112	0.78002	SP18-29-001_Region_1_tv-6_th-7	diffusion_5x
SP18-29-001	Region_1_tv-7_th-5	19.6652	0.810176	6.28875	0.183876	0.750704	SP18-29-001_Region_1_tv-7_th-5	diffusion_5x
SP18-29-001	Region_1_tv-7_th-6	15.4656	0.516642	9.10738	0.353913	0.693537	SP18-29-001_Region_1_tv-7_th-6	diffusion_5x
SP18-3502-001	Region_1_tv-11_th-9	18.1584	0.743433	7.21249	0.240651	0.743469	SP18-3502-001_Region_1_tv-11_th-9	diffusion_5x
SP18-3502-001	Region_1_tv-12_th-7	18.3158	0.739515	7.36235	0.23967	0.814258	SP18-3502-001_Region_1_tv-12_th-7	diffusion_5x
SP18-3502-001	Region_1_tv-12_th-8	17.0723	0.638871	8.36623	0.316034	0.744545	SP18-3502-001_Region_1_tv-12_th-8	diffusion_5x
SP18-3502-001	Region_1_tv-14_th-8	16.8443	0.586236	8.78347	0.341809	0.767919	SP18-3502-001_Region_1_tv-14_th-8	diffusion_5x
SP18-3502-001	Region_1_tv-17_th-13	18.2884	0.734607	7.53266	0.273396	0.791228	SP18-3502-001_Region_1_tv-17_th-13	diffusion_5x
SP18-3502-001	Region_1_tv-20_th-19	18.5149	0.755937	7.21635	0.24275	0.786762	SP18-3502-001_Region_1_tv-20_th-19	diffusion_5x
SP18-3502-001	Region_1_tv-21_th-19	17.4014	0.640462	8.61898	0.316831	0.775759	SP18-3502-001_Region_1_tv-21_th-19	diffusion_5x
SP18-3502-001	Region_1_tv-22_th-19	17.5725	0.63276	8.7551	0.32	0.78694	SP18-3502-001_Region_1_tv-22_th-19	diffusion_5x
SP18-3502-001	Region_1_tv-2_th-10	17.3813	0.524997	9.40439	0.394724	0.603717	SP18-3502-001_Region_1_tv-2_th-10	diffusion_5x
SP18-3502-001	Region_1_tv-2_th-11	17.5654	0.643198	8.67816	0.332256	0.703609	SP18-3502-001_Region_1_tv-2_th-11	diffusion_5x
SP18-3502-001	Region_1_tv-2_th-9	17.4671	0.540949	9.21141	0.372671	0.708369	SP18-3502-001_Region_1_tv-2_th-9	diffusion_5x
SP18-3502-001	Region_1_tv-3_th-7	16.5107	0.474534	9.00421	0.384935	0.649612	SP18-3502-001_Region_1_tv-3_th-7	diffusion_5x
SP18-3529-001	Region_1_tv-12_th-14	18.6754	0.698271	8.11685	0.268933	0.811424	SP18-3529-001_Region_1_tv-12_th-14	diffusion_5x
SP18-3529-001	Region_1_tv-12_th-15	18.6628	0.657832	8.08816	0.287519	0.821301	SP18-3529-001_Region_1_tv-12_th-15	diffusion_5x
SP18-3529-001	Region_1_tv-13_th-18	20.9781	0.837719	5.79619	0.15913	0.792807	SP18-3529-001_Region_1_tv-13_th-18	diffusion_5x
SP18-3529-001	Region_1_tv-15_th-23	19.6564	0.812174	6.37736	0.186669	0.730121	SP18-3529-001_Region_1_tv-15_th-23	diffusion_5x
SP18-3529-001	Region_1_tv-3_th-5	17.8706	0.615809	8.2141	0.320199	0.707986	SP18-3529-001_Region_1_tv-3_th-5	diffusion_5x
SP18-3529-001	Region_1_tv-4_th-3	18.3188	0.683871	8.30633	0.284395	0.783236	SP18-3529-001_Region_1_tv-4_th-3	diffusion_5x
SP18-3529-001	Region_1_tv-5_th-3	17.4759	0.621355	8.97605	0.330605	0.718839	SP18-3529-001_Region_1_tv-5_th-3	diffusion_5x
SP18-3529-001	Region_1_tv-6_th-3	17.8434	0.69838	8.13768	0.269173	0.768734	SP18-3529-001_Region_1_tv-6_th-3	diffusion_5x
SP18-3529-001	Region_1_tv-6_th-4	17.5984	0.620181	8.99532	0.307986	0.76314	SP18-3529-001_Region_1_tv-6_th-4	diffusion_5x
SP18-3529-001	Region_1_tv-7_th-10	19.9089	0.809511	6.62393	0.19658	0.841833	SP18-3529-001_Region_1_tv-7_th-10	diffusion_5x
SP18-3529-001	Region_1_tv-8_th-10	21.427	0.84718	5.84967	0.179108	0.845517	SP18-3529-001_Region_1_tv-8_th-10	diffusion_5x
SP18-3529-001	Region_1_tv-9_th-16	17.8968	0.568527	8.53768	0.335576	0.692251	SP18-3529-001_Region_1_tv-9_th-16	diffusion_5x
SP18-3790-001	Region_1_tv-13_th-10	25.9164	0.959098	4.02614	0.0797049	0.682017	SP18-3790-001_Region_1_tv-13_th-10	diffusion_5x
SP18-3790-001	Region_1_tv-16_th-14	18.1162	0.759908	7.2055	0.228935	0.806861	SP18-3790-001_Region_1_tv-16_th-14	diffusion_5x
SP18-3790-001	Region_1_tv-16_th-15	19.1094	0.768406	7.10847	0.231404	0.797174	SP18-3790-001_Region_1_tv-16_th-15	diffusion_5x
SP18-3790-001	Region_1_tv-17_th-13	17.4091	0.617562	8.39223	0.345961	0.679174	SP18-3790-001_Region_1_tv-17_th-13	diffusion_5x
SP18-3790-001	Region_1_tv-17_th-14	17.5778	0.685538	8.11883	0.298303	0.706856	SP18-3790-001_Region_1_tv-17_th-14	diffusion_5x
SP18-3790-001	Region_1_tv-18_th-12	16.9243	0.723776	7.85476	0.324535	0.688302	SP18-3790-001_Region_1_tv-18_th-12	diffusion_5x
SP18-3790-001	Region_1_tv-18_th-13	18.6008	0.658746	8.44552	0.362089	0.591823	SP18-3790-001_Region_1_tv-18_th-13	diffusion_5x
SP18-3790-001	Region_1_tv-4_th-3	23.919	0.901076	5.31572	0.144075	0.743439	SP18-3790-001_Region_1_tv-4_th-3	diffusion_5x
SP18-3790-001	Region_1_tv-4_th-4	16.0933	0.607521	9.04893	0.329259	0.653051	SP18-3790-001_Region_1_tv-4_th-4	diffusion_5x
SP18-3790-001	Region_1_tv-5_th-2	17.231	0.660137	8.5288	0.276495	0.757063	SP18-3790-001_Region_1_tv-5_th-2	diffusion_5x
SP18-3790-001	Region_1_tv-5_th-3	16.5064	0.377064	9.71771	0.430425	0.578599	SP18-3790-001_Region_1_tv-5_th-3	diffusion_5x
SP18-3790-001	Region_1_tv-5_th-4	15.8361	0.572926	9.24564	0.336953	0.676679	SP18-3790-001_Region_1_tv-5_th-4	diffusion_5x
SP18-3907-001	Region_1_tv-13_th-12	19.3748	0.820024	5.88865	0.223537	0.78958	SP18-3907-001_Region_1_tv-13_th-12	diffusion_5x
SP18-3907-001	Region_1_tv-13_th-17	17.9452	0.704235	7.40072	0.23497	0.788511	SP18-3907-001_Region_1_tv-13_th-17	diffusion_5x
SP18-3907-001	Region_1_tv-13_th-18	16.0243	0.436619	9.43223	0.403974	0.59225	SP18-3907-001_Region_1_tv-13_th-18	diffusion_5x
SP18-3907-001	Region_1_tv-14_th-13	15.8175	0.472492	9.53724	0.403945	0.400967	SP18-3907-001_Region_1_tv-14_th-13	diffusion_5x
SP18-3907-001	Region_1_tv-15_th-12	16.5802	0.510191	9.62782	0.384552	0.591044	SP18-3907-001_Region_1_tv-15_th-12	diffusion_5x
SP18-3907-001	Region_1_tv-15_th-13	15.3284	0.299487	9.8352	0.426836	0.259386	SP18-3907-001_Region_1_tv-15_th-13	diffusion_5x
SP18-3907-001	Region_1_tv-15_th-14	18.8986	0.603714	8.42424	0.345733	0.63538	SP18-3907-001_Region_1_tv-15_th-14	diffusion_5x
SP18-3907-001	Region_1_tv-19_th-10	15.9572	0.477442	9.52331	0.391879	0.628002	SP18-3907-001_Region_1_tv-19_th-10	diffusion_5x
SP18-3907-001	Region_1_tv-21_th-9	16.1645	0.593157	8.87087	0.337129	0.653216	SP18-3907-001_Region_1_tv-21_th-9	diffusion_5x
SP18-3907-001	Region_1_tv-4_th-25	18.4151	0.76936	6.83562	0.225418	0.834086	SP18-3907-001_Region_1_tv-4_th-25	diffusion_5x
SP18-3907-001	Region_1_tv-5_th-25	17.2373	0.693118	7.65274	0.265267	0.811778	SP18-3907-001_Region_1_tv-5_th-25	diffusion_5x
SP18-3907-001	Region_1_tv-6_th-5	21.7158	0.729126	6.35872	0.295004	0.611066	SP18-3907-001_Region_1_tv-6_th-5	diffusion_5x
SP18-4368-001	Region_1_tv-13_th-10	17.4226	0.604662	9.01797	0.315431	0.696484	SP18-4368-001_Region_1_tv-13_th-10	diffusion_5x
SP18-4368-001	Region_1_tv-13_th-8	18.3022	0.782257	7.09608	0.218751	0.828263	SP18-4368-001_Region_1_tv-13_th-8	diffusion_5x
SP18-4368-001	Region_1_tv-13_th-9	17.2946	0.560507	9.091	0.35548	0.693811	SP18-4368-001_Region_1_tv-13_th-9	diffusion_5x
SP18-4368-001	Region_1_tv-16_th-14	19.4293	0.76303	7.00765	0.219338	0.835036	SP18-4368-001_Region_1_tv-16_th-14	diffusion_5x
SP18-4368-001	Region_1_tv-16_th-15	19.8246	0.815145	6.12845	0.189149	0.836464	SP18-4368-001_Region_1_tv-16_th-15	diffusion_5x
SP18-4368-001	Region_1_tv-19_th-18	16.0062	0.467566	9.20888	0.37918	0.671205	SP18-4368-001_Region_1_tv-19_th-18	diffusion_5x
SP18-4368-001	Region_1_tv-20_th-17	17.6408	0.651839	8.4384	0.303454	0.792773	SP18-4368-001_Region_1_tv-20_th-17	diffusion_5x
SP18-4368-001	Region_1_tv-21_th-16	17.9428	0.702319	8.07132	0.269841	0.815335	SP18-4368-001_Region_1_tv-21_th-16	diffusion_5x
SP18-4368-001	Region_1_tv-21_th-17	18.6246	0.727028	7.58452	0.273238	0.836736	SP18-4368-001_Region_1_tv-21_th-17	diffusion_5x
SP18-4368-001	Region_1_tv-21_th-18	15.7169	0.562484	9.23105	0.343869	0.75033	SP18-4368-001_Region_1_tv-21_th-18	diffusion_5x
SP18-4368-001	Region_1_tv-5_th-3	16.0002	0.568965	9.05461	0.323162	0.700049	SP18-4368-001_Region_1_tv-5_th-3	diffusion_5x
SP18-4368-001	Region_1_tv-9_th-5	15.9959	0.553066	9.2218	0.349862	0.691669	SP18-4368-001_Region_1_tv-9_th-5	diffusion_5x
SP18-4411-001	Region_1_tv-12_th-13	17.1962	0.617647	8.86352	0.323988	0.719777	SP18-4411-001_Region_1_tv-12_th-13	diffusion_5x
SP18-4411-001	Region_1_tv-13_th-12	15.7155	0.543158	9.19801	0.357597	0.773892	SP18-4411-001_Region_1_tv-13_th-12	diffusion_5x
SP18-4411-001	Region_1_tv-13_th-13	16.9097	0.66454	7.95036	0.297957	0.796469	SP18-4411-001_Region_1_tv-13_th-13	diffusion_5x
SP18-4411-001	Region_1_tv-19_th-16	16.492	0.614529	7.83881	0.295438	0.726837	SP18-4411-001_Region_1_tv-19_th-16	diffusion_5x
SP18-4411-001	Region_1_tv-19_th-18	18.2133	0.706959	7.74187	0.272463	0.801352	SP18-4411-001_Region_1_tv-19_th-18	diffusion_5x
SP18-4411-001	Region_1_tv-20_th-16	16.2157	0.585439	8.55783	0.325544	0.739821	SP18-4411-001_Region_1_tv-20_th-16	diffusion_5x
SP18-4411-001	Region_1_tv-20_th-17	17.8412	0.68056	7.61713	0.283104	0.752349	SP18-4411-001_Region_1_tv-20_th-17	diffusion_5x
SP18-4411-001	Region_1_tv-20_th-18	18.1111	0.671879	8.09425	0.28426	0.784719	SP18-4411-001_Region_1_tv-20_th-18	diffusion_5x
SP18-4411-001	Region_1_tv-21_th-18	17.0913	0.659777	7.80009	0.265601	0.762324	SP18-4411-001_Region_1_tv-21_th-18	diffusion_5x
SP18-4411-001	Region_1_tv-2_th-2	18.6689	0.780017	7.05221	0.20066	0.757764	SP18-4411-001_Region_1_tv-2_th-2	diffusion_5x
SP18-4411-001	Region_1_tv-3_th-3	19.316	0.809801	6.51562	0.17968	0.770835	SP18-4411-001_Region_1_tv-3_th-3	diffusion_5x
SP18-4411-001	Region_1_tv-4_th-3	18.8087	0.788473	7.02296	0.203356	0.765709	SP18-4411-001_Region_1_tv-4_th-3	diffusion_5x
SP18-4971-001	Region_1_tv-10_th-10	16.5103	0.544332	9.17484	0.376461	0.601062	SP18-4971-001_Region_1_tv-10_th-10	diffusion_5x
SP18-4971-001	Region_1_tv-10_th-8	15.9268	0.579982	9.46889	0.369323	0.70669	SP18-4971-001_Region_1_tv-10_th-8	diffusion_5x
SP18-4971-001	Region_1_tv-2_th-3	18.2706	0.555958	8.74021	0.382274	0.624885	SP18-4971-001_Region_1_tv-2_th-3	diffusion_5x
SP18-4971-001	Region_1_tv-3_th-5	15.9735	0.486761	9.70476	0.391116	0.51799	SP18-4971-001_Region_1_tv-3_th-5	diffusion_5x
SP18-4971-001	Region_1_tv-3_th-6	17.6808	0.649661	8.88281	0.326184	0.792337	SP18-4971-001_Region_1_tv-3_th-6	diffusion_5x
SP18-4971-001	Region_1_tv-3_th-7	17.1447	0.542883	9.25034	0.373357	0.63571	SP18-4971-001_Region_1_tv-3_th-7	diffusion_5x
SP18-4971-001	Region_1_tv-4_th-5	19.935	0.74283	7.19266	0.260891	0.74839	SP18-4971-001_Region_1_tv-4_th-5	diffusion_5x
SP18-4971-001	Region_1_tv-4_th-6	20.4109	0.815445	6.9318	0.203615	0.880033	SP18-4971-001_Region_1_tv-4_th-6	diffusion_5x
SP18-4971-001	Region_1_tv-4_th-7	18.412	0.720073	7.85331	0.273978	0.849885	SP18-4971-001_Region_1_tv-4_th-7	diffusion_5x
SP18-4971-001	Region_1_tv-5_th-6	20.7477	0.81423	7.09063	0.216087	0.898867	SP18-4971-001_Region_1_tv-5_th-6	diffusion_5x
SP18-4971-001	Region_1_tv-8_th-10	18.4142	0.720154	8.09568	0.276376	0.788919	SP18-4971-001_Region_1_tv-8_th-10	diffusion_5x
SP18-4971-001	Region_1_tv-9_th-10	15.7457	0.487491	9.60581	0.389012	0.59348	SP18-4971-001_Region_1_tv-9_th-10	diffusion_5x
SP18-5025-001	Region_1_tv-5_th-4	17.1899	0.650613	8.4135	0.323226	0.794716	SP18-5025-001_Region_1_tv-5_th-4	diffusion_5x
SP18-5025-001	Region_1_tv-6_th-15	17.4541	0.682492	8.90747	0.304012	0.813073	SP18-5025-001_Region_1_tv-6_th-15	diffusion_5x
SP18-5025-001	Region_1_tv-6_th-2	18.7041	0.793632	7.12878	0.200705	0.843799	SP18-5025-001_Region_1_tv-6_th-2	diffusion_5x
SP18-5025-001	Region_1_tv-6_th-3	17.4318	0.669202	8.70079	0.309578	0.815019	SP18-5025-001_Region_1_tv-6_th-3	diffusion_5x
SP18-5025-001	Region_1_tv-6_th-9	16.5468	0.568201	9.50495	0.351327	0.756172	SP18-5025-001_Region_1_tv-6_th-9	diffusion_5x
SP18-5025-001	Region_1_tv-7_th-8	17.0999	0.64677	8.6676	0.306884	0.819288	SP18-5025-001_Region_1_tv-7_th-8	diffusion_5x
SP18-5025-001	Region_1_tv-7_th-9	18.6031	0.721419	7.77544	0.273795	0.845663	SP18-5025-001_Region_1_tv-7_th-9	diffusion_5x
SP18-5025-001	Region_1_tv-8_th-10	21.0661	0.842494	6.04512	0.210419	0.894313	SP18-5025-001_Region_1_tv-8_th-10	diffusion_5x
SP18-5025-001	Region_1_tv-8_th-15	18	0.673588	8.88323	0.306342	0.837578	SP18-5025-001_Region_1_tv-8_th-15	diffusion_5x
SP18-5025-001	Region_1_tv-9_th-16	18.2386	0.69252	8.7914	0.295026	0.846455	SP18-5025-001_Region_1_tv-9_th-16	diffusion_5x
SP18-5025-001	Region_1_tv-9_th-8	17.4439	0.623304	9.35061	0.330664	0.798359	SP18-5025-001_Region_1_tv-9_th-8	diffusion_5x
SP18-5025-001	Region_1_tv-9_th-9	17.5875	0.627317	9.21006	0.318732	0.804422	SP18-5025-001_Region_1_tv-9_th-9	diffusion_5x
SP18-504-001	Region_1_tv-11_th-12	16.095	0.484333	9.14927	0.378158	0.57657	SP18-504-001_Region_1_tv-11_th-12	diffusion_5x
SP18-504-001	Region_1_tv-27_th-22	17.5813	0.56862	8.72869	0.331299	0.653287	SP18-504-001_Region_1_tv-27_th-22	diffusion_5x
SP18-504-001	Region_1_tv-30_th-26	19.7306	0.78356	6.70754	0.219208	0.809603	SP18-504-001_Region_1_tv-30_th-26	diffusion_5x
SP18-504-001	Region_1_tv-30_th-27	19.5332	0.750906	7.01282	0.241764	0.809392	SP18-504-001_Region_1_tv-30_th-27	diffusion_5x
SP18-504-001	Region_1_tv-31_th-26	19.0602	0.740929	7.56661	0.240859	0.815154	SP18-504-001_Region_1_tv-31_th-26	diffusion_5x
SP18-504-001	Region_1_tv-31_th-27	18.4282	0.708185	8.01863	0.263601	0.821215	SP18-504-001_Region_1_tv-31_th-27	diffusion_5x
SP18-504-001	Region_1_tv-32_th-25	20.6361	0.814809	6.49442	0.215489	0.850175	SP18-504-001_Region_1_tv-32_th-25	diffusion_5x
SP18-504-001	Region_1_tv-32_th-26	19.7779	0.773412	7.12559	0.226183	0.845125	SP18-504-001_Region_1_tv-32_th-26	diffusion_5x
SP18-504-001	Region_1_tv-32_th-27	16.9839	0.686303	7.86775	0.266758	0.721895	SP18-504-001_Region_1_tv-32_th-27	diffusion_5x
SP18-504-001	Region_1_tv-6_th-8	16.1198	0.572917	8.91371	0.320457	0.672845	SP18-504-001_Region_1_tv-6_th-8	diffusion_5x
SP18-504-001	Region_1_tv-8_th-7	16.3933	0.519487	9.13588	0.387105	0.673053	SP18-504-001_Region_1_tv-8_th-7	diffusion_5x
SP18-504-001	Region_1_tv-9_th-6	16.8109	0.558331	9.17083	0.369595	0.70128	SP18-504-001_Region_1_tv-9_th-6	diffusion_5x
SP18-5453-001	Region_1_tv-10_th-7	14.7031	0.527864	9.29252	0.384881	0.712119	SP18-5453-001_Region_1_tv-10_th-7	diffusion_5x
SP18-5453-001	Region_1_tv-11_th-8	18.8681	0.740117	7.80727	0.258044	0.817858	SP18-5453-001_Region_1_tv-11_th-8	diffusion_5x
SP18-5453-001	Region_1_tv-12_th-18	16.7099	0.593394	9.35505	0.339324	0.749007	SP18-5453-001_Region_1_tv-12_th-18	diffusion_5x
SP18-5453-001	Region_1_tv-16_th-6	16.4914	0.613225	8.96348	0.32619	0.762305	SP18-5453-001_Region_1_tv-16_th-6	diffusion_5x
SP18-5453-001	Region_1_tv-17_th-12	15.313	0.556209	9.82153	0.384061	0.636849	SP18-5453-001_Region_1_tv-17_th-12	diffusion_5x
SP18-5453-001	Region_1_tv-17_th-13	16.4349	0.632288	9.2019	0.346623	0.705171	SP18-5453-001_Region_1_tv-17_th-13	diffusion_5x
SP18-5453-001	Region_1_tv-17_th-14	16.1256	0.618611	8.82405	0.334409	0.707664	SP18-5453-001_Region_1_tv-17_th-14	diffusion_5x
SP18-5453-001	Region_1_tv-17_th-3	15.2813	0.38498	9.95827	0.421674	0.508616	SP18-5453-001_Region_1_tv-17_th-3	diffusion_5x
SP18-5453-001	Region_1_tv-17_th-4	16.6849	0.579396	9.67334	0.358122	0.731691	SP18-5453-001_Region_1_tv-17_th-4	diffusion_5x
SP18-5453-001	Region_1_tv-17_th-5	16.7948	0.595774	9.23513	0.336904	0.74482	SP18-5453-001_Region_1_tv-17_th-5	diffusion_5x
SP18-5453-001	Region_1_tv-17_th-6	13.8446	0.318075	9.91515	0.433186	0.477283	SP18-5453-001_Region_1_tv-17_th-6	diffusion_5x
SP18-5453-001	Region_1_tv-18_th-12	15.861	0.561364	9.82396	0.371545	0.631009	SP18-5453-001_Region_1_tv-18_th-12	diffusion_5x
SP18-995-001	Region_1_tv-10_th-5	18.8158	0.760324	7.8133	0.244473	0.857109	SP18-995-001_Region_1_tv-10_th-5	diffusion_5x
SP18-995-001	Region_1_tv-13_th-12	20.4349	0.813392	6.36501	0.222365	0.83485	SP18-995-001_Region_1_tv-13_th-12	diffusion_5x
SP18-995-001	Region_1_tv-3_th-3	20.5766	0.84533	6.34342	0.160689	0.848703	SP18-995-001_Region_1_tv-3_th-3	diffusion_5x
SP18-995-001	Region_1_tv-6_th-6	19.5376	0.764726	7.54456	0.240884	0.866681	SP18-995-001_Region_1_tv-6_th-6	diffusion_5x
SP18-995-001	Region_1_tv-6_th-7	19.004	0.733582	8.05775	0.26586	0.842292	SP18-995-001_Region_1_tv-6_th-7	diffusion_5x
SP18-995-001	Region_1_tv-7_th-7	18.5276	0.756116	7.70166	0.250454	0.7931	SP18-995-001_Region_1_tv-7_th-7	diffusion_5x
SP18-995-001	Region_1_tv-8_th-6	18.7213	0.711077	8.27338	0.275445	0.838966	SP18-995-001_Region_1_tv-8_th-6	diffusion_5x
SP18-995-001	Region_1_tv-8_th-7	19.6308	0.782042	7.22912	0.230024	0.839603	SP18-995-001_Region_1_tv-8_th-7	diffusion_5x
SP18-995-001	Region_1_tv-8_th-8	18.2602	0.68192	8.73048	0.298009	0.807831	SP18-995-001_Region_1_tv-8_th-8	diffusion_5x
SP18-995-001	Region_1_tv-9_th-12	18.0401	0.691985	8.50461	0.278694	0.789693	SP18-995-001_Region_1_tv-9_th-12	diffusion_5x
SP18-995-001	Region_1_tv-9_th-3	19.1777	0.774676	7.52283	0.219646	0.840877	SP18-995-001_Region_1_tv-9_th-3	diffusion_5x
SP18-995-001	Region_1_tv-9_th-6	17.8071	0.675253	9.01043	0.297558	0.813101	SP18-995-001_Region_1_tv-9_th-6	diffusion_5x
SP18-133-001	Region_1_tv-15_th-9	18.3629	0.716446	8.50355	0.253716	0.812448	SP18-133-001_Region_1_tv-15_th-9	uni_sr_1x
SP18-133-001	Region_1_tv-22_th-15	20.0209	0.793208	6.84543	0.209923	0.849814	SP18-133-001_Region_1_tv-22_th-15	uni_sr_1x
SP18-133-001	Region_1_tv-22_th-16	19.8153	0.788042	6.53226	0.216506	0.811523	SP18-133-001_Region_1_tv-22_th-16	uni_sr_1x
SP18-133-001	Region_1_tv-23_th-16	17.7464	0.643562	8.42608	0.318237	0.795718	SP18-133-001_Region_1_tv-23_th-16	uni_sr_1x
SP18-133-001	Region_1_tv-24_th-16	16.8569	0.55703	9.49499	0.341189	0.76813	SP18-133-001_Region_1_tv-24_th-16	uni_sr_1x
SP18-133-001	Region_1_tv-25_th-15	13.8103	0.419457	9.77164	0.393571	0.534699	SP18-133-001_Region_1_tv-25_th-15	uni_sr_1x
SP18-133-001	Region_1_tv-6_th-5	19.8599	0.834506	5.90876	0.164288	0.816342	SP18-133-001_Region_1_tv-6_th-5	uni_sr_1x
SP18-133-001	Region_1_tv-6_th-8	21.7336	0.85735	5.74055	0.165764	0.840212	SP18-133-001_Region_1_tv-6_th-8	uni_sr_1x
SP18-133-001	Region_1_tv-7_th-8	19.8261	0.778999	6.82952	0.226834	0.781522	SP18-133-001_Region_1_tv-7_th-8	uni_sr_1x
SP18-133-001	Region_1_tv-8_th-4	15.8202	0.540717	8.94805	0.34842	0.609714	SP18-133-001_Region_1_tv-8_th-4	uni_sr_1x
SP18-133-001	Region_1_tv-8_th-7	15.8351	0.510716	9.43844	0.377775	0.60169	SP18-133-001_Region_1_tv-8_th-7	uni_sr_1x
SP18-133-001	Region_1_tv-9_th-8	17.3901	0.598847	9.12214	0.342861	0.620451	SP18-133-001_Region_1_tv-9_th-8	uni_sr_1x
SP18-1739-001	Region_1_tv-12_th-11	19.338	0.764495	7.57001	0.230457	0.812224	SP18-1739-001_Region_1_tv-12_th-11	uni_sr_1x
SP18-1739-001	Region_1_tv-13_th-9	22.0254	0.836804	6.28375	0.175319	0.885664	SP18-1739-001_Region_1_tv-13_th-9	uni_sr_1x
SP18-1739-001	Region_1_tv-16_th-14	19.1019	0.785816	6.72112	0.189741	0.817359	SP18-1739-001_Region_1_tv-16_th-14	uni_sr_1x
SP18-1739-001	Region_1_tv-17_th-12	19.1969	0.788564	6.6756	0.188446	0.808993	SP18-1739-001_Region_1_tv-17_th-12	uni_sr_1x
SP18-1739-001	Region_1_tv-17_th-13	18.3961	0.692352	7.97405	0.262108	0.802631	SP18-1739-001_Region_1_tv-17_th-13	uni_sr_1x
SP18-1739-001	Region_1_tv-18_th-12	16.8883	0.667187	8.3294	0.273894	0.795907	SP18-1739-001_Region_1_tv-18_th-12	uni_sr_1x
SP18-1739-001	Region_1_tv-2_th-6	17.1945	0.665524	8.73716	0.272657	0.768766	SP18-1739-001_Region_1_tv-2_th-6	uni_sr_1x
SP18-1739-001	Region_1_tv-4_th-3	18.9113	0.678897	7.79532	0.265744	0.741063	SP18-1739-001_Region_1_tv-4_th-3	uni_sr_1x
SP18-1739-001	Region_1_tv-7_th-8	17.5894	0.517204	9.2139	0.38106	0.580732	SP18-1739-001_Region_1_tv-7_th-8	uni_sr_1x
SP18-1739-001	Region_1_tv-8_th-6	17.7972	0.662305	8.78343	0.290737	0.788005	SP18-1739-001_Region_1_tv-8_th-6	uni_sr_1x
SP18-1739-001	Region_1_tv-8_th-7	19.6973	0.759409	7.89723	0.231023	0.853502	SP18-1739-001_Region_1_tv-8_th-7	uni_sr_1x
SP18-1739-001	Region_1_tv-9_th-6	18.747	0.715114	8.39435	0.264487	0.843475	SP18-1739-001_Region_1_tv-9_th-6	uni_sr_1x
SP18-245-001	Region_1_tv-3_th-27	15.3296	0.665826	8.91115	0.321417	0.759774	SP18-245-001_Region_1_tv-3_th-27	uni_sr_1x
SP18-245-001	Region_1_tv-3_th-28	14.0907	0.616574	9.20509	0.365966	0.697348	SP18-245-001_Region_1_tv-3_th-28	uni_sr_1x
SP18-245-001	Region_1_tv-4_th-23	15.6764	0.640651	8.78445	0.318002	0.74954	SP18-245-001_Region_1_tv-4_th-23	uni_sr_1x
SP18-245-001	Region_1_tv-4_th-25	17.9336	0.742306	7.73699	0.241705	0.852603	SP18-245-001_Region_1_tv-4_th-25	uni_sr_1x
SP18-245-001	Region_1_tv-4_th-26	17.9563	0.804971	6.84406	0.211355	0.832846	SP18-245-001_Region_1_tv-4_th-26	uni_sr_1x
SP18-245-001	Region_1_tv-6_th-22	16.9433	0.632927	9.06983	0.335307	0.765092	SP18-245-001_Region_1_tv-6_th-22	uni_sr_1x
SP18-245-001	Region_1_tv-6_th-23	16.9004	0.697677	8.39294	0.269556	0.809698	SP18-245-001_Region_1_tv-6_th-23	uni_sr_1x
SP18-245-001	Region_1_tv-6_th-24	17.5783	0.706625	7.83969	0.258081	0.814794	SP18-245-001_Region_1_tv-6_th-24	uni_sr_1x
SP18-245-001	Region_1_tv-6_th-28	17.9822	0.751927	7.80747	0.243951	0.841781	SP18-245-001_Region_1_tv-6_th-28	uni_sr_1x
SP18-245-001	Region_1_tv-7_th-22	16.6695	0.603283	9.0975	0.339197	0.659943	SP18-245-001_Region_1_tv-7_th-22	uni_sr_1x
SP18-245-001	Region_1_tv-7_th-27	17.6577	0.706133	7.73695	0.266722	0.803299	SP18-245-001_Region_1_tv-7_th-27	uni_sr_1x
SP18-245-001	Region_1_tv-7_th-28	15.3733	0.625667	9.13151	0.318383	0.716446	SP18-245-001_Region_1_tv-7_th-28	uni_sr_1x
SP18-29-001	Region_1_tv-11_th-11	21.5499	0.850386	5.39789	0.165705	0.831439	SP18-29-001_Region_1_tv-11_th-11	uni_sr_1x
SP18-29-001	Region_1_tv-11_th-12	16.9622	0.649871	8.4301	0.285836	0.768858	SP18-29-001_Region_1_tv-11_th-12	uni_sr_1x
SP18-29-001	Region_1_tv-11_th-13	16.0447	0.569824	9.0093	0.333565	0.710246	SP18-29-001_Region_1_tv-11_th-13	uni_sr_1x
SP18-29-001	Region_1_tv-12_th-10	26.319	0.95213	3.38311	0.132868	0.752213	SP18-29-001_Region_1_tv-12_th-10	uni_sr_1x
SP18-29-001	Region_1_tv-12_th-13	15.1711	0.512441	9.57717	0.350191	0.634584	SP18-29-001_Region_1_tv-12_th-13	uni_sr_1x
SP18-29-001	Region_1_tv-13_th-11	15.511	0.489499	9.69254	0.374486	0.616913	SP18-29-001_Region_1_tv-13_th-11	uni_sr_1x
SP18-29-001	Region_1_tv-17_th-15	16.3623	0.54976	9.23793	0.348503	0.701457	SP18-29-001_Region_1_tv-17_th-15	uni_sr_1x
SP18-29-001	Region_1_tv-20_th-22	20.291	0.798699	5.89895	0.202694	0.776865	SP18-29-001_Region_1_tv-20_th-22	uni_sr_1x
SP18-29-001	Region_1_tv-3_th-2	20.3412	0.850076	5.62087	0.162578	0.788143	SP18-29-001_Region_1_tv-3_th-2	uni_sr_1x
SP18-29-001	Region_1_tv-6_th-7	20.432	0.84292	5.88107	0.178754	0.805364	SP18-29-001_Region_1_tv-6_th-7	uni_sr_1x
SP18-29-001	Region_1_tv-7_th-5	19.7415	0.811979	5.79047	0.177742	0.761287	SP18-29-001_Region_1_tv-7_th-5	uni_sr_1x
SP18-29-001	Region_1_tv-7_th-6	15.5716	0.530262	9.05497	0.344027	0.705006	SP18-29-001_Region_1_tv-7_th-6	uni_sr_1x
SP18-3502-001	Region_1_tv-11_th-9	18.9996	0.777281	6.9131	0.208806	0.776737	SP18-3502-001_Region_1_tv-11_th-9	uni_sr_1x
SP18-3502-001	Region_1_tv-12_th-7	19.4023	0.768977	7.11556	0.211375	0.852171	SP18-3502-001_Region_1_tv-12_th-7	uni_sr_1x
SP18-3502-001	Region_1_tv-12_th-8	17.442	0.658949	8.25829	0.295991	0.753503	SP18-3502-001_Region_1_tv-12_th-8	uni_sr_1x
SP18-3502-001	Region_1_tv-14_th-8	17.2435	0.611044	8.71381	0.320074	0.786046	SP18-3502-001_Region_1_tv-14_th-8	uni_sr_1x
SP18-3502-001	Region_1_tv-17_th-13	18.821	0.765624	7.30482	0.226349	0.810103	SP18-3502-001_Region_1_tv-17_th-13	uni_sr_1x
SP18-3502-001	Region_1_tv-20_th-19	18.9973	0.781634	6.90791	0.212642	0.803308	SP18-3502-001_Region_1_tv-20_th-19	uni_sr_1x
SP18-3502-001	Region_1_tv-21_th-19	18.4073	0.688953	8.42447	0.274766	0.812291	SP18-3502-001_Region_1_tv-21_th-19	uni_sr_1x
SP18-3502-001	Region_1_tv-22_th-19	18.1158	0.670537	8.62441	0.291996	0.80659	SP18-3502-001_Region_1_tv-22_th-19	uni_sr_1x
SP18-3502-001	Region_1_tv-2_th-10	18.8551	0.611531	9.11487	0.357771	0.688324	SP18-3502-001_Region_1_tv-2_th-10	uni_sr_1x
SP18-3502-001	Region_1_tv-2_th-11	18.9146	0.724582	8.34993	0.279148	0.768046	SP18-3502-001_Region_1_tv-2_th-11	uni_sr_1x
SP18-3502-001	Region_1_tv-2_th-9	17.9521	0.591553	9.06212	0.349365	0.704626	SP18-3502-001_Region_1_tv-2_th-9	uni_sr_1x
SP18-3502-001	Region_1_tv-3_th-7	16.7734	0.49042	8.97167	0.383677	0.646118	SP18-3502-001_Region_1_tv-3_th-7	uni_sr_1x
SP18-3529-001	Region_1_tv-12_th-14	19.2889	0.711851	7.82382	0.259598	0.814406	SP18-3529-001_Region_1_tv-12_th-14	uni_sr_1x
SP18-3529-001	Region_1_tv-12_th-15	19.3376	0.677443	7.79095	0.267077	0.826181	SP18-3529-001_Region_1_tv-12_th-15	uni_sr_1x
SP18-3529-001	Region_1_tv-13_th-18	21.3829	0.842198	5.35869	0.145304	0.796769	SP18-3529-001_Region_1_tv-13_th-18	uni_sr_1x
SP18-3529-001	Region_1_tv-15_th-23	20.3822	0.829856	5.93271	0.168512	0.769294	SP18-3529-001_Region_1_tv-15_th-23	uni_sr_1x
SP18-3529-001	Region_1_tv-3_th-5	18.0097	0.636116	8.06441	0.303232	0.722782	SP18-3529-001_Region_1_tv-3_th-5	uni_sr_1x
SP18-3529-001	Region_1_tv-4_th-3	19.2227	0.719302	8.10954	0.249689	0.806645	SP18-3529-001_Region_1_tv-4_th-3	uni_sr_1x
SP18-3529-001	Region_1_tv-5_th-3	18.1149	0.669497	8.80577	0.297835	0.752621	SP18-3529-001_Region_1_tv-5_th-3	uni_sr_1x
SP18-3529-001	Region_1_tv-6_th-3	18.6831	0.727335	7.83991	0.247195	0.790342	SP18-3529-001_Region_1_tv-6_th-3	uni_sr_1x
SP18-3529-001	Region_1_tv-6_th-4	18.2766	0.667243	8.76326	0.274712	0.78856	SP18-3529-001_Region_1_tv-6_th-4	uni_sr_1x
SP18-3529-001	Region_1_tv-7_th-10	20.8606	0.831041	6.20639	0.177035	0.860196	SP18-3529-001_Region_1_tv-7_th-10	uni_sr_1x
SP18-3529-001	Region_1_tv-8_th-10	22.1421	0.860886	5.31515	0.165703	0.859935	SP18-3529-001_Region_1_tv-8_th-10	uni_sr_1x
SP18-3529-001	Region_1_tv-9_th-16	18.1762	0.590729	8.41535	0.318552	0.675088	SP18-3529-001_Region_1_tv-9_th-16	uni_sr_1x
SP18-3790-001	Region_1_tv-13_th-10	26.9168	0.958015	3.88144	0.14103	0.76182	SP18-3790-001_Region_1_tv-13_th-10	uni_sr_1x
SP18-3790-001	Region_1_tv-16_th-14	18.7959	0.783813	6.94957	0.200476	0.840279	SP18-3790-001_Region_1_tv-16_th-14	uni_sr_1x
SP18-3790-001	Region_1_tv-16_th-15	19.5817	0.791079	6.85156	0.206305	0.809848	SP18-3790-001_Region_1_tv-16_th-15	uni_sr_1x
SP18-3790-001	Region_1_tv-17_th-13	17.2914	0.623128	8.34064	0.335538	0.668473	SP18-3790-001_Region_1_tv-17_th-13	uni_sr_1x
SP18-3790-001	Region_1_tv-17_th-14	17.5483	0.698202	7.98963	0.274235	0.710901	SP18-3790-001_Region_1_tv-17_th-14	uni_sr_1x
SP18-3790-001	Region_1_tv-18_th-12	16.4764	0.722169	7.45942	0.32032	0.677554	SP18-3790-001_Region_1_tv-18_th-12	uni_sr_1x
SP18-3790-001	Region_1_tv-18_th-13	19.4347	0.651992	8.38156	0.352431	0.63781	SP18-3790-001_Region_1_tv-18_th-13	uni_sr_1x
SP18-3790-001	Region_1_tv-4_th-3	24.5317	0.890359	5.38856	0.184852	0.768269	SP18-3790-001_Region_1_tv-4_th-3	uni_sr_1x
SP18-3790-001	Region_1_tv-4_th-4	16.3027	0.651666	8.9095	0.299826	0.653934	SP18-3790-001_Region_1_tv-4_th-4	uni_sr_1x
SP18-3790-001	Region_1_tv-5_th-2	18.0768	0.686141	8.16245	0.245796	0.762698	SP18-3790-001_Region_1_tv-5_th-2	uni_sr_1x
SP18-3790-001	Region_1_tv-5_th-3	16.5541	0.368207	9.70362	0.426428	0.578966	SP18-3790-001_Region_1_tv-5_th-3	uni_sr_1x
SP18-3790-001	Region_1_tv-5_th-4	16.6414	0.617753	9.09935	0.314449	0.710464	SP18-3790-001_Region_1_tv-5_th-4	uni_sr_1x
SP18-3907-001	Region_1_tv-13_th-12	19.0034	0.826143	5.69351	0.198239	0.781461	SP18-3907-001_Region_1_tv-13_th-12	uni_sr_1x
SP18-3907-001	Region_1_tv-13_th-17	17.5502	0.710649	6.95202	0.23364	0.773348	SP18-3907-001_Region_1_tv-13_th-17	uni_sr_1x
SP18-3907-001	Region_1_tv-13_th-18	16.5276	0.458842	9.46009	0.386145	0.597817	SP18-3907-001_Region_1_tv-13_th-18	uni_sr_1x
SP18-3907-001	Region_1_tv-14_th-13	16.4815	0.511101	9.40619	0.381863	0.464916	SP18-3907-001_Region_1_tv-14_th-13	uni_sr_1x
SP18-3907-001	Region_1_tv-15_th-12	16.5628	0.544948	9.61532	0.367513	0.566984	SP18-3907-001_Region_1_tv-15_th-12	uni_sr_1x
SP18-3907-001	Region_1_tv-15_th-13	15.3072	0.313978	9.81011	0.422349	0.251609	SP18-3907-001_Region_1_tv-15_th-13	uni_sr_1x
SP18-3907-001	Region_1_tv-15_th-14	18.3541	0.621138	8.47989	0.333211	0.593525	SP18-3907-001_Region_1_tv-15_th-14	uni_sr_1x
SP18-3907-001	Region_1_tv-19_th-10	16.0962	0.510262	9.49716	0.372854	0.628755	SP18-3907-001_Region_1_tv-19_th-10	uni_sr_1x
SP18-3907-001	Region_1_tv-21_th-9	16.7356	0.632979	8.74154	0.306306	0.691867	SP18-3907-001_Region_1_tv-21_th-9	uni_sr_1x
SP18-3907-001	Region_1_tv-4_th-25	18.9403	0.789317	6.53944	0.198291	0.848988	SP18-3907-001_Region_1_tv-4_th-25	uni_sr_1x
SP18-3907-001	Region_1_tv-5_th-25	17.768	0.721603	7.47263	0.237361	0.834101	SP18-3907-001_Region_1_tv-5_th-25	uni_sr_1x
SP18-3907-001	Region_1_tv-6_th-5	21.8776	0.725207	6.22043	0.298433	0.573328	SP18-3907-001_Region_1_tv-6_th-5	uni_sr_1x
SP18-4368-001	Region_1_tv-13_th-10	17.7297	0.656659	8.96778	0.277889	0.717613	SP18-4368-001_Region_1_tv-13_th-10	uni_sr_1x
SP18-4368-001	Region_1_tv-13_th-8	18.5317	0.793682	6.74491	0.208641	0.847198	SP18-4368-001_Region_1_tv-13_th-8	uni_sr_1x
SP18-4368-001	Region_1_tv-13_th-9	17.8348	0.611906	9.02566	0.311373	0.735575	SP18-4368-001_Region_1_tv-13_th-9	uni_sr_1x
SP18-4368-001	Region_1_tv-16_th-14	19.5164	0.777914	6.82396	0.204541	0.843519	SP18-4368-001_Region_1_tv-16_th-14	uni_sr_1x
SP18-4368-001	Region_1_tv-16_th-15	20.0393	0.820843	5.81662	0.170679	0.851198	SP18-4368-001_Region_1_tv-16_th-15	uni_sr_1x
SP18-4368-001	Region_1_tv-19_th-18	16.4636	0.476158	9.15755	0.365263	0.684969	SP18-4368-001_Region_1_tv-19_th-18	uni_sr_1x
SP18-4368-001	Region_1_tv-20_th-17	17.9784	0.679319	8.34577	0.275047	0.802822	SP18-4368-001_Region_1_tv-20_th-17	uni_sr_1x
SP18-4368-001	Region_1_tv-21_th-16	18.3602	0.7315	7.95538	0.242098	0.835064	SP18-4368-001_Region_1_tv-21_th-16	uni_sr_1x
SP18-4368-001	Region_1_tv-21_th-17	18.8995	0.754251	7.49311	0.24363	0.848002	SP18-4368-001_Region_1_tv-21_th-17	uni_sr_1x
SP18-4368-001	Region_1_tv-21_th-18	16.442	0.614641	9.13531	0.29943	0.793989	SP18-4368-001_Region_1_tv-21_th-18	uni_sr_1x
SP18-4368-001	Region_1_tv-5_th-3	16.2163	0.61227	8.96814	0.289183	0.719256	SP18-4368-001_Region_1_tv-5_th-3	uni_sr_1x
SP18-4368-001	Region_1_tv-9_th-5	16.7817	0.617531	9.09049	0.304678	0.738289	SP18-4368-001_Region_1_tv-9_th-5	uni_sr_1x
SP18-4411-001	Region_1_tv-12_th-13	17.6824	0.662832	8.71964	0.284929	0.757653	SP18-4411-001_Region_1_tv-12_th-13	uni_sr_1x
SP18-4411-001	Region_1_tv-13_th-12	14.9109	0.552351	9.1709	0.339067	0.734426	SP18-4411-001_Region_1_tv-13_th-12	uni_sr_1x
SP18-4411-001	Region_1_tv-13_th-13	16.9068	0.677919	7.7404	0.272658	0.791536	SP18-4411-001_Region_1_tv-13_th-13	uni_sr_1x
SP18-4411-001	Region_1_tv-19_th-16	15.8242	0.61344	7.69242	0.29051	0.698635	SP18-4411-001_Region_1_tv-19_th-16	uni_sr_1x
SP18-4411-001	Region_1_tv-19_th-18	18.3934	0.729672	7.53936	0.245844	0.801321	SP18-4411-001_Region_1_tv-19_th-18	uni_sr_1x
SP18-4411-001	Region_1_tv-20_th-16	16.0245	0.602636	8.4537	0.310275	0.72147	SP18-4411-001_Region_1_tv-20_th-16	uni_sr_1x
SP18-4411-001	Region_1_tv-20_th-17	18.3355	0.69474	7.38552	0.264783	0.762643	SP18-4411-001_Region_1_tv-20_th-17	uni_sr_1x
SP18-4411-001	Region_1_tv-20_th-18	17.6684	0.692046	7.91341	0.262443	0.76352	SP18-4411-001_Region_1_tv-20_th-18	uni_sr_1x
SP18-4411-001	Region_1_tv-21_th-18	17.4435	0.679076	7.70731	0.242812	0.772117	SP18-4411-001_Region_1_tv-21_th-18	uni_sr_1x
SP18-4411-001	Region_1_tv-2_th-2	19.4428	0.804631	6.7139	0.176526	0.791862	SP18-4411-001_Region_1_tv-2_th-2	uni_sr_1x
SP18-4411-001	Region_1_tv-3_th-3	19.5925	0.827119	5.98279	0.161914	0.783976	SP18-4411-001_Region_1_tv-3_th-3	uni_sr_1x
SP18-4411-001	Region_1_tv-4_th-3	19.2595	0.81393	6.65705	0.177883	0.78106	SP18-4411-001_Region_1_tv-4_th-3	uni_sr_1x
SP18-4971-001	Region_1_tv-10_th-10	16.4445	0.580345	9.08046	0.355317	0.589522	SP18-4971-001_Region_1_tv-10_th-10	uni_sr_1x
SP18-4971-001	Region_1_tv-10_th-8	16.403	0.665389	9.35784	0.314752	0.7429	SP18-4971-001_Region_1_tv-10_th-8	uni_sr_1x
SP18-4971-001	Region_1_tv-2_th-3	18.0998	0.562796	8.67384	0.377706	0.613441	SP18-4971-001_Region_1_tv-2_th-3	uni_sr_1x
SP18-4971-001	Region_1_tv-3_th-5	15.7254	0.516017	9.65166	0.372807	0.495287	SP18-4971-001_Region_1_tv-3_th-5	uni_sr_1x
SP18-4971-001	Region_1_tv-3_th-6	17.8669	0.718444	8.65574	0.270348	0.798462	SP18-4971-001_Region_1_tv-3_th-6	uni_sr_1x
SP18-4971-001	Region_1_tv-3_th-7	16.9744	0.59318	9.08576	0.356255	0.607682	SP18-4971-001_Region_1_tv-3_th-7	uni_sr_1x
SP18-4971-001	Region_1_tv-4_th-5	19.9875	0.758902	7.00137	0.248334	0.755916	SP18-4971-001_Region_1_tv-4_th-5	uni_sr_1x
SP18-4971-001	Region_1_tv-4_th-6	21.0983	0.843801	6.51913	0.165846	0.885448	SP18-4971-001_Region_1_tv-4_th-6	uni_sr_1x
SP18-4971-001	Region_1_tv-4_th-7	18.7101	0.747057	7.56975	0.245915	0.852354	SP18-4971-001_Region_1_tv-4_th-7	uni_sr_1x
SP18-4971-001	Region_1_tv-5_th-6	21.2307	0.836627	6.71995	0.182906	0.905298	SP18-4971-001_Region_1_tv-5_th-6	uni_sr_1x
SP18-4971-001	Region_1_tv-8_th-10	18.8876	0.754117	7.8591	0.245555	0.806051	SP18-4971-001_Region_1_tv-8_th-10	uni_sr_1x
SP18-4971-001	Region_1_tv-9_th-10	15.8677	0.540508	9.52499	0.36379	0.614449	SP18-4971-001_Region_1_tv-9_th-10	uni_sr_1x
SP18-5025-001	Region_1_tv-5_th-4	17.1309	0.674325	8.2955	0.303683	0.794856	SP18-5025-001_Region_1_tv-5_th-4	uni_sr_1x
SP18-5025-001	Region_1_tv-6_th-15	17.9807	0.735461	8.83118	0.25869	0.834837	SP18-5025-001_Region_1_tv-6_th-15	uni_sr_1x
SP18-5025-001	Region_1_tv-6_th-2	19.0138	0.81048	6.86608	0.178384	0.852757	SP18-5025-001_Region_1_tv-6_th-2	uni_sr_1x
SP18-5025-001	Region_1_tv-6_th-3	17.1161	0.691467	8.66342	0.291273	0.801145	SP18-5025-001_Region_1_tv-6_th-3	uni_sr_1x
SP18-5025-001	Region_1_tv-6_th-9	16.7535	0.620103	9.48016	0.321292	0.771404	SP18-5025-001_Region_1_tv-6_th-9	uni_sr_1x
SP18-5025-001	Region_1_tv-7_th-8	17.3508	0.683851	8.59702	0.279272	0.834012	SP18-5025-001_Region_1_tv-7_th-8	uni_sr_1x
SP18-5025-001	Region_1_tv-7_th-9	17.9387	0.74223	7.74911	0.250549	0.83064	SP18-5025-001_Region_1_tv-7_th-9	uni_sr_1x
SP18-5025-001	Region_1_tv-8_th-10	20.5552	0.853635	5.92127	0.175592	0.895179	SP18-5025-001_Region_1_tv-8_th-10	uni_sr_1x
SP18-5025-001	Region_1_tv-8_th-15	18.2063	0.723156	8.86545	0.261597	0.849611	SP18-5025-001_Region_1_tv-8_th-15	uni_sr_1x
SP18-5025-001	Region_1_tv-9_th-16	17.5492	0.726677	8.81664	0.264144	0.83574	SP18-5025-001_Region_1_tv-9_th-16	uni_sr_1x
SP18-5025-001	Region_1_tv-9_th-8	17.2338	0.666414	9.40169	0.299786	0.803779	SP18-5025-001_Region_1_tv-9_th-8	uni_sr_1x
SP18-5025-001	Region_1_tv-9_th-9	16.8078	0.657806	9.31189	0.295952	0.791522	SP18-5025-001_Region_1_tv-9_th-9	uni_sr_1x
SP18-504-001	Region_1_tv-11_th-12	16.5439	0.512882	9.03776	0.354528	0.597683	SP18-504-001_Region_1_tv-11_th-12	uni_sr_1x
SP18-504-001	Region_1_tv-27_th-22	17.981	0.597781	8.56325	0.307948	0.667465	SP18-504-001_Region_1_tv-27_th-22	uni_sr_1x
SP18-504-001	Region_1_tv-30_th-26	20.7755	0.792639	6.43788	0.197334	0.84503	SP18-504-001_Region_1_tv-30_th-26	uni_sr_1x
SP18-504-001	Region_1_tv-30_th-27	19.7784	0.750054	6.71488	0.229813	0.806151	SP18-504-001_Region_1_tv-30_th-27	uni_sr_1x
SP18-504-001	Region_1_tv-31_th-26	19.8773	0.760688	7.31388	0.217782	0.843928	SP18-504-001_Region_1_tv-31_th-26	uni_sr_1x
SP18-504-001	Region_1_tv-31_th-27	18.9128	0.726062	7.90622	0.240694	0.833343	SP18-504-001_Region_1_tv-31_th-27	uni_sr_1x
SP18-504-001	Region_1_tv-32_th-25	21.4437	0.830927	6.11077	0.184081	0.869525	SP18-504-001_Region_1_tv-32_th-25	uni_sr_1x
SP18-504-001	Region_1_tv-32_th-26	20.1613	0.788105	6.83359	0.209634	0.852416	SP18-504-001_Region_1_tv-32_th-26	uni_sr_1x
SP18-504-001	Region_1_tv-32_th-27	17.6408	0.704416	7.63467	0.249137	0.737143	SP18-504-001_Region_1_tv-32_th-27	uni_sr_1x
SP18-504-001	Region_1_tv-6_th-8	16.9278	0.617093	8.77223	0.286345	0.709242	SP18-504-001_Region_1_tv-6_th-8	uni_sr_1x
SP18-504-001	Region_1_tv-8_th-7	16.5572	0.55103	8.98631	0.361405	0.68296	SP18-504-001_Region_1_tv-8_th-7	uni_sr_1x
SP18-504-001	Region_1_tv-9_th-6	17.2531	0.617227	8.96921	0.328382	0.720101	SP18-504-001_Region_1_tv-9_th-6	uni_sr_1x
SP18-5453-001	Region_1_tv-10_th-7	13.0841	0.519943	9.36019	0.384755	0.610445	SP18-5453-001_Region_1_tv-10_th-7	uni_sr_1x
SP18-5453-001	Region_1_tv-11_th-8	17.7293	0.749573	7.74289	0.252066	0.789321	SP18-5453-001_Region_1_tv-11_th-8	uni_sr_1x
SP18-5453-001	Region_1_tv-12_th-18	15.8091	0.626459	9.40235	0.32182	0.727111	SP18-5453-001_Region_1_tv-12_th-18	uni_sr_1x
SP18-5453-001	Region_1_tv-16_th-6	16.8337	0.653345	8.89351	0.297414	0.779397	SP18-5453-001_Region_1_tv-16_th-6	uni_sr_1x
SP18-5453-001	Region_1_tv-17_th-12	16.2863	0.636801	9.70898	0.338213	0.688096	SP18-5453-001_Region_1_tv-17_th-12	uni_sr_1x
SP18-5453-001	Region_1_tv-17_th-13	17.1066	0.698411	9.04863	0.297841	0.741319	SP18-5453-001_Region_1_tv-17_th-13	uni_sr_1x
SP18-5453-001	Region_1_tv-17_th-14	16.8286	0.675048	8.71835	0.297448	0.740743	SP18-5453-001_Region_1_tv-17_th-14	uni_sr_1x
SP18-5453-001	Region_1_tv-17_th-3	14.7866	0.371632	9.97522	0.416035	0.482769	SP18-5453-001_Region_1_tv-17_th-3	uni_sr_1x
SP18-5453-001	Region_1_tv-17_th-4	16.6916	0.62155	9.72236	0.332423	0.734334	SP18-5453-001_Region_1_tv-17_th-4	uni_sr_1x
SP18-5453-001	Region_1_tv-17_th-5	17.2227	0.632227	9.18427	0.313274	0.760888	SP18-5453-001_Region_1_tv-17_th-5	uni_sr_1x
SP18-5453-001	Region_1_tv-17_th-6	14.1616	0.351767	9.9155	0.41377	0.488196	SP18-5453-001_Region_1_tv-17_th-6	uni_sr_1x
SP18-5453-001	Region_1_tv-18_th-12	16.6612	0.634416	9.71616	0.333833	0.67934	SP18-5453-001_Region_1_tv-18_th-12	uni_sr_1x
SP18-995-001	Region_1_tv-10_th-5	19.0761	0.789282	7.63549	0.20927	0.862464	SP18-995-001_Region_1_tv-10_th-5	uni_sr_1x
SP18-995-001	Region_1_tv-13_th-12	20.7744	0.822338	6.13626	0.194975	0.847732	SP18-995-001_Region_1_tv-13_th-12	uni_sr_1x
SP18-995-001	Region_1_tv-3_th-3	21.889	0.865043	5.87954	0.143166	0.874783	SP18-995-001_Region_1_tv-3_th-3	uni_sr_1x
SP18-995-001	Region_1_tv-6_th-6	20.5952	0.796852	7.35795	0.207513	0.891153	SP18-995-001_Region_1_tv-6_th-6	uni_sr_1x
SP18-995-001	Region_1_tv-6_th-7	20.1998	0.786074	7.78012	0.217264	0.875849	SP18-995-001_Region_1_tv-6_th-7	uni_sr_1x
SP18-995-001	Region_1_tv-7_th-7	19.4461	0.79057	7.32772	0.218054	0.815878	SP18-995-001_Region_1_tv-7_th-7	uni_sr_1x
SP18-995-001	Region_1_tv-8_th-6	19.3232	0.746822	8.10337	0.241241	0.852795	SP18-995-001_Region_1_tv-8_th-6	uni_sr_1x
SP18-995-001	Region_1_tv-8_th-7	20.3988	0.809975	6.97079	0.196635	0.859285	SP18-995-001_Region_1_tv-8_th-7	uni_sr_1x
SP18-995-001	Region_1_tv-8_th-8	18.9907	0.723706	8.55903	0.263389	0.837846	SP18-995-001_Region_1_tv-8_th-8	uni_sr_1x
SP18-995-001	Region_1_tv-9_th-12	18.4176	0.737124	8.25887	0.240744	0.803027	SP18-995-001_Region_1_tv-9_th-12	uni_sr_1x
SP18-995-001	Region_1_tv-9_th-3	20.273	0.808818	7.1335	0.185385	0.871318	SP18-995-001_Region_1_tv-9_th-3	uni_sr_1x
SP18-995-001	Region_1_tv-9_th-6	18.1024	0.715591	8.91944	0.264822	0.827146	SP18-995-001_Region_1_tv-9_th-6	uni_sr_1x
SP18-133-001	Region_1_tv-15_th-9	18.3885	0.714636	8.50589	0.255885	0.81268	SP18-133-001_Region_1_tv-15_th-9	uni_sr_2x
SP18-133-001	Region_1_tv-22_th-15	19.9559	0.791876	6.84999	0.213457	0.846486	SP18-133-001_Region_1_tv-22_th-15	uni_sr_2x
SP18-133-001	Region_1_tv-22_th-16	19.7624	0.786815	6.54267	0.21756	0.808143	SP18-133-001_Region_1_tv-22_th-16	uni_sr_2x
SP18-133-001	Region_1_tv-23_th-16	17.7591	0.643238	8.42054	0.320331	0.7938	SP18-133-001_Region_1_tv-23_th-16	uni_sr_2x
SP18-133-001	Region_1_tv-24_th-16	16.7255	0.55497	9.5136	0.342877	0.763713	SP18-133-001_Region_1_tv-24_th-16	uni_sr_2x
SP18-133-001	Region_1_tv-25_th-15	13.6836	0.417116	9.7771	0.397327	0.525381	SP18-133-001_Region_1_tv-25_th-15	uni_sr_2x
SP18-133-001	Region_1_tv-6_th-5	19.9517	0.835416	5.90802	0.166323	0.818589	SP18-133-001_Region_1_tv-6_th-5	uni_sr_2x
SP18-133-001	Region_1_tv-6_th-8	21.7201	0.85767	5.73272	0.166884	0.839531	SP18-133-001_Region_1_tv-6_th-8	uni_sr_2x
SP18-133-001	Region_1_tv-7_th-8	19.7519	0.778542	6.8283	0.228742	0.777362	SP18-133-001_Region_1_tv-7_th-8	uni_sr_2x
SP18-133-001	Region_1_tv-8_th-4	15.699	0.538207	8.96505	0.35176	0.601836	SP18-133-001_Region_1_tv-8_th-4	uni_sr_2x
SP18-133-001	Region_1_tv-8_th-7	15.7713	0.510521	9.45099	0.381079	0.598621	SP18-133-001_Region_1_tv-8_th-7	uni_sr_2x
SP18-133-001	Region_1_tv-9_th-8	17.4339	0.596707	9.12625	0.345742	0.616395	SP18-133-001_Region_1_tv-9_th-8	uni_sr_2x
SP18-1739-001	Region_1_tv-12_th-11	19.2618	0.763863	7.57446	0.232147	0.807406	SP18-1739-001_Region_1_tv-12_th-11	uni_sr_2x
SP18-1739-001	Region_1_tv-13_th-9	21.9876	0.837216	6.29685	0.174346	0.88511	SP18-1739-001_Region_1_tv-13_th-9	uni_sr_2x
SP18-1739-001	Region_1_tv-16_th-14	19.1309	0.786199	6.71417	0.191223	0.817922	SP18-1739-001_Region_1_tv-16_th-14	uni_sr_2x
SP18-1739-001	Region_1_tv-17_th-12	19.1905	0.788543	6.6721	0.189252	0.807249	SP18-1739-001_Region_1_tv-17_th-12	uni_sr_2x
SP18-1739-001	Region_1_tv-17_th-13	18.3408	0.690225	7.97444	0.263623	0.799296	SP18-1739-001_Region_1_tv-17_th-13	uni_sr_2x
SP18-1739-001	Region_1_tv-18_th-12	16.9518	0.66588	8.33658	0.274938	0.79897	SP18-1739-001_Region_1_tv-18_th-12	uni_sr_2x
SP18-1739-001	Region_1_tv-2_th-6	17.136	0.663945	8.74168	0.273687	0.764626	SP18-1739-001_Region_1_tv-2_th-6	uni_sr_2x
SP18-1739-001	Region_1_tv-4_th-3	18.908	0.679372	7.80221	0.265571	0.739188	SP18-1739-001_Region_1_tv-4_th-3	uni_sr_2x
SP18-1739-001	Region_1_tv-7_th-8	17.5482	0.516225	9.2319	0.381784	0.582024	SP18-1739-001_Region_1_tv-7_th-8	uni_sr_2x
SP18-1739-001	Region_1_tv-8_th-6	17.7918	0.660545	8.80219	0.29191	0.787303	SP18-1739-001_Region_1_tv-8_th-6	uni_sr_2x
SP18-1739-001	Region_1_tv-8_th-7	19.6598	0.757964	7.91901	0.233238	0.852407	SP18-1739-001_Region_1_tv-8_th-7	uni_sr_2x
SP18-1739-001	Region_1_tv-9_th-6	18.7286	0.714517	8.39724	0.266173	0.842082	SP18-1739-001_Region_1_tv-9_th-6	uni_sr_2x
SP18-245-001	Region_1_tv-3_th-27	15.1227	0.661036	8.92762	0.327746	0.751379	SP18-245-001_Region_1_tv-3_th-27	uni_sr_2x
SP18-245-001	Region_1_tv-3_th-28	13.9336	0.612088	9.21862	0.371132	0.688249	SP18-245-001_Region_1_tv-3_th-28	uni_sr_2x
SP18-245-001	Region_1_tv-4_th-23	15.4773	0.635732	8.80589	0.32274	0.741248	SP18-245-001_Region_1_tv-4_th-23	uni_sr_2x
SP18-245-001	Region_1_tv-4_th-25	17.7912	0.740607	7.74301	0.24538	0.849394	SP18-245-001_Region_1_tv-4_th-25	uni_sr_2x
SP18-245-001	Region_1_tv-4_th-26	17.8128	0.803756	6.85497	0.216424	0.827864	SP18-245-001_Region_1_tv-4_th-26	uni_sr_2x
SP18-245-001	Region_1_tv-6_th-22	16.7405	0.628855	9.08455	0.338646	0.757524	SP18-245-001_Region_1_tv-6_th-22	uni_sr_2x
SP18-245-001	Region_1_tv-6_th-23	16.6126	0.692924	8.41062	0.274353	0.799333	SP18-245-001_Region_1_tv-6_th-23	uni_sr_2x
SP18-245-001	Region_1_tv-6_th-24	17.4316	0.704674	7.8463	0.261388	0.809655	SP18-245-001_Region_1_tv-6_th-24	uni_sr_2x
SP18-245-001	Region_1_tv-6_th-28	17.7548	0.749776	7.81411	0.246476	0.834739	SP18-245-001_Region_1_tv-6_th-28	uni_sr_2x
SP18-245-001	Region_1_tv-7_th-22	16.5103	0.600088	9.11807	0.343094	0.650637	SP18-245-001_Region_1_tv-7_th-22	uni_sr_2x
SP18-245-001	Region_1_tv-7_th-27	17.4958	0.704044	7.746	0.270064	0.797134	SP18-245-001_Region_1_tv-7_th-27	uni_sr_2x
SP18-245-001	Region_1_tv-7_th-28	15.1939	0.621171	9.14166	0.323763	0.707384	SP18-245-001_Region_1_tv-7_th-28	uni_sr_2x
SP18-29-001	Region_1_tv-11_th-11	21.4011	0.85005	5.40003	0.169581	0.825169	SP18-29-001_Region_1_tv-11_th-11	uni_sr_2x
SP18-29-001	Region_1_tv-11_th-12	16.917	0.648568	8.4354	0.287886	0.766492	SP18-29-001_Region_1_tv-11_th-12	uni_sr_2x
SP18-29-001	Region_1_tv-11_th-13	16.0128	0.568584	9.01027	0.334997	0.707197	SP18-29-001_Region_1_tv-11_th-13	uni_sr_2x
SP18-29-001	Region_1_tv-12_th-10	26.3334	0.95265	3.45787	0.132318	0.752547	SP18-29-001_Region_1_tv-12_th-10	uni_sr_2x
SP18-29-001	Region_1_tv-12_th-13	15.1273	0.511732	9.57547	0.350589	0.63087	SP18-29-001_Region_1_tv-12_th-13	uni_sr_2x
SP18-29-001	Region_1_tv-13_th-11	15.4757	0.488951	9.70221	0.375324	0.615283	SP18-29-001_Region_1_tv-13_th-11	uni_sr_2x
SP18-29-001	Region_1_tv-17_th-15	16.3566	0.548885	9.23889	0.349641	0.698893	SP18-29-001_Region_1_tv-17_th-15	uni_sr_2x
SP18-29-001	Region_1_tv-20_th-22	20.1785	0.798658	5.90075	0.205449	0.771218	SP18-29-001_Region_1_tv-20_th-22	uni_sr_2x
SP18-29-001	Region_1_tv-3_th-2	20.3098	0.850354	5.61679	0.162824	0.783456	SP18-29-001_Region_1_tv-3_th-2	uni_sr_2x
SP18-29-001	Region_1_tv-6_th-7	20.347	0.842535	5.90794	0.175633	0.799326	SP18-29-001_Region_1_tv-6_th-7	uni_sr_2x
SP18-29-001	Region_1_tv-7_th-5	19.5514	0.811466	5.79764	0.17748	0.747216	SP18-29-001_Region_1_tv-7_th-5	uni_sr_2x
SP18-29-001	Region_1_tv-7_th-6	15.5332	0.528991	9.06348	0.344631	0.702515	SP18-29-001_Region_1_tv-7_th-6	uni_sr_2x
SP18-3502-001	Region_1_tv-11_th-9	18.7426	0.775209	6.92477	0.207945	0.763863	SP18-3502-001_Region_1_tv-11_th-9	uni_sr_2x
SP18-3502-001	Region_1_tv-12_th-7	19.1556	0.765744	7.12113	0.213359	0.84157	SP18-3502-001_Region_1_tv-12_th-7	uni_sr_2x
SP18-3502-001	Region_1_tv-12_th-8	17.3433	0.656684	8.26644	0.299437	0.746616	SP18-3502-001_Region_1_tv-12_th-8	uni_sr_2x
SP18-3502-001	Region_1_tv-14_th-8	17.0816	0.608402	8.71466	0.321627	0.775262	SP18-3502-001_Region_1_tv-14_th-8	uni_sr_2x
SP18-3502-001	Region_1_tv-17_th-13	18.7724	0.764984	7.31127	0.22935	0.806736	SP18-3502-001_Region_1_tv-17_th-13	uni_sr_2x
SP18-3502-001	Region_1_tv-20_th-19	18.9787	0.781582	6.91948	0.212007	0.80042	SP18-3502-001_Region_1_tv-20_th-19	uni_sr_2x
SP18-3502-001	Region_1_tv-21_th-19	18.342	0.688254	8.42254	0.276612	0.80751	SP18-3502-001_Region_1_tv-21_th-19	uni_sr_2x
SP18-3502-001	Region_1_tv-22_th-19	18.0168	0.669714	8.63481	0.296099	0.800609	SP18-3502-001_Region_1_tv-22_th-19	uni_sr_2x
SP18-3502-001	Region_1_tv-2_th-10	18.7251	0.607249	9.14371	0.360227	0.678155	SP18-3502-001_Region_1_tv-2_th-10	uni_sr_2x
SP18-3502-001	Region_1_tv-2_th-11	18.8316	0.722504	8.36374	0.28245	0.762659	SP18-3502-001_Region_1_tv-2_th-11	uni_sr_2x
SP18-3502-001	Region_1_tv-2_th-9	17.7792	0.590464	9.06153	0.34734	0.690518	SP18-3502-001_Region_1_tv-2_th-9	uni_sr_2x
SP18-3502-001	Region_1_tv-3_th-7	16.5986	0.486747	9.02341	0.385784	0.631448	SP18-3502-001_Region_1_tv-3_th-7	uni_sr_2x
SP18-3529-001	Region_1_tv-12_th-14	19.3137	0.71233	7.8341	0.259544	0.814783	SP18-3529-001_Region_1_tv-12_th-14	uni_sr_2x
SP18-3529-001	Region_1_tv-12_th-15	19.357	0.678145	7.79339	0.267494	0.826512	SP18-3529-001_Region_1_tv-12_th-15	uni_sr_2x
SP18-3529-001	Region_1_tv-13_th-18	21.2609	0.841952	5.35863	0.147175	0.790595	SP18-3529-001_Region_1_tv-13_th-18	uni_sr_2x
SP18-3529-001	Region_1_tv-15_th-23	20.29	0.828702	5.93808	0.168549	0.764564	SP18-3529-001_Region_1_tv-15_th-23	uni_sr_2x
SP18-3529-001	Region_1_tv-3_th-5	17.9677	0.634324	8.08141	0.304654	0.717761	SP18-3529-001_Region_1_tv-3_th-5	uni_sr_2x
SP18-3529-001	Region_1_tv-4_th-3	19.2701	0.719461	8.10299	0.250518	0.804168	SP18-3529-001_Region_1_tv-4_th-3	uni_sr_2x
SP18-3529-001	Region_1_tv-5_th-3	18.0721	0.668571	8.8078	0.299893	0.745147	SP18-3529-001_Region_1_tv-5_th-3	uni_sr_2x
SP18-3529-001	Region_1_tv-6_th-3	18.8102	0.728109	7.82956	0.247182	0.790562	SP18-3529-001_Region_1_tv-6_th-3	uni_sr_2x
SP18-3529-001	Region_1_tv-6_th-4	18.2099	0.664866	8.77567	0.277054	0.783854	SP18-3529-001_Region_1_tv-6_th-4	uni_sr_2x
SP18-3529-001	Region_1_tv-7_th-10	20.944	0.831226	6.19758	0.176942	0.859064	SP18-3529-001_Region_1_tv-7_th-10	uni_sr_2x
SP18-3529-001	Region_1_tv-8_th-10	22.0641	0.861454	5.31095	0.164986	0.855732	SP18-3529-001_Region_1_tv-8_th-10	uni_sr_2x
SP18-3529-001	Region_1_tv-9_th-16	18.2308	0.590815	8.41437	0.319047	0.676066	SP18-3529-001_Region_1_tv-9_th-16	uni_sr_2x
SP18-3790-001	Region_1_tv-13_th-10	26.6847	0.958285	4.01699	0.126985	0.745642	SP18-3790-001_Region_1_tv-13_th-10	uni_sr_2x
SP18-3790-001	Region_1_tv-16_th-14	18.6273	0.780759	6.96794	0.201105	0.830963	SP18-3790-001_Region_1_tv-16_th-14	uni_sr_2x
SP18-3790-001	Region_1_tv-16_th-15	19.5081	0.789836	6.84995	0.207842	0.804843	SP18-3790-001_Region_1_tv-16_th-15	uni_sr_2x
SP18-3790-001	Region_1_tv-17_th-13	17.4439	0.624819	8.33986	0.335063	0.673739	SP18-3790-001_Region_1_tv-17_th-13	uni_sr_2x
SP18-3790-001	Region_1_tv-17_th-14	17.7617	0.700346	7.9916	0.274215	0.715451	SP18-3790-001_Region_1_tv-17_th-14	uni_sr_2x
SP18-3790-001	Region_1_tv-18_th-12	16.6801	0.724981	7.47292	0.31614	0.679821	SP18-3790-001_Region_1_tv-18_th-12	uni_sr_2x
SP18-3790-001	Region_1_tv-18_th-13	19.5653	0.653166	8.38761	0.351836	0.645188	SP18-3790-001_Region_1_tv-18_th-13	uni_sr_2x
SP18-3790-001	Region_1_tv-4_th-3	24.7343	0.891543	5.70683	0.180402	0.764785	SP18-3790-001_Region_1_tv-4_th-3	uni_sr_2x
SP18-3790-001	Region_1_tv-4_th-4	16.4073	0.651307	8.88773	0.300436	0.654142	SP18-3790-001_Region_1_tv-4_th-4	uni_sr_2x
SP18-3790-001	Region_1_tv-5_th-2	18.0619	0.686876	8.18277	0.246084	0.762415	SP18-3790-001_Region_1_tv-5_th-2	uni_sr_2x
SP18-3790-001	Region_1_tv-5_th-3	16.4624	0.367011	9.72588	0.42666	0.577382	SP18-3790-001_Region_1_tv-5_th-3	uni_sr_2x
SP18-3790-001	Region_1_tv-5_th-4	16.5928	0.615444	9.09973	0.316116	0.700444	SP18-3790-001_Region_1_tv-5_th-4	uni_sr_2x
SP18-3907-001	Region_1_tv-13_th-12	19.0821	0.826873	5.68988	0.199945	0.786896	SP18-3907-001_Region_1_tv-13_th-12	uni_sr_2x
SP18-3907-001	Region_1_tv-13_th-17	17.6148	0.711411	6.95526	0.230151	0.775584	SP18-3907-001_Region_1_tv-13_th-17	uni_sr_2x
SP18-3907-001	Region_1_tv-13_th-18	16.5189	0.460011	9.45848	0.38692	0.59518	SP18-3907-001_Region_1_tv-13_th-18	uni_sr_2x
SP18-3907-001	Region_1_tv-14_th-13	16.4492	0.508504	9.43575	0.382355	0.455063	SP18-3907-001_Region_1_tv-14_th-13	uni_sr_2x
SP18-3907-001	Region_1_tv-15_th-12	16.6451	0.545977	9.60761	0.367075	0.571721	SP18-3907-001_Region_1_tv-15_th-12	uni_sr_2x
SP18-3907-001	Region_1_tv-15_th-13	15.3319	0.311372	9.80679	0.422526	0.250012	SP18-3907-001_Region_1_tv-15_th-13	uni_sr_2x
SP18-3907-001	Region_1_tv-15_th-14	18.4598	0.620662	8.47968	0.335236	0.598334	SP18-3907-001_Region_1_tv-15_th-14	uni_sr_2x
SP18-3907-001	Region_1_tv-19_th-10	16.0174	0.506949	9.50606	0.374887	0.621572	SP18-3907-001_Region_1_tv-19_th-10	uni_sr_2x
SP18-3907-001	Region_1_tv-21_th-9	16.6122	0.629888	8.75489	0.307401	0.682214	SP18-3907-001_Region_1_tv-21_th-9	uni_sr_2x
SP18-3907-001	Region_1_tv-4_th-25	18.9499	0.788477	6.53961	0.200249	0.84908	SP18-3907-001_Region_1_tv-4_th-25	uni_sr_2x
SP18-3907-001	Region_1_tv-5_th-25	17.7547	0.719216	7.47752	0.240433	0.832799	SP18-3907-001_Region_1_tv-5_th-25	uni_sr_2x
SP18-3907-001	Region_1_tv-6_th-5	21.8356	0.726838	6.24511	0.292638	0.567113	SP18-3907-001_Region_1_tv-6_th-5	uni_sr_2x
SP18-4368-001	Region_1_tv-13_th-10	17.6821	0.653144	8.98487	0.281501	0.715128	SP18-4368-001_Region_1_tv-13_th-10	uni_sr_2x
SP18-4368-001	Region_1_tv-13_th-8	18.5032	0.793349	6.76412	0.207395	0.84542	SP18-4368-001_Region_1_tv-13_th-8	uni_sr_2x
SP18-4368-001	Region_1_tv-13_th-9	17.7871	0.608569	9.03405	0.314881	0.731478	SP18-4368-001_Region_1_tv-13_th-9	uni_sr_2x
SP18-4368-001	Region_1_tv-16_th-14	19.4868	0.777707	6.81951	0.207944	0.842322	SP18-4368-001_Region_1_tv-16_th-14	uni_sr_2x
SP18-4368-001	Region_1_tv-16_th-15	20.0645	0.821369	5.80913	0.172576	0.851656	SP18-4368-001_Region_1_tv-16_th-15	uni_sr_2x
SP18-4368-001	Region_1_tv-19_th-18	16.4089	0.475044	9.1624	0.366125	0.681137	SP18-4368-001_Region_1_tv-19_th-18	uni_sr_2x
SP18-4368-001	Region_1_tv-20_th-17	17.9922	0.678019	8.34614	0.276985	0.80362	SP18-4368-001_Region_1_tv-20_th-17	uni_sr_2x
SP18-4368-001	Region_1_tv-21_th-16	18.3393	0.729091	7.96058	0.245445	0.833114	SP18-4368-001_Region_1_tv-21_th-16	uni_sr_2x
SP18-4368-001	Region_1_tv-21_th-17	18.8673	0.752828	7.49423	0.245249	0.846129	SP18-4368-001_Region_1_tv-21_th-17	uni_sr_2x
SP18-4368-001	Region_1_tv-21_th-18	16.38	0.611496	9.1403	0.301928	0.79002	SP18-4368-001_Region_1_tv-21_th-18	uni_sr_2x
SP18-4368-001	Region_1_tv-5_th-3	16.1395	0.61002	8.98041	0.290753	0.714126	SP18-4368-001_Region_1_tv-5_th-3	uni_sr_2x
SP18-4368-001	Region_1_tv-9_th-5	16.6273	0.613125	9.09441	0.307959	0.730181	SP18-4368-001_Region_1_tv-9_th-5	uni_sr_2x
SP18-4411-001	Region_1_tv-12_th-13	17.5751	0.660061	8.72893	0.287331	0.751583	SP18-4411-001_Region_1_tv-12_th-13	uni_sr_2x
SP18-4411-001	Region_1_tv-13_th-12	15.0717	0.555049	9.16481	0.338296	0.742447	SP18-4411-001_Region_1_tv-13_th-12	uni_sr_2x
SP18-4411-001	Region_1_tv-13_th-13	16.9795	0.678634	7.73348	0.274945	0.795542	SP18-4411-001_Region_1_tv-13_th-13	uni_sr_2x
SP18-4411-001	Region_1_tv-19_th-16	15.9506	0.615991	7.67965	0.290104	0.705753	SP18-4411-001_Region_1_tv-19_th-16	uni_sr_2x
SP18-4411-001	Region_1_tv-19_th-18	18.4079	0.728245	7.54294	0.247542	0.801285	SP18-4411-001_Region_1_tv-19_th-18	uni_sr_2x
SP18-4411-001	Region_1_tv-20_th-16	15.9811	0.601502	8.45668	0.31096	0.718246	SP18-4411-001_Region_1_tv-20_th-16	uni_sr_2x
SP18-4411-001	Region_1_tv-20_th-17	18.4183	0.696453	7.37512	0.264602	0.766866	SP18-4411-001_Region_1_tv-20_th-17	uni_sr_2x
SP18-4411-001	Region_1_tv-20_th-18	17.6873	0.690507	7.91871	0.264781	0.763809	SP18-4411-001_Region_1_tv-20_th-18	uni_sr_2x
SP18-4411-001	Region_1_tv-21_th-18	17.451	0.678094	7.70933	0.245202	0.770983	SP18-4411-001_Region_1_tv-21_th-18	uni_sr_2x
SP18-4411-001	Region_1_tv-2_th-2	19.3743	0.804102	6.70933	0.178669	0.786551	SP18-4411-001_Region_1_tv-2_th-2	uni_sr_2x
SP18-4411-001	Region_1_tv-3_th-3	19.455	0.826042	5.99845	0.161502	0.776246	SP18-4411-001_Region_1_tv-3_th-3	uni_sr_2x
SP18-4411-001	Region_1_tv-4_th-3	19.202	0.812922	6.65573	0.178667	0.776414	SP18-4411-001_Region_1_tv-4_th-3	uni_sr_2x
SP18-4971-001	Region_1_tv-10_th-10	16.4376	0.577623	9.10001	0.359121	0.586155	SP18-4971-001_Region_1_tv-10_th-10	uni_sr_2x
SP18-4971-001	Region_1_tv-10_th-8	16.2404	0.66392	9.3819	0.317554	0.737784	SP18-4971-001_Region_1_tv-10_th-8	uni_sr_2x
SP18-4971-001	Region_1_tv-2_th-3	18.1059	0.56129	8.66447	0.378418	0.609439	SP18-4971-001_Region_1_tv-2_th-3	uni_sr_2x
SP18-4971-001	Region_1_tv-3_th-5	15.6059	0.515144	9.67854	0.37631	0.493746	SP18-4971-001_Region_1_tv-3_th-5	uni_sr_2x
SP18-4971-001	Region_1_tv-3_th-6	17.7894	0.717415	8.66723	0.273748	0.79539	SP18-4971-001_Region_1_tv-3_th-6	uni_sr_2x
SP18-4971-001	Region_1_tv-3_th-7	16.7864	0.585027	9.12687	0.360889	0.600066	SP18-4971-001_Region_1_tv-3_th-7	uni_sr_2x
SP18-4971-001	Region_1_tv-4_th-5	20.1486	0.758893	7.00276	0.249964	0.759284	SP18-4971-001_Region_1_tv-4_th-5	uni_sr_2x
SP18-4971-001	Region_1_tv-4_th-6	21.0081	0.843292	6.51951	0.168378	0.884042	SP18-4971-001_Region_1_tv-4_th-6	uni_sr_2x
SP18-4971-001	Region_1_tv-4_th-7	18.7011	0.746341	7.56686	0.247871	0.851716	SP18-4971-001_Region_1_tv-4_th-7	uni_sr_2x
SP18-4971-001	Region_1_tv-5_th-6	21.1846	0.836409	6.7305	0.183266	0.903597	SP18-4971-001_Region_1_tv-5_th-6	uni_sr_2x
SP18-4971-001	Region_1_tv-8_th-10	18.873	0.753469	7.86378	0.24719	0.804656	SP18-4971-001_Region_1_tv-8_th-10	uni_sr_2x
SP18-4971-001	Region_1_tv-9_th-10	15.7568	0.536819	9.53749	0.365069	0.604669	SP18-4971-001_Region_1_tv-9_th-10	uni_sr_2x
SP18-5025-001	Region_1_tv-5_th-4	17.1232	0.674015	8.3042	0.304316	0.795115	SP18-5025-001_Region_1_tv-5_th-4	uni_sr_2x
SP18-5025-001	Region_1_tv-6_th-15	17.8991	0.734308	8.84593	0.260689	0.828993	SP18-5025-001_Region_1_tv-6_th-15	uni_sr_2x
SP18-5025-001	Region_1_tv-6_th-2	19.0283	0.811552	6.8693	0.177567	0.851315	SP18-5025-001_Region_1_tv-6_th-2	uni_sr_2x
SP18-5025-001	Region_1_tv-6_th-3	16.9865	0.690145	8.68368	0.292972	0.793982	SP18-5025-001_Region_1_tv-6_th-3	uni_sr_2x
SP18-5025-001	Region_1_tv-6_th-9	16.7263	0.618665	9.49319	0.322973	0.768922	SP18-5025-001_Region_1_tv-6_th-9	uni_sr_2x
SP18-5025-001	Region_1_tv-7_th-8	17.3787	0.682819	8.59586	0.27976	0.833507	SP18-5025-001_Region_1_tv-7_th-8	uni_sr_2x
SP18-5025-001	Region_1_tv-7_th-9	18.0485	0.74269	7.73731	0.250989	0.831859	SP18-5025-001_Region_1_tv-7_th-9	uni_sr_2x
SP18-5025-001	Region_1_tv-8_th-10	20.7482	0.854252	5.89861	0.178058	0.896156	SP18-5025-001_Region_1_tv-8_th-10	uni_sr_2x
SP18-5025-001	Region_1_tv-8_th-15	18.1969	0.72307	8.86072	0.26227	0.847464	SP18-5025-001_Region_1_tv-8_th-15	uni_sr_2x
SP18-5025-001	Region_1_tv-9_th-16	17.5347	0.725932	8.82109	0.265079	0.83455	SP18-5025-001_Region_1_tv-9_th-16	uni_sr_2x
SP18-5025-001	Region_1_tv-9_th-8	17.2832	0.665967	9.39596	0.300125	0.802873	SP18-5025-001_Region_1_tv-9_th-8	uni_sr_2x
SP18-5025-001	Region_1_tv-9_th-9	16.8679	0.657865	9.29794	0.296316	0.791291	SP18-5025-001_Region_1_tv-9_th-9	uni_sr_2x
SP18-504-001	Region_1_tv-11_th-12	16.5508	0.51264	9.03418	0.356837	0.595796	SP18-504-001_Region_1_tv-11_th-12	uni_sr_2x
SP18-504-001	Region_1_tv-27_th-22	17.9644	0.598282	8.55769	0.308721	0.666212	SP18-504-001_Region_1_tv-27_th-22	uni_sr_2x
SP18-504-001	Region_1_tv-30_th-26	20.7356	0.792816	6.45635	0.196115	0.842308	SP18-504-001_Region_1_tv-30_th-26	uni_sr_2x
SP18-504-001	Region_1_tv-30_th-27	19.7434	0.750563	6.71398	0.231244	0.80275	SP18-504-001_Region_1_tv-30_th-27	uni_sr_2x
SP18-504-001	Region_1_tv-31_th-26	19.8108	0.76071	7.30978	0.219561	0.839856	SP18-504-001_Region_1_tv-31_th-26	uni_sr_2x
SP18-504-001	Region_1_tv-31_th-27	18.9255	0.72647	7.91022	0.241444	0.83055	SP18-504-001_Region_1_tv-31_th-27	uni_sr_2x
SP18-504-001	Region_1_tv-32_th-25	21.3746	0.831271	6.11278	0.187582	0.866761	SP18-504-001_Region_1_tv-32_th-25	uni_sr_2x
SP18-504-001	Region_1_tv-32_th-26	20.1358	0.788097	6.83221	0.21058	0.850688	SP18-504-001_Region_1_tv-32_th-26	uni_sr_2x
SP18-504-001	Region_1_tv-32_th-27	17.7013	0.705602	7.62699	0.248695	0.73664	SP18-504-001_Region_1_tv-32_th-27	uni_sr_2x
SP18-504-001	Region_1_tv-6_th-8	16.9168	0.615046	8.78768	0.289275	0.707213	SP18-504-001_Region_1_tv-6_th-8	uni_sr_2x
SP18-504-001	Region_1_tv-8_th-7	16.4929	0.551264	9.00966	0.361021	0.68293	SP18-504-001_Region_1_tv-8_th-7	uni_sr_2x
SP18-504-001	Region_1_tv-9_th-6	17.15	0.613062	8.97323	0.331506	0.712256	SP18-504-001_Region_1_tv-9_th-6	uni_sr_2x
SP18-5453-001	Region_1_tv-10_th-7	13.159	0.522069	9.36405	0.384863	0.617682	SP18-5453-001_Region_1_tv-10_th-7	uni_sr_2x
SP18-5453-001	Region_1_tv-11_th-8	17.8166	0.749646	7.74189	0.252884	0.791106	SP18-5453-001_Region_1_tv-11_th-8	uni_sr_2x
SP18-5453-001	Region_1_tv-12_th-18	15.8038	0.624379	9.41361	0.324111	0.724584	SP18-5453-001_Region_1_tv-12_th-18	uni_sr_2x
SP18-5453-001	Region_1_tv-16_th-6	16.7471	0.651214	8.90513	0.300015	0.775933	SP18-5453-001_Region_1_tv-16_th-6	uni_sr_2x
SP18-5453-001	Region_1_tv-17_th-12	16.166	0.635028	9.73281	0.341694	0.68624	SP18-5453-001_Region_1_tv-17_th-12	uni_sr_2x
SP18-5453-001	Region_1_tv-17_th-13	16.847	0.693313	9.07411	0.301629	0.730068	SP18-5453-001_Region_1_tv-17_th-13	uni_sr_2x
SP18-5453-001	Region_1_tv-17_th-14	16.6177	0.670117	8.74377	0.303031	0.731056	SP18-5453-001_Region_1_tv-17_th-14	uni_sr_2x
SP18-5453-001	Region_1_tv-17_th-3	14.8408	0.375331	9.97204	0.419059	0.48098	SP18-5453-001_Region_1_tv-17_th-3	uni_sr_2x
SP18-5453-001	Region_1_tv-17_th-4	16.631	0.620261	9.73262	0.335043	0.72953	SP18-5453-001_Region_1_tv-17_th-4	uni_sr_2x
SP18-5453-001	Region_1_tv-17_th-5	17.1278	0.629589	9.20727	0.315683	0.756459	SP18-5453-001_Region_1_tv-17_th-5	uni_sr_2x
SP18-5453-001	Region_1_tv-17_th-6	14.1076	0.348199	9.92781	0.416526	0.481875	SP18-5453-001_Region_1_tv-17_th-6	uni_sr_2x
SP18-5453-001	Region_1_tv-18_th-12	16.5507	0.63151	9.73565	0.337535	0.672947	SP18-5453-001_Region_1_tv-18_th-12	uni_sr_2x
SP18-995-001	Region_1_tv-10_th-5	19.0296	0.786662	7.6427	0.214102	0.860296	SP18-995-001_Region_1_tv-10_th-5	uni_sr_2x
SP18-995-001	Region_1_tv-13_th-12	20.7473	0.821678	6.13346	0.197691	0.845613	SP18-995-001_Region_1_tv-13_th-12	uni_sr_2x
SP18-995-001	Region_1_tv-3_th-3	21.7629	0.865168	5.87572	0.141789	0.871329	SP18-995-001_Region_1_tv-3_th-3	uni_sr_2x
SP18-995-001	Region_1_tv-6_th-6	20.5815	0.795672	7.36514	0.209832	0.888998	SP18-995-001_Region_1_tv-6_th-6	uni_sr_2x
SP18-995-001	Region_1_tv-6_th-7	20.2188	0.785204	7.7785	0.219509	0.873465	SP18-995-001_Region_1_tv-6_th-7	uni_sr_2x
SP18-995-001	Region_1_tv-7_th-7	19.3977	0.788567	7.32718	0.219431	0.812159	SP18-995-001_Region_1_tv-7_th-7	uni_sr_2x
SP18-995-001	Region_1_tv-8_th-6	19.2232	0.744428	8.11077	0.244889	0.848544	SP18-995-001_Region_1_tv-8_th-6	uni_sr_2x
SP18-995-001	Region_1_tv-8_th-7	20.4491	0.809231	6.96474	0.199889	0.859988	SP18-995-001_Region_1_tv-8_th-7	uni_sr_2x
SP18-995-001	Region_1_tv-8_th-8	18.9372	0.720619	8.56053	0.266318	0.834889	SP18-995-001_Region_1_tv-8_th-8	uni_sr_2x
SP18-995-001	Region_1_tv-9_th-12	18.4162	0.734429	8.26687	0.243633	0.800966	SP18-995-001_Region_1_tv-9_th-12	uni_sr_2x
SP18-995-001	Region_1_tv-9_th-3	20.2834	0.807333	7.14938	0.187336	0.870597	SP18-995-001_Region_1_tv-9_th-3	uni_sr_2x
SP18-995-001	Region_1_tv-9_th-6	18.0886	0.714186	8.92052	0.266208	0.826031	SP18-995-001_Region_1_tv-9_th-6	uni_sr_2x
SP18-133-001	Region_1_tv-15_th-9	18.292	0.709223	8.50683	0.262027	0.80591	SP18-133-001_Region_1_tv-15_th-9	uni_sr_3x
SP18-133-001	Region_1_tv-22_th-15	20.0917	0.789631	6.84584	0.216762	0.84833	SP18-133-001_Region_1_tv-22_th-15	uni_sr_3x
SP18-133-001	Region_1_tv-22_th-16	19.4274	0.783669	6.55355	0.218161	0.792496	SP18-133-001_Region_1_tv-22_th-16	uni_sr_3x
SP18-133-001	Region_1_tv-23_th-16	17.232	0.63803	8.48042	0.325062	0.775974	SP18-133-001_Region_1_tv-23_th-16	uni_sr_3x
SP18-133-001	Region_1_tv-24_th-16	16.6621	0.553585	9.53245	0.345212	0.76104	SP18-133-001_Region_1_tv-24_th-16	uni_sr_3x
SP18-133-001	Region_1_tv-25_th-15	13.3053	0.407899	9.79245	0.408007	0.495378	SP18-133-001_Region_1_tv-25_th-15	uni_sr_3x
SP18-133-001	Region_1_tv-6_th-5	20.2261	0.837313	5.90008	0.167633	0.825687	SP18-133-001_Region_1_tv-6_th-5	uni_sr_3x
SP18-133-001	Region_1_tv-6_th-8	21.9134	0.856278	5.71216	0.170463	0.846358	SP18-133-001_Region_1_tv-6_th-8	uni_sr_3x
SP18-133-001	Region_1_tv-7_th-8	19.7912	0.776265	6.84985	0.232565	0.778685	SP18-133-001_Region_1_tv-7_th-8	uni_sr_3x
SP18-133-001	Region_1_tv-8_th-4	15.7486	0.537331	8.96357	0.353765	0.607909	SP18-133-001_Region_1_tv-8_th-4	uni_sr_3x
SP18-133-001	Region_1_tv-8_th-7	15.5423	0.500642	9.47739	0.387059	0.576774	SP18-133-001_Region_1_tv-8_th-7	uni_sr_3x
SP18-133-001	Region_1_tv-9_th-8	17.382	0.592615	9.11216	0.347994	0.618561	SP18-133-001_Region_1_tv-9_th-8	uni_sr_3x
SP18-1739-001	Region_1_tv-12_th-11	19.3319	0.763214	7.56297	0.23135	0.813096	SP18-1739-001_Region_1_tv-12_th-11	uni_sr_3x
SP18-1739-001	Region_1_tv-13_th-9	21.9758	0.835069	6.26654	0.175553	0.89005	SP18-1739-001_Region_1_tv-13_th-9	uni_sr_3x
SP18-1739-001	Region_1_tv-16_th-14	19.1442	0.784817	6.72017	0.195332	0.820823	SP18-1739-001_Region_1_tv-16_th-14	uni_sr_3x
SP18-1739-001	Region_1_tv-17_th-12	19.1758	0.786992	6.65276	0.192702	0.806454	SP18-1739-001_Region_1_tv-17_th-12	uni_sr_3x
SP18-1739-001	Region_1_tv-17_th-13	18.15	0.687181	7.97545	0.267272	0.789719	SP18-1739-001_Region_1_tv-17_th-13	uni_sr_3x
SP18-1739-001	Region_1_tv-18_th-12	17.0103	0.663688	8.34983	0.277394	0.799404	SP18-1739-001_Region_1_tv-18_th-12	uni_sr_3x
SP18-1739-001	Region_1_tv-2_th-6	17.2815	0.662745	8.71812	0.276204	0.770855	SP18-1739-001_Region_1_tv-2_th-6	uni_sr_3x
SP18-1739-001	Region_1_tv-4_th-3	18.6725	0.673297	7.83451	0.268941	0.724043	SP18-1739-001_Region_1_tv-4_th-3	uni_sr_3x
SP18-1739-001	Region_1_tv-7_th-8	17.4792	0.516314	9.2356	0.385318	0.578695	SP18-1739-001_Region_1_tv-7_th-8	uni_sr_3x
SP18-1739-001	Region_1_tv-8_th-6	17.6485	0.654721	8.8148	0.295733	0.779061	SP18-1739-001_Region_1_tv-8_th-6	uni_sr_3x
SP18-1739-001	Region_1_tv-8_th-7	19.5516	0.75287	7.93165	0.235993	0.847909	SP18-1739-001_Region_1_tv-8_th-7	uni_sr_3x
SP18-1739-001	Region_1_tv-9_th-6	18.5168	0.708115	8.42544	0.273431	0.8339	SP18-1739-001_Region_1_tv-9_th-6	uni_sr_3x
SP18-245-001	Region_1_tv-3_th-27	14.9487	0.655702	8.93397	0.331398	0.735933	SP18-245-001_Region_1_tv-3_th-27	uni_sr_3x
SP18-245-001	Region_1_tv-3_th-28	13.8098	0.603868	9.21337	0.374624	0.667932	SP18-245-001_Region_1_tv-3_th-28	uni_sr_3x
SP18-245-001	Region_1_tv-4_th-23	15.247	0.628777	8.79574	0.326777	0.728826	SP18-245-001_Region_1_tv-4_th-23	uni_sr_3x
SP18-245-001	Region_1_tv-4_th-25	17.5816	0.737156	7.7585	0.249914	0.840811	SP18-245-001_Region_1_tv-4_th-25	uni_sr_3x
SP18-245-001	Region_1_tv-4_th-26	17.8006	0.802464	6.819	0.219342	0.822196	SP18-245-001_Region_1_tv-4_th-26	uni_sr_3x
SP18-245-001	Region_1_tv-6_th-22	16.6274	0.621379	9.0683	0.344272	0.740996	SP18-245-001_Region_1_tv-6_th-22	uni_sr_3x
SP18-245-001	Region_1_tv-6_th-23	16.5513	0.688685	8.42525	0.277981	0.798862	SP18-245-001_Region_1_tv-6_th-23	uni_sr_3x
SP18-245-001	Region_1_tv-6_th-24	17.3662	0.701081	7.82827	0.263846	0.803391	SP18-245-001_Region_1_tv-6_th-24	uni_sr_3x
SP18-245-001	Region_1_tv-6_th-28	17.4105	0.744672	7.82023	0.25132	0.827636	SP18-245-001_Region_1_tv-6_th-28	uni_sr_3x
SP18-245-001	Region_1_tv-7_th-22	16.5759	0.597348	9.12888	0.343868	0.66008	SP18-245-001_Region_1_tv-7_th-22	uni_sr_3x
SP18-245-001	Region_1_tv-7_th-27	17.067	0.696527	7.77727	0.27731	0.775955	SP18-245-001_Region_1_tv-7_th-27	uni_sr_3x
SP18-245-001	Region_1_tv-7_th-28	15.0446	0.614647	9.16091	0.331105	0.692825	SP18-245-001_Region_1_tv-7_th-28	uni_sr_3x
SP18-29-001	Region_1_tv-11_th-11	21.0933	0.848275	5.37779	0.167449	0.809594	SP18-29-001_Region_1_tv-11_th-11	uni_sr_3x
SP18-29-001	Region_1_tv-11_th-12	16.9731	0.646527	8.44566	0.290521	0.767704	SP18-29-001_Region_1_tv-11_th-12	uni_sr_3x
SP18-29-001	Region_1_tv-11_th-13	15.747	0.562817	9.04635	0.340745	0.691241	SP18-29-001_Region_1_tv-11_th-13	uni_sr_3x
SP18-29-001	Region_1_tv-12_th-10	26.5235	0.95308	3.54536	0.131993	0.764214	SP18-29-001_Region_1_tv-12_th-10	uni_sr_3x
SP18-29-001	Region_1_tv-12_th-13	15.0288	0.507565	9.57042	0.356572	0.615632	SP18-29-001_Region_1_tv-12_th-13	uni_sr_3x
SP18-29-001	Region_1_tv-13_th-11	15.4129	0.487392	9.72446	0.377825	0.614693	SP18-29-001_Region_1_tv-13_th-11	uni_sr_3x
SP18-29-001	Region_1_tv-17_th-15	16.2739	0.544041	9.24091	0.352481	0.689582	SP18-29-001_Region_1_tv-17_th-15	uni_sr_3x
SP18-29-001	Region_1_tv-20_th-22	20.3198	0.798345	5.92665	0.209209	0.782439	SP18-29-001_Region_1_tv-20_th-22	uni_sr_3x
SP18-29-001	Region_1_tv-3_th-2	19.9786	0.848007	5.60809	0.16409	0.770191	SP18-29-001_Region_1_tv-3_th-2	uni_sr_3x
SP18-29-001	Region_1_tv-6_th-7	20.4197	0.84236	5.94958	0.173777	0.803697	SP18-29-001_Region_1_tv-6_th-7	uni_sr_3x
SP18-29-001	Region_1_tv-7_th-5	19.641	0.812843	5.80661	0.17772	0.753282	SP18-29-001_Region_1_tv-7_th-5	uni_sr_3x
SP18-29-001	Region_1_tv-7_th-6	15.3386	0.5262	9.05008	0.347044	0.690197	SP18-29-001_Region_1_tv-7_th-6	uni_sr_3x
SP18-3502-001	Region_1_tv-11_th-9	18.3395	0.767534	6.92468	0.212904	0.744463	SP18-3502-001_Region_1_tv-11_th-9	uni_sr_3x
SP18-3502-001	Region_1_tv-12_th-7	18.7299	0.758544	7.14296	0.217836	0.823939	SP18-3502-001_Region_1_tv-12_th-7	uni_sr_3x
SP18-3502-001	Region_1_tv-12_th-8	17.4065	0.653366	8.29366	0.301905	0.753081	SP18-3502-001_Region_1_tv-12_th-8	uni_sr_3x
SP18-3502-001	Region_1_tv-14_th-8	16.9578	0.604527	8.70897	0.32556	0.768508	SP18-3502-001_Region_1_tv-14_th-8	uni_sr_3x
SP18-3502-001	Region_1_tv-17_th-13	18.652	0.758642	7.34335	0.235988	0.797311	SP18-3502-001_Region_1_tv-17_th-13	uni_sr_3x
SP18-3502-001	Region_1_tv-20_th-19	18.9208	0.7767	6.92032	0.214394	0.796418	SP18-3502-001_Region_1_tv-20_th-19	uni_sr_3x
SP18-3502-001	Region_1_tv-21_th-19	18.0391	0.680237	8.46568	0.283208	0.792506	SP18-3502-001_Region_1_tv-21_th-19	uni_sr_3x
SP18-3502-001	Region_1_tv-22_th-19	17.846	0.666089	8.62915	0.294993	0.793338	SP18-3502-001_Region_1_tv-22_th-19	uni_sr_3x
SP18-3502-001	Region_1_tv-2_th-10	18.3717	0.598389	9.17697	0.364119	0.642959	SP18-3502-001_Region_1_tv-2_th-10	uni_sr_3x
SP18-3502-001	Region_1_tv-2_th-11	18.8158	0.715936	8.39188	0.284709	0.754403	SP18-3502-001_Region_1_tv-2_th-11	uni_sr_3x
SP18-3502-001	Region_1_tv-2_th-9	17.5181	0.582628	9.078	0.353104	0.669204	SP18-3502-001_Region_1_tv-2_th-9	uni_sr_3x
SP18-3502-001	Region_1_tv-3_th-7	16.5339	0.48355	9.01929	0.388618	0.625479	SP18-3502-001_Region_1_tv-3_th-7	uni_sr_3x
SP18-3529-001	Region_1_tv-12_th-14	19.1717	0.709767	7.85354	0.26036	0.812163	SP18-3529-001_Region_1_tv-12_th-14	uni_sr_3x
SP18-3529-001	Region_1_tv-12_th-15	19.3703	0.676331	7.80033	0.270715	0.828536	SP18-3529-001_Region_1_tv-12_th-15	uni_sr_3x
SP18-3529-001	Region_1_tv-13_th-18	21.5263	0.842738	5.37176	0.147383	0.802535	SP18-3529-001_Region_1_tv-13_th-18	uni_sr_3x
SP18-3529-001	Region_1_tv-15_th-23	20.4925	0.829203	5.92037	0.165659	0.774094	SP18-3529-001_Region_1_tv-15_th-23	uni_sr_3x
SP18-3529-001	Region_1_tv-3_th-5	17.7736	0.632129	8.04495	0.31003	0.70201	SP18-3529-001_Region_1_tv-3_th-5	uni_sr_3x
SP18-3529-001	Region_1_tv-4_th-3	19.1697	0.716227	8.10935	0.255273	0.806173	SP18-3529-001_Region_1_tv-4_th-3	uni_sr_3x
SP18-3529-001	Region_1_tv-5_th-3	17.8968	0.661135	8.81124	0.304608	0.736691	SP18-3529-001_Region_1_tv-5_th-3	uni_sr_3x
SP18-3529-001	Region_1_tv-6_th-3	18.6518	0.724683	7.87016	0.251501	0.783021	SP18-3529-001_Region_1_tv-6_th-3	uni_sr_3x
SP18-3529-001	Region_1_tv-6_th-4	17.8671	0.657713	8.81982	0.284744	0.767417	SP18-3529-001_Region_1_tv-6_th-4	uni_sr_3x
SP18-3529-001	Region_1_tv-7_th-10	20.3348	0.825187	6.20892	0.180346	0.839969	SP18-3529-001_Region_1_tv-7_th-10	uni_sr_3x
SP18-3529-001	Region_1_tv-8_th-10	22.2592	0.861147	5.32274	0.165579	0.862035	SP18-3529-001_Region_1_tv-8_th-10	uni_sr_3x
SP18-3529-001	Region_1_tv-9_th-16	18.2189	0.588476	8.39837	0.323534	0.671612	SP18-3529-001_Region_1_tv-9_th-16	uni_sr_3x
SP18-3790-001	Region_1_tv-13_th-10	27.2564	0.959603	4.00977	0.110666	0.777747	SP18-3790-001_Region_1_tv-13_th-10	uni_sr_3x
SP18-3790-001	Region_1_tv-16_th-14	18.8156	0.782015	6.97591	0.200923	0.83574	SP18-3790-001_Region_1_tv-16_th-14	uni_sr_3x
SP18-3790-001	Region_1_tv-16_th-15	19.6691	0.787179	6.87156	0.211233	0.811992	SP18-3790-001_Region_1_tv-16_th-15	uni_sr_3x
SP18-3790-001	Region_1_tv-17_th-13	17.2536	0.623394	8.32312	0.338823	0.667747	SP18-3790-001_Region_1_tv-17_th-13	uni_sr_3x
SP18-3790-001	Region_1_tv-17_th-14	18.0227	0.702881	7.97007	0.274353	0.717576	SP18-3790-001_Region_1_tv-17_th-14	uni_sr_3x
SP18-3790-001	Region_1_tv-18_th-12	17.1442	0.731212	7.50347	0.311275	0.677615	SP18-3790-001_Region_1_tv-18_th-12	uni_sr_3x
SP18-3790-001	Region_1_tv-18_th-13	19.3627	0.65674	8.36424	0.351988	0.633978	SP18-3790-001_Region_1_tv-18_th-13	uni_sr_3x
SP18-3790-001	Region_1_tv-4_th-3	24.755	0.892374	5.78575	0.174747	0.768017	SP18-3790-001_Region_1_tv-4_th-3	uni_sr_3x
SP18-3790-001	Region_1_tv-4_th-4	16.3524	0.646678	8.90115	0.302678	0.644032	SP18-3790-001_Region_1_tv-4_th-4	uni_sr_3x
SP18-3790-001	Region_1_tv-5_th-2	18.2524	0.688954	8.17843	0.247546	0.772381	SP18-3790-001_Region_1_tv-5_th-2	uni_sr_3x
SP18-3790-001	Region_1_tv-5_th-3	16.4575	0.366911	9.74482	0.426974	0.583011	SP18-3790-001_Region_1_tv-5_th-3	uni_sr_3x
SP18-3790-001	Region_1_tv-5_th-4	16.4828	0.610029	9.10819	0.320985	0.691664	SP18-3790-001_Region_1_tv-5_th-4	uni_sr_3x
SP18-3907-001	Region_1_tv-13_th-12	19.0151	0.826841	5.68969	0.204624	0.783941	SP18-3907-001_Region_1_tv-13_th-12	uni_sr_3x
SP18-3907-001	Region_1_tv-13_th-17	17.8206	0.711748	6.97353	0.230555	0.786887	SP18-3907-001_Region_1_tv-13_th-17	uni_sr_3x
SP18-3907-001	Region_1_tv-13_th-18	16.5089	0.458375	9.43191	0.392328	0.595955	SP18-3907-001_Region_1_tv-13_th-18	uni_sr_3x
SP18-3907-001	Region_1_tv-14_th-13	16.2493	0.501679	9.48991	0.388046	0.436037	SP18-3907-001_Region_1_tv-14_th-13	uni_sr_3x
SP18-3907-001	Region_1_tv-15_th-12	17.0552	0.547972	9.58958	0.365544	0.597747	SP18-3907-001_Region_1_tv-15_th-12	uni_sr_3x
SP18-3907-001	Region_1_tv-15_th-13	15.254	0.308633	9.81642	0.422796	0.239686	SP18-3907-001_Region_1_tv-15_th-13	uni_sr_3x
SP18-3907-001	Region_1_tv-15_th-14	18.7616	0.622734	8.42977	0.33513	0.622072	SP18-3907-001_Region_1_tv-15_th-14	uni_sr_3x
SP18-3907-001	Region_1_tv-19_th-10	15.9314	0.501438	9.49746	0.378916	0.615074	SP18-3907-001_Region_1_tv-19_th-10	uni_sr_3x
SP18-3907-001	Region_1_tv-21_th-9	16.7538	0.630643	8.75836	0.308103	0.690271	SP18-3907-001_Region_1_tv-21_th-9	uni_sr_3x
SP18-3907-001	Region_1_tv-4_th-25	18.7952	0.786151	6.53956	0.204462	0.845581	SP18-3907-001_Region_1_tv-4_th-25	uni_sr_3x
SP18-3907-001	Region_1_tv-5_th-25	17.8011	0.717694	7.48182	0.240674	0.834185	SP18-3907-001_Region_1_tv-5_th-25	uni_sr_3x
SP18-3907-001	Region_1_tv-6_th-5	22.2464	0.730797	6.29299	0.291128	0.60994	SP18-3907-001_Region_1_tv-6_th-5	uni_sr_3x
SP18-4368-001	Region_1_tv-13_th-10	17.9265	0.647924	8.94667	0.283409	0.719014	SP18-4368-001_Region_1_tv-13_th-10	uni_sr_3x
SP18-4368-001	Region_1_tv-13_th-8	18.1558	0.789712	6.80124	0.208913	0.82667	SP18-4368-001_Region_1_tv-13_th-8	uni_sr_3x
SP18-4368-001	Region_1_tv-13_th-9	17.5773	0.601319	9.03085	0.321611	0.710405	SP18-4368-001_Region_1_tv-13_th-9	uni_sr_3x
SP18-4368-001	Region_1_tv-16_th-14	19.132	0.773555	6.83648	0.216672	0.828312	SP18-4368-001_Region_1_tv-16_th-14	uni_sr_3x
SP18-4368-001	Region_1_tv-16_th-15	19.9558	0.821157	5.78913	0.172791	0.848059	SP18-4368-001_Region_1_tv-16_th-15	uni_sr_3x
SP18-4368-001	Region_1_tv-19_th-18	16.4241	0.475937	9.16918	0.366475	0.679485	SP18-4368-001_Region_1_tv-19_th-18	uni_sr_3x
SP18-4368-001	Region_1_tv-20_th-17	17.9036	0.671991	8.36897	0.281483	0.798225	SP18-4368-001_Region_1_tv-20_th-17	uni_sr_3x
SP18-4368-001	Region_1_tv-21_th-16	18.3466	0.726324	7.94565	0.246921	0.834162	SP18-4368-001_Region_1_tv-21_th-16	uni_sr_3x
SP18-4368-001	Region_1_tv-21_th-17	18.7308	0.747533	7.50458	0.250372	0.841086	SP18-4368-001_Region_1_tv-21_th-17	uni_sr_3x
SP18-4368-001	Region_1_tv-21_th-18	16.2927	0.608062	9.17693	0.309172	0.784717	SP18-4368-001_Region_1_tv-21_th-18	uni_sr_3x
SP18-4368-001	Region_1_tv-5_th-3	16.0576	0.60359	8.99668	0.295399	0.709072	SP18-4368-001_Region_1_tv-5_th-3	uni_sr_3x
SP18-4368-001	Region_1_tv-9_th-5	16.422	0.606002	9.09759	0.315117	0.720155	SP18-4368-001_Region_1_tv-9_th-5	uni_sr_3x
SP18-4411-001	Region_1_tv-12_th-13	17.5092	0.654212	8.73635	0.292864	0.746582	SP18-4411-001_Region_1_tv-12_th-13	uni_sr_3x
SP18-4411-001	Region_1_tv-13_th-12	15.0875	0.553023	9.16418	0.342366	0.742452	SP18-4411-001_Region_1_tv-13_th-12	uni_sr_3x
SP18-4411-001	Region_1_tv-13_th-13	17.0131	0.677047	7.74184	0.277873	0.796977	SP18-4411-001_Region_1_tv-13_th-13	uni_sr_3x
SP18-4411-001	Region_1_tv-19_th-16	15.9061	0.614961	7.6752	0.292187	0.701563	SP18-4411-001_Region_1_tv-19_th-16	uni_sr_3x
SP18-4411-001	Region_1_tv-19_th-18	18.3624	0.725279	7.55187	0.250894	0.798753	SP18-4411-001_Region_1_tv-19_th-18	uni_sr_3x
SP18-4411-001	Region_1_tv-20_th-16	15.9832	0.600548	8.45639	0.314315	0.717412	SP18-4411-001_Region_1_tv-20_th-16	uni_sr_3x
SP18-4411-001	Region_1_tv-20_th-17	18.3479	0.694196	7.38303	0.267658	0.762013	SP18-4411-001_Region_1_tv-20_th-17	uni_sr_3x
SP18-4411-001	Region_1_tv-20_th-18	17.5935	0.686505	7.93631	0.269266	0.757319	SP18-4411-001_Region_1_tv-20_th-18	uni_sr_3x
SP18-4411-001	Region_1_tv-21_th-18	17.4053	0.675225	7.7197	0.248688	0.768236	SP18-4411-001_Region_1_tv-21_th-18	uni_sr_3x
SP18-4411-001	Region_1_tv-2_th-2	19.2724	0.800893	6.71645	0.181376	0.779345	SP18-4411-001_Region_1_tv-2_th-2	uni_sr_3x
SP18-4411-001	Region_1_tv-3_th-3	19.2373	0.822946	6.0086	0.16359	0.763646	SP18-4411-001_Region_1_tv-3_th-3	uni_sr_3x
SP18-4411-001	Region_1_tv-4_th-3	19.0788	0.810155	6.65365	0.181823	0.769096	SP18-4411-001_Region_1_tv-4_th-3	uni_sr_3x
SP18-4971-001	Region_1_tv-10_th-10	16.6117	0.579146	9.09752	0.358223	0.596375	SP18-4971-001_Region_1_tv-10_th-10	uni_sr_3x
SP18-4971-001	Region_1_tv-10_th-8	15.8819	0.65129	9.41197	0.326032	0.712955	SP18-4971-001_Region_1_tv-10_th-8	uni_sr_3x
SP18-4971-001	Region_1_tv-2_th-3	18.0911	0.560936	8.64694	0.38131	0.614665	SP18-4971-001_Region_1_tv-2_th-3	uni_sr_3x
SP18-4971-001	Region_1_tv-3_th-5	15.889	0.514845	9.65324	0.375929	0.512298	SP18-4971-001_Region_1_tv-3_th-5	uni_sr_3x
SP18-4971-001	Region_1_tv-3_th-6	17.4769	0.706541	8.70628	0.28639	0.778048	SP18-4971-001_Region_1_tv-3_th-6	uni_sr_3x
SP18-4971-001	Region_1_tv-3_th-7	16.9889	0.583899	9.11989	0.36396	0.616546	SP18-4971-001_Region_1_tv-3_th-7	uni_sr_3x
SP18-4971-001	Region_1_tv-4_th-5	20.1941	0.756593	7.00205	0.250087	0.752763	SP18-4971-001_Region_1_tv-4_th-5	uni_sr_3x
SP18-4971-001	Region_1_tv-4_th-6	21.3041	0.842833	6.48185	0.172231	0.886063	SP18-4971-001_Region_1_tv-4_th-6	uni_sr_3x
SP18-4971-001	Region_1_tv-4_th-7	18.6577	0.742959	7.55363	0.25296	0.849142	SP18-4971-001_Region_1_tv-4_th-7	uni_sr_3x
SP18-4971-001	Region_1_tv-5_th-6	21.0612	0.834569	6.74406	0.184454	0.901598	SP18-4971-001_Region_1_tv-5_th-6	uni_sr_3x
SP18-4971-001	Region_1_tv-8_th-10	18.7717	0.752547	7.84022	0.252482	0.801022	SP18-4971-001_Region_1_tv-8_th-10	uni_sr_3x
SP18-4971-001	Region_1_tv-9_th-10	15.7401	0.530178	9.51541	0.370122	0.596242	SP18-4971-001_Region_1_tv-9_th-10	uni_sr_3x
SP18-5025-001	Region_1_tv-5_th-4	17.0879	0.670833	8.30746	0.30755	0.792712	SP18-5025-001_Region_1_tv-5_th-4	uni_sr_3x
SP18-5025-001	Region_1_tv-6_th-15	17.8481	0.728241	8.83527	0.26767	0.825305	SP18-5025-001_Region_1_tv-6_th-15	uni_sr_3x
SP18-5025-001	Region_1_tv-6_th-2	18.942	0.808732	6.8726	0.18334	0.848228	SP18-5025-001_Region_1_tv-6_th-2	uni_sr_3x
SP18-5025-001	Region_1_tv-6_th-3	17.1511	0.693036	8.68066	0.297689	0.80587	SP18-5025-001_Region_1_tv-6_th-3	uni_sr_3x
SP18-5025-001	Region_1_tv-6_th-9	16.6108	0.608649	9.4931	0.32978	0.754381	SP18-5025-001_Region_1_tv-6_th-9	uni_sr_3x
SP18-5025-001	Region_1_tv-7_th-8	17.3626	0.678911	8.60088	0.283368	0.831221	SP18-5025-001_Region_1_tv-7_th-8	uni_sr_3x
SP18-5025-001	Region_1_tv-7_th-9	18.0423	0.73998	7.7411	0.253702	0.830157	SP18-5025-001_Region_1_tv-7_th-9	uni_sr_3x
SP18-5025-001	Region_1_tv-8_th-10	20.7421	0.852843	5.89861	0.182457	0.895861	SP18-5025-001_Region_1_tv-8_th-10	uni_sr_3x
SP18-5025-001	Region_1_tv-8_th-15	18.1756	0.717893	8.85861	0.266707	0.844922	SP18-5025-001_Region_1_tv-8_th-15	uni_sr_3x
SP18-5025-001	Region_1_tv-9_th-16	17.9236	0.725604	8.78038	0.267583	0.845536	SP18-5025-001_Region_1_tv-9_th-16	uni_sr_3x
SP18-5025-001	Region_1_tv-9_th-8	17.0854	0.660035	9.4359	0.304486	0.79843	SP18-5025-001_Region_1_tv-9_th-8	uni_sr_3x
SP18-5025-001	Region_1_tv-9_th-9	16.8323	0.652541	9.32253	0.298752	0.787301	SP18-5025-001_Region_1_tv-9_th-9	uni_sr_3x
SP18-504-001	Region_1_tv-11_th-12	16.5568	0.510228	9.04573	0.359866	0.597789	SP18-504-001_Region_1_tv-11_th-12	uni_sr_3x
SP18-504-001	Region_1_tv-27_th-22	18.0662	0.5976	8.55251	0.309069	0.670628	SP18-504-001_Region_1_tv-27_th-22	uni_sr_3x
SP18-504-001	Region_1_tv-30_th-26	20.5131	0.793646	6.45816	0.196455	0.832821	SP18-504-001_Region_1_tv-30_th-26	uni_sr_3x
SP18-504-001	Region_1_tv-30_th-27	19.7205	0.751533	6.70617	0.235632	0.798829	SP18-504-001_Region_1_tv-30_th-27	uni_sr_3x
SP18-504-001	Region_1_tv-31_th-26	19.4706	0.757251	7.32115	0.223089	0.825594	SP18-504-001_Region_1_tv-31_th-26	uni_sr_3x
SP18-504-001	Region_1_tv-31_th-27	19.0306	0.725037	7.92516	0.245328	0.836291	SP18-504-001_Region_1_tv-31_th-27	uni_sr_3x
SP18-504-001	Region_1_tv-32_th-25	21.1425	0.828592	6.12302	0.191741	0.856395	SP18-504-001_Region_1_tv-32_th-25	uni_sr_3x
SP18-504-001	Region_1_tv-32_th-26	20.1571	0.786522	6.82461	0.209445	0.850365	SP18-504-001_Region_1_tv-32_th-26	uni_sr_3x
SP18-504-001	Region_1_tv-32_th-27	17.7579	0.705326	7.62391	0.247506	0.737179	SP18-504-001_Region_1_tv-32_th-27	uni_sr_3x
SP18-504-001	Region_1_tv-6_th-8	16.8976	0.61231	8.77353	0.289462	0.708306	SP18-504-001_Region_1_tv-6_th-8	uni_sr_3x
SP18-504-001	Region_1_tv-8_th-7	16.5229	0.542047	9.02566	0.36848	0.681528	SP18-504-001_Region_1_tv-8_th-7	uni_sr_3x
SP18-504-001	Region_1_tv-9_th-6	17.2439	0.609641	8.97102	0.336777	0.715333	SP18-504-001_Region_1_tv-9_th-6	uni_sr_3x
SP18-5453-001	Region_1_tv-10_th-7	13.0197	0.516874	9.3692	0.390212	0.60371	SP18-5453-001_Region_1_tv-10_th-7	uni_sr_3x
SP18-5453-001	Region_1_tv-11_th-8	18.183	0.751699	7.69393	0.25177	0.801333	SP18-5453-001_Region_1_tv-11_th-8	uni_sr_3x
SP18-5453-001	Region_1_tv-12_th-18	15.9341	0.623506	9.40474	0.326121	0.728869	SP18-5453-001_Region_1_tv-12_th-18	uni_sr_3x
SP18-5453-001	Region_1_tv-16_th-6	16.7467	0.647398	8.90872	0.297702	0.775234	SP18-5453-001_Region_1_tv-16_th-6	uni_sr_3x
SP18-5453-001	Region_1_tv-17_th-12	16.0863	0.626252	9.724	0.347196	0.674307	SP18-5453-001_Region_1_tv-17_th-12	uni_sr_3x
SP18-5453-001	Region_1_tv-17_th-13	16.8824	0.689129	9.06142	0.305347	0.725467	SP18-5453-001_Region_1_tv-17_th-13	uni_sr_3x
SP18-5453-001	Region_1_tv-17_th-14	16.8051	0.670424	8.7252	0.302365	0.736046	SP18-5453-001_Region_1_tv-17_th-14	uni_sr_3x
SP18-5453-001	Region_1_tv-17_th-3	14.7887	0.37977	9.99683	0.421038	0.484932	SP18-5453-001_Region_1_tv-17_th-3	uni_sr_3x
SP18-5453-001	Region_1_tv-17_th-4	16.4389	0.61456	9.74522	0.340582	0.714112	SP18-5453-001_Region_1_tv-17_th-4	uni_sr_3x
SP18-5453-001	Region_1_tv-17_th-5	16.9185	0.625906	9.22228	0.319448	0.747693	SP18-5453-001_Region_1_tv-17_th-5	uni_sr_3x
SP18-5453-001	Region_1_tv-17_th-6	14.1605	0.347054	9.9107	0.416408	0.479761	SP18-5453-001_Region_1_tv-17_th-6	uni_sr_3x
SP18-5453-001	Region_1_tv-18_th-12	16.3342	0.62336	9.75092	0.343331	0.661937	SP18-5453-001_Region_1_tv-18_th-12	uni_sr_3x
SP18-995-001	Region_1_tv-10_th-5	19.0072	0.782589	7.66278	0.218906	0.859396	SP18-995-001_Region_1_tv-10_th-5	uni_sr_3x
SP18-995-001	Region_1_tv-13_th-12	20.657	0.82076	6.13119	0.202269	0.839979	SP18-995-001_Region_1_tv-13_th-12	uni_sr_3x
SP18-995-001	Region_1_tv-3_th-3	21.1587	0.860739	5.88725	0.144276	0.855436	SP18-995-001_Region_1_tv-3_th-3	uni_sr_3x
SP18-995-001	Region_1_tv-6_th-6	20.5547	0.792872	7.38271	0.214961	0.888908	SP18-995-001_Region_1_tv-6_th-6	uni_sr_3x
SP18-995-001	Region_1_tv-6_th-7	19.7312	0.775246	7.7699	0.227562	0.857237	SP18-995-001_Region_1_tv-6_th-7	uni_sr_3x
SP18-995-001	Region_1_tv-7_th-7	19.2684	0.783077	7.3567	0.222535	0.810012	SP18-995-001_Region_1_tv-7_th-7	uni_sr_3x
SP18-995-001	Region_1_tv-8_th-6	19.389	0.742557	8.09085	0.246933	0.853573	SP18-995-001_Region_1_tv-8_th-6	uni_sr_3x
SP18-995-001	Region_1_tv-8_th-7	20.3332	0.804416	6.97454	0.204099	0.854766	SP18-995-001_Region_1_tv-8_th-7	uni_sr_3x
SP18-995-001	Region_1_tv-8_th-8	18.7207	0.714943	8.59919	0.272188	0.825496	SP18-995-001_Region_1_tv-8_th-8	uni_sr_3x
SP18-995-001	Region_1_tv-9_th-12	18.3372	0.72891	8.26429	0.24626	0.796841	SP18-995-001_Region_1_tv-9_th-12	uni_sr_3x
SP18-995-001	Region_1_tv-9_th-3	19.9819	0.80142	7.17839	0.191947	0.85999	SP18-995-001_Region_1_tv-9_th-3	uni_sr_3x
SP18-995-001	Region_1_tv-9_th-6	18.223	0.712903	8.91044	0.26763	0.830926	SP18-995-001_Region_1_tv-9_th-6	uni_sr_3x
SP18-133-001	Region_1_tv-15_th-9	17.9763	0.692326	8.54213	0.278229	0.795787	SP18-133-001_Region_1_tv-15_th-9	uni_sr_4x
SP18-133-001	Region_1_tv-22_th-15	19.6698	0.780888	6.88722	0.225639	0.835282	SP18-133-001_Region_1_tv-22_th-15	uni_sr_4x
SP18-133-001	Region_1_tv-22_th-16	19.2994	0.78056	6.5453	0.222332	0.78876	SP18-133-001_Region_1_tv-22_th-16	uni_sr_4x
SP18-133-001	Region_1_tv-23_th-16	17.076	0.631335	8.48587	0.332935	0.768923	SP18-133-001_Region_1_tv-23_th-16	uni_sr_4x
SP18-133-001	Region_1_tv-24_th-16	16.4851	0.542837	9.54629	0.353069	0.754409	SP18-133-001_Region_1_tv-24_th-16	uni_sr_4x
SP18-133-001	Region_1_tv-25_th-15	13.4261	0.401385	9.79335	0.413626	0.501036	SP18-133-001_Region_1_tv-25_th-15	uni_sr_4x
SP18-133-001	Region_1_tv-6_th-5	19.8462	0.828818	5.92067	0.180751	0.807266	SP18-133-001_Region_1_tv-6_th-5	uni_sr_4x
SP18-133-001	Region_1_tv-6_th-8	20.941	0.843444	5.73956	0.190373	0.808805	SP18-133-001_Region_1_tv-6_th-8	uni_sr_4x
SP18-133-001	Region_1_tv-7_th-8	19.1583	0.75977	6.88728	0.249396	0.743245	SP18-133-001_Region_1_tv-7_th-8	uni_sr_4x
SP18-133-001	Region_1_tv-8_th-4	15.0363	0.518527	9.01337	0.372554	0.54584	SP18-133-001_Region_1_tv-8_th-4	uni_sr_4x
SP18-133-001	Region_1_tv-8_th-7	15.3808	0.49423	9.5093	0.396266	0.567092	SP18-133-001_Region_1_tv-8_th-7	uni_sr_4x
SP18-133-001	Region_1_tv-9_th-8	17.3612	0.577009	9.13779	0.360041	0.594783	SP18-133-001_Region_1_tv-9_th-8	uni_sr_4x
SP18-1739-001	Region_1_tv-12_th-11	19.1404	0.749082	7.59195	0.2442	0.802049	SP18-1739-001_Region_1_tv-12_th-11	uni_sr_4x
SP18-1739-001	Region_1_tv-13_th-9	21.6065	0.826722	6.2847	0.180231	0.878911	SP18-1739-001_Region_1_tv-13_th-9	uni_sr_4x
SP18-1739-001	Region_1_tv-16_th-14	18.8981	0.776514	6.72024	0.201531	0.804867	SP18-1739-001_Region_1_tv-16_th-14	uni_sr_4x
SP18-1739-001	Region_1_tv-17_th-12	18.8793	0.779201	6.63674	0.201446	0.790541	SP18-1739-001_Region_1_tv-17_th-12	uni_sr_4x
SP18-1739-001	Region_1_tv-17_th-13	17.6984	0.672595	7.99294	0.277408	0.766398	SP18-1739-001_Region_1_tv-17_th-13	uni_sr_4x
SP18-1739-001	Region_1_tv-18_th-12	16.6097	0.650025	8.33326	0.287604	0.783896	SP18-1739-001_Region_1_tv-18_th-12	uni_sr_4x
SP18-1739-001	Region_1_tv-2_th-6	16.7283	0.639146	8.77857	0.29177	0.741189	SP18-1739-001_Region_1_tv-2_th-6	uni_sr_4x
SP18-1739-001	Region_1_tv-4_th-3	18.1958	0.663337	7.78449	0.281378	0.687025	SP18-1739-001_Region_1_tv-4_th-3	uni_sr_4x
SP18-1739-001	Region_1_tv-7_th-8	17.671	0.515758	9.23751	0.38381	0.587495	SP18-1739-001_Region_1_tv-7_th-8	uni_sr_4x
SP18-1739-001	Region_1_tv-8_th-6	17.3734	0.636952	8.86068	0.308367	0.763836	SP18-1739-001_Region_1_tv-8_th-6	uni_sr_4x
SP18-1739-001	Region_1_tv-8_th-7	19.1551	0.7391	7.94107	0.249152	0.831437	SP18-1739-001_Region_1_tv-8_th-7	uni_sr_4x
SP18-1739-001	Region_1_tv-9_th-6	18.316	0.696114	8.43489	0.284143	0.824583	SP18-1739-001_Region_1_tv-9_th-6	uni_sr_4x
SP18-245-001	Region_1_tv-3_th-27	14.9127	0.644734	8.91807	0.336894	0.738928	SP18-245-001_Region_1_tv-3_th-27	uni_sr_4x
SP18-245-001	Region_1_tv-3_th-28	13.4681	0.587945	9.22611	0.384321	0.647634	SP18-245-001_Region_1_tv-3_th-28	uni_sr_4x
SP18-245-001	Region_1_tv-4_th-23	14.9656	0.614422	8.82982	0.341864	0.711464	SP18-245-001_Region_1_tv-4_th-23	uni_sr_4x
SP18-245-001	Region_1_tv-4_th-25	16.9057	0.721628	7.79897	0.264733	0.820846	SP18-245-001_Region_1_tv-4_th-25	uni_sr_4x
SP18-245-001	Region_1_tv-4_th-26	17.2806	0.793774	6.83338	0.231219	0.802347	SP18-245-001_Region_1_tv-4_th-26	uni_sr_4x
SP18-245-001	Region_1_tv-6_th-22	16.2653	0.60338	9.09194	0.355186	0.717481	SP18-245-001_Region_1_tv-6_th-22	uni_sr_4x
SP18-245-001	Region_1_tv-6_th-23	16.0687	0.67377	8.46877	0.291866	0.77879	SP18-245-001_Region_1_tv-6_th-23	uni_sr_4x
SP18-245-001	Region_1_tv-6_th-24	16.9919	0.690566	7.8606	0.27558	0.792282	SP18-245-001_Region_1_tv-6_th-24	uni_sr_4x
SP18-245-001	Region_1_tv-6_th-28	16.7469	0.72642	7.83881	0.264395	0.794255	SP18-245-001_Region_1_tv-6_th-28	uni_sr_4x
SP18-245-001	Region_1_tv-7_th-22	16.0917	0.576262	9.15827	0.356276	0.615857	SP18-245-001_Region_1_tv-7_th-22	uni_sr_4x
SP18-245-001	Region_1_tv-7_th-27	16.6641	0.686973	7.79567	0.290048	0.759642	SP18-245-001_Region_1_tv-7_th-27	uni_sr_4x
SP18-245-001	Region_1_tv-7_th-28	14.3403	0.590279	9.22624	0.346523	0.659122	SP18-245-001_Region_1_tv-7_th-28	uni_sr_4x
SP18-29-001	Region_1_tv-11_th-11	20.5514	0.842661	5.38602	0.175087	0.783168	SP18-29-001_Region_1_tv-11_th-11	uni_sr_4x
SP18-29-001	Region_1_tv-11_th-12	16.6895	0.634371	8.4559	0.301051	0.752164	SP18-29-001_Region_1_tv-11_th-12	uni_sr_4x
SP18-29-001	Region_1_tv-11_th-13	15.7848	0.553934	9.03843	0.34683	0.691253	SP18-29-001_Region_1_tv-11_th-13	uni_sr_4x
SP18-29-001	Region_1_tv-12_th-10	26.2174	0.952355	3.61716	0.119345	0.750095	SP18-29-001_Region_1_tv-12_th-10	uni_sr_4x
SP18-29-001	Region_1_tv-12_th-13	14.8498	0.494433	9.58108	0.365724	0.598255	SP18-29-001_Region_1_tv-12_th-13	uni_sr_4x
SP18-29-001	Region_1_tv-13_th-11	15.0519	0.473042	9.74158	0.39192	0.583895	SP18-29-001_Region_1_tv-13_th-11	uni_sr_4x
SP18-29-001	Region_1_tv-17_th-15	15.9375	0.530602	9.27628	0.363267	0.661781	SP18-29-001_Region_1_tv-17_th-15	uni_sr_4x
SP18-29-001	Region_1_tv-20_th-22	19.9735	0.794174	5.92022	0.21797	0.761769	SP18-29-001_Region_1_tv-20_th-22	uni_sr_4x
SP18-29-001	Region_1_tv-3_th-2	19.6895	0.842807	5.62107	0.169336	0.745949	SP18-29-001_Region_1_tv-3_th-2	uni_sr_4x
SP18-29-001	Region_1_tv-6_th-7	19.9617	0.835709	5.92255	0.171986	0.77721	SP18-29-001_Region_1_tv-6_th-7	uni_sr_4x
SP18-29-001	Region_1_tv-7_th-5	19.0397	0.808072	5.79439	0.180152	0.704422	SP18-29-001_Region_1_tv-7_th-5	uni_sr_4x
SP18-29-001	Region_1_tv-7_th-6	15.0932	0.513925	9.04412	0.35592	0.671307	SP18-29-001_Region_1_tv-7_th-6	uni_sr_4x
SP18-3502-001	Region_1_tv-11_th-9	18.33	0.761159	6.94995	0.222018	0.731124	SP18-3502-001_Region_1_tv-11_th-9	uni_sr_4x
SP18-3502-001	Region_1_tv-12_th-7	18.3538	0.746945	7.14743	0.228902	0.806961	SP18-3502-001_Region_1_tv-12_th-7	uni_sr_4x
SP18-3502-001	Region_1_tv-12_th-8	17.197	0.644247	8.2661	0.305746	0.734605	SP18-3502-001_Region_1_tv-12_th-8	uni_sr_4x
SP18-3502-001	Region_1_tv-14_th-8	16.7736	0.592985	8.72041	0.333745	0.75429	SP18-3502-001_Region_1_tv-14_th-8	uni_sr_4x
SP18-3502-001	Region_1_tv-17_th-13	18.5509	0.750583	7.3444	0.248297	0.795489	SP18-3502-001_Region_1_tv-17_th-13	uni_sr_4x
SP18-3502-001	Region_1_tv-20_th-19	18.7422	0.766909	6.9245	0.220384	0.785793	SP18-3502-001_Region_1_tv-20_th-19	uni_sr_4x
SP18-3502-001	Region_1_tv-21_th-19	17.9401	0.66894	8.47968	0.294157	0.789987	SP18-3502-001_Region_1_tv-21_th-19	uni_sr_4x
SP18-3502-001	Region_1_tv-22_th-19	17.2065	0.645742	8.70428	0.313629	0.756096	SP18-3502-001_Region_1_tv-22_th-19	uni_sr_4x
SP18-3502-001	Region_1_tv-2_th-10	18.2999	0.574448	9.24023	0.368021	0.647968	SP18-3502-001_Region_1_tv-2_th-10	uni_sr_4x
SP18-3502-001	Region_1_tv-2_th-11	18.4859	0.689212	8.43896	0.300446	0.726519	SP18-3502-001_Region_1_tv-2_th-11	uni_sr_4x
SP18-3502-001	Region_1_tv-2_th-9	17.3963	0.569635	9.0941	0.356581	0.665452	SP18-3502-001_Region_1_tv-2_th-9	uni_sr_4x
SP18-3502-001	Region_1_tv-3_th-7	16.3547	0.478539	8.99519	0.386221	0.611521	SP18-3502-001_Region_1_tv-3_th-7	uni_sr_4x
SP18-3529-001	Region_1_tv-12_th-14	19.2821	0.705411	7.81611	0.2667	0.809381	SP18-3529-001_Region_1_tv-12_th-14	uni_sr_4x
SP18-3529-001	Region_1_tv-12_th-15	19.1034	0.67182	7.81591	0.27568	0.819294	SP18-3529-001_Region_1_tv-12_th-15	uni_sr_4x
SP18-3529-001	Region_1_tv-13_th-18	20.6264	0.835863	5.36379	0.155793	0.7567	SP18-3529-001_Region_1_tv-13_th-18	uni_sr_4x
SP18-3529-001	Region_1_tv-15_th-23	19.9178	0.822919	5.91461	0.176317	0.739547	SP18-3529-001_Region_1_tv-15_th-23	uni_sr_4x
SP18-3529-001	Region_1_tv-3_th-5	17.5443	0.620066	8.08285	0.319889	0.679752	SP18-3529-001_Region_1_tv-3_th-5	uni_sr_4x
SP18-3529-001	Region_1_tv-4_th-3	18.931	0.702914	8.13914	0.267161	0.787535	SP18-3529-001_Region_1_tv-4_th-3	uni_sr_4x
SP18-3529-001	Region_1_tv-5_th-3	17.6551	0.642733	8.8436	0.320495	0.719227	SP18-3529-001_Region_1_tv-5_th-3	uni_sr_4x
SP18-3529-001	Region_1_tv-6_th-3	18.752	0.716334	7.8092	0.259748	0.77782	SP18-3529-001_Region_1_tv-6_th-3	uni_sr_4x
SP18-3529-001	Region_1_tv-6_th-4	17.6026	0.640721	8.8474	0.296427	0.747368	SP18-3529-001_Region_1_tv-6_th-4	uni_sr_4x
SP18-3529-001	Region_1_tv-7_th-10	20.5378	0.819147	6.21467	0.187628	0.839121	SP18-3529-001_Region_1_tv-7_th-10	uni_sr_4x
SP18-3529-001	Region_1_tv-8_th-10	21.5694	0.852536	5.3178	0.17079	0.833864	SP18-3529-001_Region_1_tv-8_th-10	uni_sr_4x
SP18-3529-001	Region_1_tv-9_th-16	18.0296	0.576217	8.40817	0.327843	0.643911	SP18-3529-001_Region_1_tv-9_th-16	uni_sr_4x
SP18-3790-001	Region_1_tv-13_th-10	26.0596	0.959183	4.11753	0.0824843	0.692704	SP18-3790-001_Region_1_tv-13_th-10	uni_sr_4x
SP18-3790-001	Region_1_tv-16_th-14	18.4989	0.773634	6.94025	0.210222	0.826515	SP18-3790-001_Region_1_tv-16_th-14	uni_sr_4x
SP18-3790-001	Region_1_tv-16_th-15	19.4048	0.780614	6.81977	0.221779	0.795685	SP18-3790-001_Region_1_tv-16_th-15	uni_sr_4x
SP18-3790-001	Region_1_tv-17_th-13	17.5363	0.621519	8.3068	0.345028	0.675849	SP18-3790-001_Region_1_tv-17_th-13	uni_sr_4x
SP18-3790-001	Region_1_tv-17_th-14	17.6401	0.692322	7.98775	0.288563	0.693674	SP18-3790-001_Region_1_tv-17_th-14	uni_sr_4x
SP18-3790-001	Region_1_tv-18_th-12	17.2391	0.728631	7.46096	0.30872	0.683731	SP18-3790-001_Region_1_tv-18_th-12	uni_sr_4x
SP18-3790-001	Region_1_tv-18_th-13	19.1205	0.657375	8.3877	0.358412	0.618981	SP18-3790-001_Region_1_tv-18_th-13	uni_sr_4x
SP18-3790-001	Region_1_tv-4_th-3	24.9392	0.897389	5.78979	0.157181	0.777301	SP18-3790-001_Region_1_tv-4_th-3	uni_sr_4x
SP18-3790-001	Region_1_tv-4_th-4	16.2248	0.62527	8.90459	0.320725	0.616227	SP18-3790-001_Region_1_tv-4_th-4	uni_sr_4x
SP18-3790-001	Region_1_tv-5_th-2	18.0951	0.679808	8.16901	0.259095	0.763742	SP18-3790-001_Region_1_tv-5_th-2	uni_sr_4x
SP18-3790-001	Region_1_tv-5_th-3	16.5226	0.367283	9.72192	0.431037	0.582731	SP18-3790-001_Region_1_tv-5_th-3	uni_sr_4x
SP18-3790-001	Region_1_tv-5_th-4	16.1202	0.590255	9.15865	0.335008	0.666288	SP18-3790-001_Region_1_tv-5_th-4	uni_sr_4x
SP18-3907-001	Region_1_tv-13_th-12	18.8473	0.823045	5.70148	0.212923	0.775086	SP18-3907-001_Region_1_tv-13_th-12	uni_sr_4x
SP18-3907-001	Region_1_tv-13_th-17	17.3123	0.704058	6.94642	0.23307	0.757172	SP18-3907-001_Region_1_tv-13_th-17	uni_sr_4x
SP18-3907-001	Region_1_tv-13_th-18	16.5132	0.451415	9.44096	0.395682	0.563839	SP18-3907-001_Region_1_tv-13_th-18	uni_sr_4x
SP18-3907-001	Region_1_tv-14_th-13	16.1061	0.490375	9.5515	0.393278	0.406438	SP18-3907-001_Region_1_tv-14_th-13	uni_sr_4x
SP18-3907-001	Region_1_tv-15_th-12	16.9384	0.532066	9.61383	0.375706	0.585094	SP18-3907-001_Region_1_tv-15_th-12	uni_sr_4x
SP18-3907-001	Region_1_tv-15_th-13	15.3269	0.302515	9.82468	0.425351	0.227436	SP18-3907-001_Region_1_tv-15_th-13	uni_sr_4x
SP18-3907-001	Region_1_tv-15_th-14	18.6069	0.616082	8.41563	0.339376	0.595886	SP18-3907-001_Region_1_tv-15_th-14	uni_sr_4x
SP18-3907-001	Region_1_tv-19_th-10	15.8737	0.492195	9.51179	0.387512	0.600765	SP18-3907-001_Region_1_tv-19_th-10	uni_sr_4x
SP18-3907-001	Region_1_tv-21_th-9	16.1827	0.613401	8.77766	0.320428	0.644843	SP18-3907-001_Region_1_tv-21_th-9	uni_sr_4x
SP18-3907-001	Region_1_tv-4_th-25	18.566	0.777723	6.55094	0.21301	0.83474	SP18-3907-001_Region_1_tv-4_th-25	uni_sr_4x
SP18-3907-001	Region_1_tv-5_th-25	17.3809	0.705691	7.49244	0.249933	0.816672	SP18-3907-001_Region_1_tv-5_th-25	uni_sr_4x
SP18-3907-001	Region_1_tv-6_th-5	22.0816	0.730255	6.25427	0.293494	0.599295	SP18-3907-001_Region_1_tv-6_th-5	uni_sr_4x
SP18-4368-001	Region_1_tv-13_th-10	17.6128	0.627302	8.97339	0.300201	0.697742	SP18-4368-001_Region_1_tv-13_th-10	uni_sr_4x
SP18-4368-001	Region_1_tv-13_th-8	18.0191	0.785673	6.78126	0.211827	0.827027	SP18-4368-001_Region_1_tv-13_th-8	uni_sr_4x
SP18-4368-001	Region_1_tv-13_th-9	17.4324	0.586763	9.06713	0.337174	0.705727	SP18-4368-001_Region_1_tv-13_th-9	uni_sr_4x
SP18-4368-001	Region_1_tv-16_th-14	19.0313	0.768599	6.8524	0.21903	0.823696	SP18-4368-001_Region_1_tv-16_th-14	uni_sr_4x
SP18-4368-001	Region_1_tv-16_th-15	19.6647	0.819224	5.80808	0.179064	0.837771	SP18-4368-001_Region_1_tv-16_th-15	uni_sr_4x
SP18-4368-001	Region_1_tv-19_th-18	16.4366	0.473127	9.15992	0.372005	0.679478	SP18-4368-001_Region_1_tv-19_th-18	uni_sr_4x
SP18-4368-001	Region_1_tv-20_th-17	17.7168	0.661125	8.37466	0.292612	0.787355	SP18-4368-001_Region_1_tv-20_th-17	uni_sr_4x
SP18-4368-001	Region_1_tv-21_th-16	17.9893	0.714668	7.98733	0.257744	0.818886	SP18-4368-001_Region_1_tv-21_th-16	uni_sr_4x
SP18-4368-001	Region_1_tv-21_th-17	18.3841	0.738096	7.5529	0.260976	0.827731	SP18-4368-001_Region_1_tv-21_th-17	uni_sr_4x
SP18-4368-001	Region_1_tv-21_th-18	16.1325	0.590041	9.18272	0.322552	0.775463	SP18-4368-001_Region_1_tv-21_th-18	uni_sr_4x
SP18-4368-001	Region_1_tv-5_th-3	15.7504	0.584235	9.02323	0.310053	0.687727	SP18-4368-001_Region_1_tv-5_th-3	uni_sr_4x
SP18-4368-001	Region_1_tv-9_th-5	16.2242	0.584783	9.12912	0.3307	0.700058	SP18-4368-001_Region_1_tv-9_th-5	uni_sr_4x
SP18-4411-001	Region_1_tv-12_th-13	16.972	0.632385	8.82714	0.310464	0.717455	SP18-4411-001_Region_1_tv-12_th-13	uni_sr_4x
SP18-4411-001	Region_1_tv-13_th-12	14.8484	0.541101	9.17359	0.350185	0.730981	SP18-4411-001_Region_1_tv-13_th-12	uni_sr_4x
SP18-4411-001	Region_1_tv-13_th-13	16.92	0.670881	7.73633	0.283525	0.792482	SP18-4411-001_Region_1_tv-13_th-13	uni_sr_4x
SP18-4411-001	Region_1_tv-19_th-16	15.7249	0.607256	7.69658	0.299455	0.686871	SP18-4411-001_Region_1_tv-19_th-16	uni_sr_4x
SP18-4411-001	Region_1_tv-19_th-18	18.2139	0.718705	7.55489	0.258884	0.794248	SP18-4411-001_Region_1_tv-19_th-18	uni_sr_4x
SP18-4411-001	Region_1_tv-20_th-16	15.816	0.589611	8.45602	0.322841	0.706035	SP18-4411-001_Region_1_tv-20_th-16	uni_sr_4x
SP18-4411-001	Region_1_tv-20_th-17	18.1272	0.685229	7.39967	0.276271	0.75081	SP18-4411-001_Region_1_tv-20_th-17	uni_sr_4x
SP18-4411-001	Region_1_tv-20_th-18	17.1742	0.674405	7.97369	0.278704	0.73497	SP18-4411-001_Region_1_tv-20_th-18	uni_sr_4x
SP18-4411-001	Region_1_tv-21_th-18	17.4273	0.669135	7.6961	0.255596	0.767646	SP18-4411-001_Region_1_tv-21_th-18	uni_sr_4x
SP18-4411-001	Region_1_tv-2_th-2	19.1677	0.795835	6.70273	0.188936	0.771228	SP18-4411-001_Region_1_tv-2_th-2	uni_sr_4x
SP18-4411-001	Region_1_tv-3_th-3	18.5521	0.81097	5.98884	0.172693	0.723102	SP18-4411-001_Region_1_tv-3_th-3	uni_sr_4x
SP18-4411-001	Region_1_tv-4_th-3	18.8996	0.799836	6.62412	0.191083	0.753068	SP18-4411-001_Region_1_tv-4_th-3	uni_sr_4x
SP18-4971-001	Region_1_tv-10_th-10	16.2293	0.557797	9.13824	0.374794	0.563629	SP18-4971-001_Region_1_tv-10_th-10	uni_sr_4x
SP18-4971-001	Region_1_tv-10_th-8	15.2884	0.607221	9.51117	0.353895	0.684701	SP18-4971-001_Region_1_tv-10_th-8	uni_sr_4x
SP18-4971-001	Region_1_tv-2_th-3	18.1918	0.556362	8.64404	0.385503	0.609058	SP18-4971-001_Region_1_tv-2_th-3	uni_sr_4x
SP18-4971-001	Region_1_tv-3_th-5	15.1437	0.497219	9.72185	0.391032	0.460511	SP18-4971-001_Region_1_tv-3_th-5	uni_sr_4x
SP18-4971-001	Region_1_tv-3_th-6	16.9341	0.6735	8.78279	0.310245	0.746291	SP18-4971-001_Region_1_tv-3_th-6	uni_sr_4x
SP18-4971-001	Region_1_tv-3_th-7	16.4589	0.559071	9.18622	0.38142	0.577058	SP18-4971-001_Region_1_tv-3_th-7	uni_sr_4x
SP18-4971-001	Region_1_tv-4_th-5	19.842	0.750134	7.03854	0.255436	0.736134	SP18-4971-001_Region_1_tv-4_th-5	uni_sr_4x
SP18-4971-001	Region_1_tv-4_th-6	20.8716	0.831893	6.48398	0.184031	0.874427	SP18-4971-001_Region_1_tv-4_th-6	uni_sr_4x
SP18-4971-001	Region_1_tv-4_th-7	18.7233	0.73536	7.56768	0.262363	0.850959	SP18-4971-001_Region_1_tv-4_th-7	uni_sr_4x
SP18-4971-001	Region_1_tv-5_th-6	20.7264	0.825568	6.75331	0.196565	0.892859	SP18-4971-001_Region_1_tv-5_th-6	uni_sr_4x
SP18-4971-001	Region_1_tv-8_th-10	18.0489	0.729784	7.90294	0.267513	0.761362	SP18-4971-001_Region_1_tv-8_th-10	uni_sr_4x
SP18-4971-001	Region_1_tv-9_th-10	15.3717	0.509016	9.58548	0.37996	0.567721	SP18-4971-001_Region_1_tv-9_th-10	uni_sr_4x
SP18-5025-001	Region_1_tv-5_th-4	16.9855	0.663189	8.28711	0.314505	0.783836	SP18-5025-001_Region_1_tv-5_th-4	uni_sr_4x
SP18-5025-001	Region_1_tv-6_th-15	17.4422	0.706786	8.87064	0.286314	0.809423	SP18-5025-001_Region_1_tv-6_th-15	uni_sr_4x
SP18-5025-001	Region_1_tv-6_th-2	18.8276	0.802422	6.87845	0.190945	0.843042	SP18-5025-001_Region_1_tv-6_th-2	uni_sr_4x
SP18-5025-001	Region_1_tv-6_th-3	16.4262	0.6738	8.71008	0.307971	0.766114	SP18-5025-001_Region_1_tv-6_th-3	uni_sr_4x
SP18-5025-001	Region_1_tv-6_th-9	16.2987	0.588814	9.5437	0.339769	0.743241	SP18-5025-001_Region_1_tv-6_th-9	uni_sr_4x
SP18-5025-001	Region_1_tv-7_th-8	16.8282	0.66053	8.63323	0.296183	0.810363	SP18-5025-001_Region_1_tv-7_th-8	uni_sr_4x
SP18-5025-001	Region_1_tv-7_th-9	17.7866	0.727262	7.76699	0.266308	0.82082	SP18-5025-001_Region_1_tv-7_th-9	uni_sr_4x
SP18-5025-001	Region_1_tv-8_th-10	20.1512	0.844594	5.9447	0.190757	0.881706	SP18-5025-001_Region_1_tv-8_th-10	uni_sr_4x
SP18-5025-001	Region_1_tv-8_th-15	17.4851	0.692575	8.90117	0.283179	0.821376	SP18-5025-001_Region_1_tv-8_th-15	uni_sr_4x
SP18-5025-001	Region_1_tv-9_th-16	17.4551	0.709894	8.82227	0.280148	0.831711	SP18-5025-001_Region_1_tv-9_th-16	uni_sr_4x
SP18-5025-001	Region_1_tv-9_th-8	16.828	0.636676	9.44713	0.320043	0.775845	SP18-5025-001_Region_1_tv-9_th-8	uni_sr_4x
SP18-5025-001	Region_1_tv-9_th-9	16.2529	0.630426	9.38864	0.314699	0.768167	SP18-5025-001_Region_1_tv-9_th-9	uni_sr_4x
SP18-504-001	Region_1_tv-11_th-12	16.4577	0.498374	9.06266	0.367148	0.583984	SP18-504-001_Region_1_tv-11_th-12	uni_sr_4x
SP18-504-001	Region_1_tv-27_th-22	17.7465	0.584232	8.57231	0.317633	0.636543	SP18-504-001_Region_1_tv-27_th-22	uni_sr_4x
SP18-504-001	Region_1_tv-30_th-26	20.2402	0.786594	6.43386	0.204202	0.819752	SP18-504-001_Region_1_tv-30_th-26	uni_sr_4x
SP18-504-001	Region_1_tv-30_th-27	19.7053	0.74912	6.69596	0.239481	0.798126	SP18-504-001_Region_1_tv-30_th-27	uni_sr_4x
SP18-504-001	Region_1_tv-31_th-26	19.4156	0.750336	7.28585	0.232319	0.822421	SP18-504-001_Region_1_tv-31_th-26	uni_sr_4x
SP18-504-001	Region_1_tv-31_th-27	18.799	0.715079	7.91168	0.254872	0.826085	SP18-504-001_Region_1_tv-31_th-27	uni_sr_4x
SP18-504-001	Region_1_tv-32_th-25	21.0175	0.821683	6.13888	0.204477	0.848223	SP18-504-001_Region_1_tv-32_th-25	uni_sr_4x
SP18-504-001	Region_1_tv-32_th-26	19.8341	0.779403	6.85967	0.219234	0.835913	SP18-504-001_Region_1_tv-32_th-26	uni_sr_4x
SP18-504-001	Region_1_tv-32_th-27	17.144	0.692346	7.64212	0.260863	0.697279	SP18-504-001_Region_1_tv-32_th-27	uni_sr_4x
SP18-504-001	Region_1_tv-6_th-8	16.4237	0.589765	8.81738	0.308315	0.67361	SP18-504-001_Region_1_tv-6_th-8	uni_sr_4x
SP18-504-001	Region_1_tv-8_th-7	16.1573	0.530708	9.04556	0.374575	0.665658	SP18-504-001_Region_1_tv-8_th-7	uni_sr_4x
SP18-504-001	Region_1_tv-9_th-6	16.8101	0.584167	9.01942	0.354473	0.684487	SP18-504-001_Region_1_tv-9_th-6	uni_sr_4x
SP18-5453-001	Region_1_tv-10_th-7	12.8375	0.506553	9.38585	0.397351	0.593804	SP18-5453-001_Region_1_tv-10_th-7	uni_sr_4x
SP18-5453-001	Region_1_tv-11_th-8	17.6081	0.73719	7.74129	0.263034	0.778519	SP18-5453-001_Region_1_tv-11_th-8	uni_sr_4x
SP18-5453-001	Region_1_tv-12_th-18	15.1861	0.601631	9.43739	0.342371	0.699872	SP18-5453-001_Region_1_tv-12_th-18	uni_sr_4x
SP18-5453-001	Region_1_tv-16_th-6	16.3916	0.626391	8.91068	0.311233	0.750077	SP18-5453-001_Region_1_tv-16_th-6	uni_sr_4x
SP18-5453-001	Region_1_tv-17_th-12	15.7461	0.594202	9.75138	0.365461	0.641839	SP18-5453-001_Region_1_tv-17_th-12	uni_sr_4x
SP18-5453-001	Region_1_tv-17_th-13	16.6713	0.664971	9.07899	0.323548	0.714815	SP18-5453-001_Region_1_tv-17_th-13	uni_sr_4x
SP18-5453-001	Region_1_tv-17_th-14	16.5627	0.653284	8.74698	0.315535	0.723572	SP18-5453-001_Region_1_tv-17_th-14	uni_sr_4x
SP18-5453-001	Region_1_tv-17_th-3	14.9778	0.372726	9.96563	0.423928	0.478787	SP18-5453-001_Region_1_tv-17_th-3	uni_sr_4x
SP18-5453-001	Region_1_tv-17_th-4	16.321	0.599254	9.7558	0.349766	0.700575	SP18-5453-001_Region_1_tv-17_th-4	uni_sr_4x
SP18-5453-001	Region_1_tv-17_th-5	16.6018	0.610647	9.25067	0.328795	0.733885	SP18-5453-001_Region_1_tv-17_th-5	uni_sr_4x
SP18-5453-001	Region_1_tv-17_th-6	13.8929	0.333288	9.95951	0.428732	0.443006	SP18-5453-001_Region_1_tv-17_th-6	uni_sr_4x
SP18-5453-001	Region_1_tv-18_th-12	16.0747	0.595588	9.78647	0.360275	0.642599	SP18-5453-001_Region_1_tv-18_th-12	uni_sr_4x
SP18-995-001	Region_1_tv-10_th-5	18.7554	0.773882	7.66898	0.22988	0.851133	SP18-995-001_Region_1_tv-10_th-5	uni_sr_4x
SP18-995-001	Region_1_tv-13_th-12	20.4763	0.815818	6.14542	0.205336	0.832871	SP18-995-001_Region_1_tv-13_th-12	uni_sr_4x
SP18-995-001	Region_1_tv-3_th-3	21.5595	0.855628	5.8905	0.15056	0.860848	SP18-995-001_Region_1_tv-3_th-3	uni_sr_4x
SP18-995-001	Region_1_tv-6_th-6	20.4499	0.781386	7.41617	0.224365	0.883446	SP18-995-001_Region_1_tv-6_th-6	uni_sr_4x
SP18-995-001	Region_1_tv-6_th-7	19.4543	0.757559	7.81845	0.245571	0.845412	SP18-995-001_Region_1_tv-6_th-7	uni_sr_4x
SP18-995-001	Region_1_tv-7_th-7	18.9245	0.771139	7.35408	0.238032	0.78896	SP18-995-001_Region_1_tv-7_th-7	uni_sr_4x
SP18-995-001	Region_1_tv-8_th-6	18.7935	0.725397	8.14355	0.26388	0.831529	SP18-995-001_Region_1_tv-8_th-6	uni_sr_4x
SP18-995-001	Region_1_tv-8_th-7	19.9365	0.793696	7.01882	0.216447	0.843202	SP18-995-001_Region_1_tv-8_th-7	uni_sr_4x
SP18-995-001	Region_1_tv-8_th-8	18.3775	0.695742	8.63171	0.287914	0.810236	SP18-995-001_Region_1_tv-8_th-8	uni_sr_4x
SP18-995-001	Region_1_tv-9_th-12	18.1188	0.716222	8.27241	0.260222	0.786054	SP18-995-001_Region_1_tv-9_th-12	uni_sr_4x
SP18-995-001	Region_1_tv-9_th-3	19.598	0.790575	7.18251	0.202116	0.845991	SP18-995-001_Region_1_tv-9_th-3	uni_sr_4x
SP18-995-001	Region_1_tv-9_th-6	17.9728	0.69604	8.93556	0.283373	0.820565	SP18-995-001_Region_1_tv-9_th-6	uni_sr_4x
SP18-133-001	Region_1_tv-15_th-9	17.5748	0.655863	8.63543	0.308167	0.775215	SP18-133-001_Region_1_tv-15_th-9	uni_sr_5x
SP18-133-001	Region_1_tv-22_th-15	19.3252	0.758295	6.94928	0.248942	0.821037	SP18-133-001_Region_1_tv-22_th-15	uni_sr_5x
SP18-133-001	Region_1_tv-22_th-16	18.9442	0.766137	6.57087	0.2363	0.769869	SP18-133-001_Region_1_tv-22_th-16	uni_sr_5x
SP18-133-001	Region_1_tv-23_th-16	16.8841	0.61425	8.52727	0.346346	0.765501	SP18-133-001_Region_1_tv-23_th-16	uni_sr_5x
SP18-133-001	Region_1_tv-24_th-16	16.0171	0.514158	9.57211	0.371888	0.734394	SP18-133-001_Region_1_tv-24_th-16	uni_sr_5x
SP18-133-001	Region_1_tv-25_th-15	12.8564	0.378756	9.8151	0.434613	0.452383	SP18-133-001_Region_1_tv-25_th-15	uni_sr_5x
SP18-133-001	Region_1_tv-6_th-5	19.8032	0.817565	5.9454	0.195891	0.801353	SP18-133-001_Region_1_tv-6_th-5	uni_sr_5x
SP18-133-001	Region_1_tv-6_th-8	20.5699	0.824743	5.80735	0.208537	0.790312	SP18-133-001_Region_1_tv-6_th-8	uni_sr_5x
SP18-133-001	Region_1_tv-7_th-8	18.8263	0.733597	6.95039	0.274254	0.720759	SP18-133-001_Region_1_tv-7_th-8	uni_sr_5x
SP18-133-001	Region_1_tv-8_th-4	14.6984	0.489544	9.04859	0.388495	0.504386	SP18-133-001_Region_1_tv-8_th-4	uni_sr_5x
SP18-133-001	Region_1_tv-8_th-7	15.02	0.464428	9.56532	0.416818	0.533325	SP18-133-001_Region_1_tv-8_th-7	uni_sr_5x
SP18-133-001	Region_1_tv-9_th-8	17.1659	0.535577	9.21213	0.381564	0.566706	SP18-133-001_Region_1_tv-9_th-8	uni_sr_5x
SP18-1739-001	Region_1_tv-12_th-11	18.7638	0.723188	7.66892	0.266871	0.782822	SP18-1739-001_Region_1_tv-12_th-11	uni_sr_5x
SP18-1739-001	Region_1_tv-13_th-9	20.9532	0.808712	6.40398	0.199937	0.856043	SP18-1739-001_Region_1_tv-13_th-9	uni_sr_5x
SP18-1739-001	Region_1_tv-16_th-14	18.5566	0.762123	6.76587	0.214111	0.787566	SP18-1739-001_Region_1_tv-16_th-14	uni_sr_5x
SP18-1739-001	Region_1_tv-17_th-12	18.6295	0.764078	6.67628	0.216382	0.77573	SP18-1739-001_Region_1_tv-17_th-12	uni_sr_5x
SP18-1739-001	Region_1_tv-17_th-13	17.3024	0.648486	8.05521	0.294444	0.74309	SP18-1739-001_Region_1_tv-17_th-13	uni_sr_5x
SP18-1739-001	Region_1_tv-18_th-12	16.0234	0.620911	8.40184	0.308576	0.751057	SP18-1739-001_Region_1_tv-18_th-12	uni_sr_5x
SP18-1739-001	Region_1_tv-2_th-6	16.2107	0.606579	8.85991	0.314183	0.707523	SP18-1739-001_Region_1_tv-2_th-6	uni_sr_5x
SP18-1739-001	Region_1_tv-4_th-3	18.1255	0.64987	7.82597	0.293259	0.680914	SP18-1739-001_Region_1_tv-4_th-3	uni_sr_5x
SP18-1739-001	Region_1_tv-7_th-8	17.6101	0.503455	9.25323	0.391702	0.58097	SP18-1739-001_Region_1_tv-7_th-8	uni_sr_5x
SP18-1739-001	Region_1_tv-8_th-6	17.0236	0.603987	8.94071	0.330385	0.741433	SP18-1739-001_Region_1_tv-8_th-6	uni_sr_5x
SP18-1739-001	Region_1_tv-8_th-7	18.4198	0.707045	8.0511	0.273181	0.797706	SP18-1739-001_Region_1_tv-8_th-7	uni_sr_5x
SP18-1739-001	Region_1_tv-9_th-6	17.8316	0.66749	8.50377	0.303677	0.803436	SP18-1739-001_Region_1_tv-9_th-6	uni_sr_5x
SP18-245-001	Region_1_tv-3_th-27	14.5838	0.60771	8.94436	0.364073	0.708379	SP18-245-001_Region_1_tv-3_th-27	uni_sr_5x
SP18-245-001	Region_1_tv-3_th-28	13.161	0.553786	9.23361	0.407924	0.622797	SP18-245-001_Region_1_tv-3_th-28	uni_sr_5x
SP18-245-001	Region_1_tv-4_th-23	14.6323	0.582682	8.85758	0.361406	0.687505	SP18-245-001_Region_1_tv-4_th-23	uni_sr_5x
SP18-245-001	Region_1_tv-4_th-25	16.4046	0.696944	7.82576	0.287118	0.79691	SP18-245-001_Region_1_tv-4_th-25	uni_sr_5x
SP18-245-001	Region_1_tv-4_th-26	16.8328	0.774014	6.85831	0.24948	0.7776	SP18-245-001_Region_1_tv-4_th-26	uni_sr_5x
SP18-245-001	Region_1_tv-6_th-22	15.8204	0.561588	9.13759	0.383796	0.686188	SP18-245-001_Region_1_tv-6_th-22	uni_sr_5x
SP18-245-001	Region_1_tv-6_th-23	15.5419	0.644671	8.49663	0.314856	0.750198	SP18-245-001_Region_1_tv-6_th-23	uni_sr_5x
SP18-245-001	Region_1_tv-6_th-24	16.5277	0.669807	7.8947	0.292202	0.766611	SP18-245-001_Region_1_tv-6_th-24	uni_sr_5x
SP18-245-001	Region_1_tv-6_th-28	16.2836	0.699509	7.84011	0.2878	0.764388	SP18-245-001_Region_1_tv-6_th-28	uni_sr_5x
SP18-245-001	Region_1_tv-7_th-22	15.8291	0.53591	9.19924	0.380155	0.589653	SP18-245-001_Region_1_tv-7_th-22	uni_sr_5x
SP18-245-001	Region_1_tv-7_th-27	16.3725	0.667576	7.81911	0.309233	0.741864	SP18-245-001_Region_1_tv-7_th-27	uni_sr_5x
SP18-245-001	Region_1_tv-7_th-28	13.8493	0.550452	9.24662	0.369278	0.616881	SP18-245-001_Region_1_tv-7_th-28	uni_sr_5x
SP18-29-001	Region_1_tv-11_th-11	20.1638	0.834191	5.40742	0.187688	0.761564	SP18-29-001_Region_1_tv-11_th-11	uni_sr_5x
SP18-29-001	Region_1_tv-11_th-12	16.2573	0.610215	8.50542	0.320033	0.726814	SP18-29-001_Region_1_tv-11_th-12	uni_sr_5x
SP18-29-001	Region_1_tv-11_th-13	15.5137	0.530381	9.08162	0.363918	0.671271	SP18-29-001_Region_1_tv-11_th-13	uni_sr_5x
SP18-29-001	Region_1_tv-12_th-10	26.0934	0.950421	3.52409	0.12964	0.739929	SP18-29-001_Region_1_tv-12_th-10	uni_sr_5x
SP18-29-001	Region_1_tv-12_th-13	14.4727	0.465385	9.62073	0.382432	0.56602	SP18-29-001_Region_1_tv-12_th-13	uni_sr_5x
SP18-29-001	Region_1_tv-13_th-11	14.7437	0.445685	9.77179	0.410482	0.554293	SP18-29-001_Region_1_tv-13_th-11	uni_sr_5x
SP18-29-001	Region_1_tv-17_th-15	15.6215	0.503144	9.32542	0.380543	0.636123	SP18-29-001_Region_1_tv-17_th-15	uni_sr_5x
SP18-29-001	Region_1_tv-20_th-22	19.7534	0.785275	5.92265	0.227294	0.74424	SP18-29-001_Region_1_tv-20_th-22	uni_sr_5x
SP18-29-001	Region_1_tv-3_th-2	19.3311	0.83003	5.64538	0.180034	0.722291	SP18-29-001_Region_1_tv-3_th-2	uni_sr_5x
SP18-29-001	Region_1_tv-6_th-7	19.5866	0.823128	5.93163	0.185303	0.754095	SP18-29-001_Region_1_tv-6_th-7	uni_sr_5x
SP18-29-001	Region_1_tv-7_th-5	18.9381	0.803121	5.79261	0.187339	0.697369	SP18-29-001_Region_1_tv-7_th-5	uni_sr_5x
SP18-29-001	Region_1_tv-7_th-6	14.6728	0.491022	9.09115	0.370278	0.637414	SP18-29-001_Region_1_tv-7_th-6	uni_sr_5x
SP18-3502-001	Region_1_tv-11_th-9	18.0971	0.735905	6.98906	0.241528	0.712453	SP18-3502-001_Region_1_tv-11_th-9	uni_sr_5x
SP18-3502-001	Region_1_tv-12_th-7	17.8861	0.723324	7.20528	0.25064	0.782084	SP18-3502-001_Region_1_tv-12_th-7	uni_sr_5x
SP18-3502-001	Region_1_tv-12_th-8	16.9665	0.62142	8.30505	0.322265	0.718577	SP18-3502-001_Region_1_tv-12_th-8	uni_sr_5x
SP18-3502-001	Region_1_tv-14_th-8	16.4191	0.568175	8.75451	0.350062	0.729383	SP18-3502-001_Region_1_tv-14_th-8	uni_sr_5x
SP18-3502-001	Region_1_tv-17_th-13	18.1771	0.723102	7.38161	0.269303	0.774345	SP18-3502-001_Region_1_tv-17_th-13	uni_sr_5x
SP18-3502-001	Region_1_tv-20_th-19	18.5307	0.746727	6.95094	0.242542	0.774754	SP18-3502-001_Region_1_tv-20_th-19	uni_sr_5x
SP18-3502-001	Region_1_tv-21_th-19	17.5197	0.634296	8.53179	0.323809	0.766122	SP18-3502-001_Region_1_tv-21_th-19	uni_sr_5x
SP18-3502-001	Region_1_tv-22_th-19	16.9183	0.616062	8.74157	0.331209	0.737775	SP18-3502-001_Region_1_tv-22_th-19	uni_sr_5x
SP18-3502-001	Region_1_tv-2_th-10	18.0546	0.530764	9.29273	0.38484	0.628466	SP18-3502-001_Region_1_tv-2_th-10	uni_sr_5x
SP18-3502-001	Region_1_tv-2_th-11	18.0767	0.643359	8.52052	0.328234	0.692359	SP18-3502-001_Region_1_tv-2_th-11	uni_sr_5x
SP18-3502-001	Region_1_tv-2_th-9	17.0375	0.535851	9.15349	0.37272	0.631407	SP18-3502-001_Region_1_tv-2_th-9	uni_sr_5x
SP18-3502-001	Region_1_tv-3_th-7	16.1686	0.461597	8.97635	0.390026	0.590459	SP18-3502-001_Region_1_tv-3_th-7	uni_sr_5x
SP18-3529-001	Region_1_tv-12_th-14	18.9945	0.687121	7.84499	0.278456	0.792127	SP18-3529-001_Region_1_tv-12_th-14	uni_sr_5x
SP18-3529-001	Region_1_tv-12_th-15	18.9317	0.655423	7.85214	0.290079	0.808435	SP18-3529-001_Region_1_tv-12_th-15	uni_sr_5x
SP18-3529-001	Region_1_tv-13_th-18	20.386	0.827008	5.39456	0.166123	0.739634	SP18-3529-001_Region_1_tv-13_th-18	uni_sr_5x
SP18-3529-001	Region_1_tv-15_th-23	19.6235	0.808397	5.94989	0.188302	0.718518	SP18-3529-001_Region_1_tv-15_th-23	uni_sr_5x
SP18-3529-001	Region_1_tv-3_th-5	17.1333	0.599105	8.11757	0.334522	0.642896	SP18-3529-001_Region_1_tv-3_th-5	uni_sr_5x
SP18-3529-001	Region_1_tv-4_th-3	18.6022	0.672883	8.19738	0.29201	0.768075	SP18-3529-001_Region_1_tv-4_th-3	uni_sr_5x
SP18-3529-001	Region_1_tv-5_th-3	17.3403	0.603047	8.92618	0.342106	0.690948	SP18-3529-001_Region_1_tv-5_th-3	uni_sr_5x
SP18-3529-001	Region_1_tv-6_th-3	18.2402	0.690183	7.86117	0.283289	0.746608	SP18-3529-001_Region_1_tv-6_th-3	uni_sr_5x
SP18-3529-001	Region_1_tv-6_th-4	17.1034	0.598092	8.93854	0.326077	0.712988	SP18-3529-001_Region_1_tv-6_th-4	uni_sr_5x
SP18-3529-001	Region_1_tv-7_th-10	19.9823	0.801076	6.26872	0.203892	0.813612	SP18-3529-001_Region_1_tv-7_th-10	uni_sr_5x
SP18-3529-001	Region_1_tv-8_th-10	21.2685	0.842289	5.34194	0.183024	0.818355	SP18-3529-001_Region_1_tv-8_th-10	uni_sr_5x
SP18-3529-001	Region_1_tv-9_th-16	17.8015	0.546805	8.48283	0.344751	0.615012	SP18-3529-001_Region_1_tv-9_th-16	uni_sr_5x
SP18-3790-001	Region_1_tv-13_th-10	25.9255	0.959566	4.06304	0.0729785	0.680028	SP18-3790-001_Region_1_tv-13_th-10	uni_sr_5x
SP18-3790-001	Region_1_tv-16_th-14	18.1971	0.753916	7.00234	0.229176	0.809583	SP18-3790-001_Region_1_tv-16_th-14	uni_sr_5x
SP18-3790-001	Region_1_tv-16_th-15	19.1081	0.761044	6.84853	0.238588	0.777059	SP18-3790-001_Region_1_tv-16_th-15	uni_sr_5x
SP18-3790-001	Region_1_tv-17_th-13	17.5579	0.608845	8.33504	0.35472	0.673695	SP18-3790-001_Region_1_tv-17_th-13	uni_sr_5x
SP18-3790-001	Region_1_tv-17_th-14	17.5321	0.675046	8.02473	0.308094	0.680969	SP18-3790-001_Region_1_tv-17_th-14	uni_sr_5x
SP18-3790-001	Region_1_tv-18_th-12	17.5956	0.721138	7.4213	0.317148	0.682053	SP18-3790-001_Region_1_tv-18_th-12	uni_sr_5x
SP18-3790-001	Region_1_tv-18_th-13	19.2549	0.645859	8.3648	0.368648	0.631476	SP18-3790-001_Region_1_tv-18_th-13	uni_sr_5x
SP18-3790-001	Region_1_tv-4_th-3	24.5583	0.896527	5.84405	0.155915	0.769798	SP18-3790-001_Region_1_tv-4_th-3	uni_sr_5x
SP18-3790-001	Region_1_tv-4_th-4	16.0507	0.580438	8.99787	0.346303	0.588471	SP18-3790-001_Region_1_tv-4_th-4	uni_sr_5x
SP18-3790-001	Region_1_tv-5_th-2	18.0618	0.660832	8.17218	0.281874	0.757791	SP18-3790-001_Region_1_tv-5_th-2	uni_sr_5x
SP18-3790-001	Region_1_tv-5_th-3	16.4859	0.360612	9.72741	0.433341	0.572848	SP18-3790-001_Region_1_tv-5_th-3	uni_sr_5x
SP18-3790-001	Region_1_tv-5_th-4	15.8643	0.554198	9.20319	0.354625	0.639544	SP18-3790-001_Region_1_tv-5_th-4	uni_sr_5x
SP18-3907-001	Region_1_tv-13_th-12	18.6292	0.813441	5.70752	0.228361	0.76586	SP18-3907-001_Region_1_tv-13_th-12	uni_sr_5x
SP18-3907-001	Region_1_tv-13_th-17	17.0007	0.695625	6.96357	0.238673	0.739337	SP18-3907-001_Region_1_tv-13_th-17	uni_sr_5x
SP18-3907-001	Region_1_tv-13_th-18	16.3474	0.427725	9.48007	0.408185	0.539083	SP18-3907-001_Region_1_tv-13_th-18	uni_sr_5x
SP18-3907-001	Region_1_tv-14_th-13	16.0504	0.458459	9.5859	0.410234	0.394071	SP18-3907-001_Region_1_tv-14_th-13	uni_sr_5x
SP18-3907-001	Region_1_tv-15_th-12	16.7238	0.498558	9.66388	0.396943	0.565494	SP18-3907-001_Region_1_tv-15_th-12	uni_sr_5x
SP18-3907-001	Region_1_tv-15_th-13	15.1764	0.283406	9.84609	0.436026	0.199185	SP18-3907-001_Region_1_tv-15_th-13	uni_sr_5x
SP18-3907-001	Region_1_tv-15_th-14	18.4795	0.595887	8.42764	0.354758	0.573125	SP18-3907-001_Region_1_tv-15_th-14	uni_sr_5x
SP18-3907-001	Region_1_tv-19_th-10	15.5215	0.461431	9.55962	0.4071	0.565812	SP18-3907-001_Region_1_tv-19_th-10	uni_sr_5x
SP18-3907-001	Region_1_tv-21_th-9	15.7811	0.577207	8.83387	0.345512	0.607844	SP18-3907-001_Region_1_tv-21_th-9	uni_sr_5x
SP18-3907-001	Region_1_tv-4_th-25	18.1772	0.761668	6.58322	0.229703	0.817109	SP18-3907-001_Region_1_tv-4_th-25	uni_sr_5x
SP18-3907-001	Region_1_tv-5_th-25	16.9044	0.683467	7.54206	0.26729	0.792734	SP18-3907-001_Region_1_tv-5_th-25	uni_sr_5x
SP18-3907-001	Region_1_tv-6_th-5	21.9786	0.730014	6.18844	0.297814	0.587798	SP18-3907-001_Region_1_tv-6_th-5	uni_sr_5x
SP18-4368-001	Region_1_tv-13_th-10	17.2511	0.579348	9.04656	0.330773	0.672616	SP18-4368-001_Region_1_tv-13_th-10	uni_sr_5x
SP18-4368-001	Region_1_tv-13_th-8	17.6617	0.77236	6.80141	0.226292	0.813514	SP18-4368-001_Region_1_tv-13_th-8	uni_sr_5x
SP18-4368-001	Region_1_tv-13_th-9	17.0741	0.547382	9.13207	0.362084	0.676229	SP18-4368-001_Region_1_tv-13_th-9	uni_sr_5x
SP18-4368-001	Region_1_tv-16_th-14	18.684	0.751454	6.88743	0.236186	0.80813	SP18-4368-001_Region_1_tv-16_th-14	uni_sr_5x
SP18-4368-001	Region_1_tv-16_th-15	19.3618	0.812162	5.8135	0.18533	0.825303	SP18-4368-001_Region_1_tv-16_th-15	uni_sr_5x
SP18-4368-001	Region_1_tv-19_th-18	16.3381	0.461187	9.17878	0.383731	0.669935	SP18-4368-001_Region_1_tv-19_th-18	uni_sr_5x
SP18-4368-001	Region_1_tv-20_th-17	17.34	0.631509	8.43149	0.31156	0.765922	SP18-4368-001_Region_1_tv-20_th-17	uni_sr_5x
SP18-4368-001	Region_1_tv-21_th-16	17.5718	0.689362	8.05779	0.279347	0.799063	SP18-4368-001_Region_1_tv-21_th-16	uni_sr_5x
SP18-4368-001	Region_1_tv-21_th-17	18.0202	0.712782	7.59528	0.281536	0.810447	SP18-4368-001_Region_1_tv-21_th-17	uni_sr_5x
SP18-4368-001	Region_1_tv-21_th-18	15.713	0.552401	9.26258	0.347715	0.752516	SP18-4368-001_Region_1_tv-21_th-18	uni_sr_5x
SP18-4368-001	Region_1_tv-5_th-3	15.4039	0.548405	9.07691	0.33391	0.660554	SP18-4368-001_Region_1_tv-5_th-3	uni_sr_5x
SP18-4368-001	Region_1_tv-9_th-5	15.6157	0.531844	9.22088	0.365519	0.65273	SP18-4368-001_Region_1_tv-9_th-5	uni_sr_5x
SP18-4411-001	Region_1_tv-12_th-13	16.525	0.591074	8.90647	0.340632	0.685039	SP18-4411-001_Region_1_tv-12_th-13	uni_sr_5x
SP18-4411-001	Region_1_tv-13_th-12	14.588	0.513587	9.2185	0.369739	0.712652	SP18-4411-001_Region_1_tv-13_th-12	uni_sr_5x
SP18-4411-001	Region_1_tv-13_th-13	16.7568	0.654257	7.7831	0.299148	0.783331	SP18-4411-001_Region_1_tv-13_th-13	uni_sr_5x
SP18-4411-001	Region_1_tv-19_th-16	15.4867	0.595459	7.70323	0.306175	0.66662	SP18-4411-001_Region_1_tv-19_th-16	uni_sr_5x
SP18-4411-001	Region_1_tv-19_th-18	17.9387	0.695941	7.61898	0.277183	0.780112	SP18-4411-001_Region_1_tv-19_th-18	uni_sr_5x
SP18-4411-001	Region_1_tv-20_th-16	15.5484	0.567338	8.49733	0.338212	0.686624	SP18-4411-001_Region_1_tv-20_th-16	uni_sr_5x
SP18-4411-001	Region_1_tv-20_th-17	17.8691	0.669757	7.43772	0.28611	0.732899	SP18-4411-001_Region_1_tv-20_th-17	uni_sr_5x
SP18-4411-001	Region_1_tv-20_th-18	16.9725	0.650396	8.02443	0.298433	0.72146	SP18-4411-001_Region_1_tv-20_th-18	uni_sr_5x
SP18-4411-001	Region_1_tv-21_th-18	17.2279	0.652797	7.735	0.26733	0.752636	SP18-4411-001_Region_1_tv-21_th-18	uni_sr_5x
SP18-4411-001	Region_1_tv-2_th-2	18.5399	0.772816	6.7416	0.207898	0.72958	SP18-4411-001_Region_1_tv-2_th-2	uni_sr_5x
SP18-4411-001	Region_1_tv-3_th-3	18.0951	0.797762	5.99816	0.186152	0.688608	SP18-4411-001_Region_1_tv-3_th-3	uni_sr_5x
SP18-4411-001	Region_1_tv-4_th-3	18.4259	0.777035	6.67838	0.21177	0.721401	SP18-4411-001_Region_1_tv-4_th-3	uni_sr_5x
SP18-4971-001	Region_1_tv-10_th-10	15.9102	0.517027	9.19976	0.395413	0.522907	SP18-4971-001_Region_1_tv-10_th-10	uni_sr_5x
SP18-4971-001	Region_1_tv-10_th-8	14.7706	0.543829	9.58391	0.393899	0.645876	SP18-4971-001_Region_1_tv-10_th-8	uni_sr_5x
SP18-4971-001	Region_1_tv-2_th-3	17.7582	0.535395	8.6803	0.398803	0.555736	SP18-4971-001_Region_1_tv-2_th-3	uni_sr_5x
SP18-4971-001	Region_1_tv-3_th-5	14.6924	0.462781	9.77819	0.414965	0.421426	SP18-4971-001_Region_1_tv-3_th-5	uni_sr_5x
SP18-4971-001	Region_1_tv-3_th-6	16.2431	0.617305	8.91712	0.347685	0.700159	SP18-4971-001_Region_1_tv-3_th-6	uni_sr_5x
SP18-4971-001	Region_1_tv-3_th-7	16.3162	0.525699	9.24406	0.400381	0.55983	SP18-4971-001_Region_1_tv-3_th-7	uni_sr_5x
SP18-4971-001	Region_1_tv-4_th-5	19.5946	0.733443	7.08292	0.269617	0.720609	SP18-4971-001_Region_1_tv-4_th-5	uni_sr_5x
SP18-4971-001	Region_1_tv-4_th-6	20.3159	0.805911	6.58834	0.214007	0.857755	SP18-4971-001_Region_1_tv-4_th-6	uni_sr_5x
SP18-4971-001	Region_1_tv-4_th-7	18.417	0.71373	7.65371	0.279185	0.838062	SP18-4971-001_Region_1_tv-4_th-7	uni_sr_5x
SP18-4971-001	Region_1_tv-5_th-6	20.2812	0.804279	6.82761	0.218685	0.880207	SP18-4971-001_Region_1_tv-5_th-6	uni_sr_5x
SP18-4971-001	Region_1_tv-8_th-10	17.5745	0.696835	7.97549	0.293167	0.730413	SP18-4971-001_Region_1_tv-8_th-10	uni_sr_5x
SP18-4971-001	Region_1_tv-9_th-10	14.973	0.46409	9.6456	0.402142	0.527419	SP18-4971-001_Region_1_tv-9_th-10	uni_sr_5x
SP18-5025-001	Region_1_tv-5_th-4	16.7569	0.638875	8.31246	0.331234	0.7686	SP18-5025-001_Region_1_tv-5_th-4	uni_sr_5x
SP18-5025-001	Region_1_tv-6_th-15	17.0111	0.665128	8.91588	0.312504	0.783938	SP18-5025-001_Region_1_tv-6_th-15	uni_sr_5x
SP18-5025-001	Region_1_tv-6_th-2	18.4817	0.784671	6.89872	0.210675	0.826421	SP18-5025-001_Region_1_tv-6_th-2	uni_sr_5x
SP18-5025-001	Region_1_tv-6_th-3	16.0823	0.64614	8.74071	0.327227	0.743151	SP18-5025-001_Region_1_tv-6_th-3	uni_sr_5x
SP18-5025-001	Region_1_tv-6_th-9	15.8954	0.549454	9.57462	0.362989	0.715389	SP18-5025-001_Region_1_tv-6_th-9	uni_sr_5x
SP18-5025-001	Region_1_tv-7_th-8	16.4246	0.626864	8.66942	0.318411	0.787744	SP18-5025-001_Region_1_tv-7_th-8	uni_sr_5x
SP18-5025-001	Region_1_tv-7_th-9	17.4303	0.701132	7.79511	0.283457	0.802386	SP18-5025-001_Region_1_tv-7_th-9	uni_sr_5x
SP18-5025-001	Region_1_tv-8_th-10	19.8395	0.831094	5.95885	0.210696	0.871125	SP18-5025-001_Region_1_tv-8_th-10	uni_sr_5x
SP18-5025-001	Region_1_tv-8_th-15	17.002	0.647306	8.952	0.318903	0.79367	SP18-5025-001_Region_1_tv-8_th-15	uni_sr_5x
SP18-5025-001	Region_1_tv-9_th-16	17.0418	0.673796	8.855	0.309372	0.809838	SP18-5025-001_Region_1_tv-9_th-16	uni_sr_5x
SP18-5025-001	Region_1_tv-9_th-8	16.4568	0.594333	9.46951	0.346308	0.752332	SP18-5025-001_Region_1_tv-9_th-8	uni_sr_5x
SP18-5025-001	Region_1_tv-9_th-9	15.8139	0.590109	9.43359	0.339382	0.741429	SP18-5025-001_Region_1_tv-9_th-9	uni_sr_5x
SP18-504-001	Region_1_tv-11_th-12	16.383	0.475539	9.0911	0.384969	0.573705	SP18-504-001_Region_1_tv-11_th-12	uni_sr_5x
SP18-504-001	Region_1_tv-27_th-22	17.4904	0.558834	8.62266	0.337211	0.605075	SP18-504-001_Region_1_tv-27_th-22	uni_sr_5x
SP18-504-001	Region_1_tv-30_th-26	19.9621	0.777611	6.45394	0.21724	0.804642	SP18-504-001_Region_1_tv-30_th-26	uni_sr_5x
SP18-504-001	Region_1_tv-30_th-27	19.4937	0.74251	6.72051	0.248355	0.786492	SP18-504-001_Region_1_tv-30_th-27	uni_sr_5x
SP18-504-001	Region_1_tv-31_th-26	18.9746	0.732792	7.34016	0.25021	0.800834	SP18-504-001_Region_1_tv-31_th-26	uni_sr_5x
SP18-504-001	Region_1_tv-31_th-27	18.4133	0.695372	7.9887	0.27315	0.808037	SP18-504-001_Region_1_tv-31_th-27	uni_sr_5x
SP18-504-001	Region_1_tv-32_th-25	20.6353	0.809615	6.16997	0.220528	0.833267	SP18-504-001_Region_1_tv-32_th-25	uni_sr_5x
SP18-504-001	Region_1_tv-32_th-26	19.5047	0.765056	6.90098	0.233051	0.822083	SP18-504-001_Region_1_tv-32_th-26	uni_sr_5x
SP18-504-001	Region_1_tv-32_th-27	16.9861	0.676347	7.67557	0.273912	0.67985	SP18-504-001_Region_1_tv-32_th-27	uni_sr_5x
SP18-504-001	Region_1_tv-6_th-8	16.2538	0.55729	8.86389	0.330964	0.654195	SP18-504-001_Region_1_tv-6_th-8	uni_sr_5x
SP18-504-001	Region_1_tv-8_th-7	16.0803	0.514182	9.02132	0.38499	0.655916	SP18-504-001_Region_1_tv-8_th-7	uni_sr_5x
SP18-504-001	Region_1_tv-9_th-6	16.3421	0.542965	9.09125	0.3828	0.646069	SP18-504-001_Region_1_tv-9_th-6	uni_sr_5x
SP18-5453-001	Region_1_tv-10_th-7	12.6557	0.477363	9.40431	0.416658	0.57062	SP18-5453-001_Region_1_tv-10_th-7	uni_sr_5x
SP18-5453-001	Region_1_tv-11_th-8	17.3813	0.71737	7.75801	0.276288	0.764927	SP18-5453-001_Region_1_tv-11_th-8	uni_sr_5x
SP18-5453-001	Region_1_tv-12_th-18	15.0525	0.568103	9.45913	0.358605	0.689511	SP18-5453-001_Region_1_tv-12_th-18	uni_sr_5x
SP18-5453-001	Region_1_tv-16_th-6	15.9676	0.587399	8.94438	0.335471	0.723153	SP18-5453-001_Region_1_tv-16_th-6	uni_sr_5x
SP18-5453-001	Region_1_tv-17_th-12	15.3598	0.537435	9.78759	0.392188	0.610016	SP18-5453-001_Region_1_tv-17_th-12	uni_sr_5x
SP18-5453-001	Region_1_tv-17_th-13	16.3632	0.617438	9.12877	0.350147	0.694416	SP18-5453-001_Region_1_tv-17_th-13	uni_sr_5x
SP18-5453-001	Region_1_tv-17_th-14	16.3098	0.617078	8.7771	0.337978	0.705502	SP18-5453-001_Region_1_tv-17_th-14	uni_sr_5x
SP18-5453-001	Region_1_tv-17_th-3	14.7338	0.352899	9.98346	0.434082	0.445203	SP18-5453-001_Region_1_tv-17_th-3	uni_sr_5x
SP18-5453-001	Region_1_tv-17_th-4	15.8396	0.557253	9.79659	0.374395	0.668474	SP18-5453-001_Region_1_tv-17_th-4	uni_sr_5x
SP18-5453-001	Region_1_tv-17_th-5	16.213	0.576384	9.29952	0.352697	0.708148	SP18-5453-001_Region_1_tv-17_th-5	uni_sr_5x
SP18-5453-001	Region_1_tv-17_th-6	13.7167	0.313531	9.9698	0.442819	0.423578	SP18-5453-001_Region_1_tv-17_th-6	uni_sr_5x
SP18-5453-001	Region_1_tv-18_th-12	15.587	0.538704	9.82855	0.389611	0.595723	SP18-5453-001_Region_1_tv-18_th-12	uni_sr_5x
SP18-995-001	Region_1_tv-10_th-5	18.2523	0.744939	7.76217	0.255035	0.832408	SP18-995-001_Region_1_tv-10_th-5	uni_sr_5x
SP18-995-001	Region_1_tv-13_th-12	20.021	0.802577	6.19325	0.2189	0.813138	SP18-995-001_Region_1_tv-13_th-12	uni_sr_5x
SP18-995-001	Region_1_tv-3_th-3	21.1674	0.841701	5.9334	0.165436	0.844094	SP18-995-001_Region_1_tv-3_th-3	uni_sr_5x
SP18-995-001	Region_1_tv-6_th-6	19.7503	0.749702	7.53539	0.247793	0.861705	SP18-995-001_Region_1_tv-6_th-6	uni_sr_5x
SP18-995-001	Region_1_tv-6_th-7	18.7126	0.713558	7.97855	0.28217	0.812609	SP18-995-001_Region_1_tv-6_th-7	uni_sr_5x
SP18-995-001	Region_1_tv-7_th-7	18.4733	0.739798	7.45956	0.263957	0.759788	SP18-995-001_Region_1_tv-7_th-7	uni_sr_5x
SP18-995-001	Region_1_tv-8_th-6	18.4064	0.690921	8.2406	0.288753	0.814957	SP18-995-001_Region_1_tv-8_th-6	uni_sr_5x
SP18-995-001	Region_1_tv-8_th-7	19.422	0.766714	7.10824	0.239048	0.822199	SP18-995-001_Region_1_tv-8_th-7	uni_sr_5x
SP18-995-001	Region_1_tv-8_th-8	17.9411	0.658238	8.7324	0.313684	0.789031	SP18-995-001_Region_1_tv-8_th-8	uni_sr_5x
SP18-995-001	Region_1_tv-9_th-12	17.7742	0.678052	8.37649	0.284998	0.766503	SP18-995-001_Region_1_tv-9_th-12	uni_sr_5x
SP18-995-001	Region_1_tv-9_th-3	19.0964	0.76511	7.24882	0.225838	0.825528	SP18-995-001_Region_1_tv-9_th-3	uni_sr_5x
SP18-995-001	Region_1_tv-9_th-6	17.5926	0.660139	9.01184	0.306517	0.804524	SP18-995-001_Region_1_tv-9_th-6	uni_sr_5x
