# Supplementary material for: Pixel super-resolved virtual staining of label-free tissue using diffusion models
Source: Nat Commun. 2025 May 30;16:5016. doi: 10.1038/s41467-025-60387-z (PMC12125245; doi:10.1038/s41467-025-60387-z)
Supplement: Supplementary file 14 — Source Data [file 41467_2025_60387_MOESM14_ESM.xlsx]

## Sheet: Figure 2
Data for the Diffusion VS and CGAN model in Figure 2
Slide Name	FOV Name	PSNR	SSIM	LPIPS	Unique FOV ID	Model
SP18-133-001	Region_1_tv-15_th-9	18.5449	0.720797	0.251913	SP18-133-001_Region_1_tv-15_th-9	diffusion_1x
SP18-133-001	Region_1_tv-22_th-15	19.8753	0.79411	0.214242	SP18-133-001_Region_1_tv-22_th-15	diffusion_1x
SP18-133-001	Region_1_tv-22_th-16	20.1154	0.79004	0.214751	SP18-133-001_Region_1_tv-22_th-16	diffusion_1x
SP18-133-001	Region_1_tv-23_th-16	18.1199	0.648187	0.313848	SP18-133-001_Region_1_tv-23_th-16	diffusion_1x
SP18-133-001	Region_1_tv-24_th-16	17.7375	0.573562	0.327129	SP18-133-001_Region_1_tv-24_th-16	diffusion_1x
SP18-133-001	Region_1_tv-25_th-15	15.5306	0.43934	0.375382	SP18-133-001_Region_1_tv-25_th-15	diffusion_1x
SP18-133-001	Region_1_tv-6_th-5	20.5328	0.840279	0.162211	SP18-133-001_Region_1_tv-6_th-5	diffusion_1x
SP18-133-001	Region_1_tv-6_th-8	21.5849	0.860161	0.167621	SP18-133-001_Region_1_tv-6_th-8	diffusion_1x
SP18-133-001	Region_1_tv-7_th-8	20.4578	0.792107	0.221665	SP18-133-001_Region_1_tv-7_th-8	diffusion_1x
SP18-133-001	Region_1_tv-8_th-4	16.3086	0.548152	0.341997	SP18-133-001_Region_1_tv-8_th-4	diffusion_1x
SP18-133-001	Region_1_tv-8_th-7	16.4443	0.5215	0.366713	SP18-133-001_Region_1_tv-8_th-7	diffusion_1x
SP18-133-001	Region_1_tv-9_th-8	17.4771	0.59824	0.33498	SP18-133-001_Region_1_tv-9_th-8	diffusion_1x
SP18-1739-001	Region_1_tv-12_th-11	19.4587	0.768115	0.225427	SP18-1739-001_Region_1_tv-12_th-11	diffusion_1x
SP18-1739-001	Region_1_tv-13_th-9	22.0002	0.83469	0.17618	SP18-1739-001_Region_1_tv-13_th-9	diffusion_1x
SP18-1739-001	Region_1_tv-16_th-14	19.654	0.793765	0.187359	SP18-1739-001_Region_1_tv-16_th-14	diffusion_1x
SP18-1739-001	Region_1_tv-17_th-12	20.0476	0.797874	0.188663	SP18-1739-001_Region_1_tv-17_th-12	diffusion_1x
SP18-1739-001	Region_1_tv-17_th-13	18.8788	0.69976	0.254791	SP18-1739-001_Region_1_tv-17_th-13	diffusion_1x
SP18-1739-001	Region_1_tv-18_th-12	17.9104	0.677068	0.268227	SP18-1739-001_Region_1_tv-18_th-12	diffusion_1x
SP18-1739-001	Region_1_tv-2_th-6	17.923	0.681418	0.265641	SP18-1739-001_Region_1_tv-2_th-6	diffusion_1x
SP18-1739-001	Region_1_tv-4_th-3	18.6649	0.677758	0.265676	SP18-1739-001_Region_1_tv-4_th-3	diffusion_1x
SP18-1739-001	Region_1_tv-7_th-8	17.1849	0.516069	0.385127	SP18-1739-001_Region_1_tv-7_th-8	diffusion_1x
SP18-1739-001	Region_1_tv-8_th-6	17.848	0.665501	0.286897	SP18-1739-001_Region_1_tv-8_th-6	diffusion_1x
SP18-1739-001	Region_1_tv-8_th-7	20.0037	0.762993	0.225968	SP18-1739-001_Region_1_tv-8_th-7	diffusion_1x
SP18-1739-001	Region_1_tv-9_th-6	18.8572	0.722045	0.262448	SP18-1739-001_Region_1_tv-9_th-6	diffusion_1x
SP18-245-001	Region_1_tv-3_th-27	16.6481	0.685189	0.308419	SP18-245-001_Region_1_tv-3_th-27	diffusion_1x
SP18-245-001	Region_1_tv-3_th-28	15.2222	0.62962	0.354355	SP18-245-001_Region_1_tv-3_th-28	diffusion_1x
SP18-245-001	Region_1_tv-4_th-23	16.164	0.648187	0.315515	SP18-245-001_Region_1_tv-4_th-23	diffusion_1x
SP18-245-001	Region_1_tv-4_th-25	18.9881	0.750077	0.241642	SP18-245-001_Region_1_tv-4_th-25	diffusion_1x
SP18-245-001	Region_1_tv-4_th-26	19.4885	0.813986	0.212807	SP18-245-001_Region_1_tv-4_th-26	diffusion_1x
SP18-245-001	Region_1_tv-6_th-22	17.7308	0.644132	0.326446	SP18-245-001_Region_1_tv-6_th-22	diffusion_1x
SP18-245-001	Region_1_tv-6_th-23	17.5998	0.706615	0.266645	SP18-245-001_Region_1_tv-6_th-23	diffusion_1x
SP18-245-001	Region_1_tv-6_th-24	18.4392	0.71117	0.261389	SP18-245-001_Region_1_tv-6_th-24	diffusion_1x
SP18-245-001	Region_1_tv-6_th-28	19.0492	0.761569	0.240727	SP18-245-001_Region_1_tv-6_th-28	diffusion_1x
SP18-245-001	Region_1_tv-7_th-22	17.1447	0.610845	0.334558	SP18-245-001_Region_1_tv-7_th-22	diffusion_1x
SP18-245-001	Region_1_tv-7_th-27	18.0547	0.710761	0.270501	SP18-245-001_Region_1_tv-7_th-27	diffusion_1x
SP18-245-001	Region_1_tv-7_th-28	16.2276	0.628992	0.319186	SP18-245-001_Region_1_tv-7_th-28	diffusion_1x
SP18-29-001	Region_1_tv-11_th-11	21.8081	0.854725	0.165909	SP18-29-001_Region_1_tv-11_th-11	diffusion_1x
SP18-29-001	Region_1_tv-11_th-12	17.1315	0.654933	0.285404	SP18-29-001_Region_1_tv-11_th-12	diffusion_1x
SP18-29-001	Region_1_tv-11_th-13	16.0756	0.571441	0.334651	SP18-29-001_Region_1_tv-11_th-13	diffusion_1x
SP18-29-001	Region_1_tv-12_th-10	26.494	0.954363	0.128257	SP18-29-001_Region_1_tv-12_th-10	diffusion_1x
SP18-29-001	Region_1_tv-12_th-13	15.8702	0.527241	0.344182	SP18-29-001_Region_1_tv-12_th-13	diffusion_1x
SP18-29-001	Region_1_tv-13_th-11	16.1735	0.50612	0.36377	SP18-29-001_Region_1_tv-13_th-11	diffusion_1x
SP18-29-001	Region_1_tv-17_th-15	16.2527	0.548302	0.345856	SP18-29-001_Region_1_tv-17_th-15	diffusion_1x
SP18-29-001	Region_1_tv-20_th-22	20.8063	0.804889	0.20724	SP18-29-001_Region_1_tv-20_th-22	diffusion_1x
SP18-29-001	Region_1_tv-3_th-2	20.4586	0.851433	0.162766	SP18-29-001_Region_1_tv-3_th-2	diffusion_1x
SP18-29-001	Region_1_tv-6_th-7	21.067	0.847216	0.170423	SP18-29-001_Region_1_tv-6_th-7	diffusion_1x
SP18-29-001	Region_1_tv-7_th-5	20.6496	0.81904	0.176656	SP18-29-001_Region_1_tv-7_th-5	diffusion_1x
SP18-29-001	Region_1_tv-7_th-6	15.9345	0.539461	0.338213	SP18-29-001_Region_1_tv-7_th-6	diffusion_1x
SP18-3502-001	Region_1_tv-11_th-9	19.5494	0.783901	0.206879	SP18-3502-001_Region_1_tv-11_th-9	diffusion_1x
SP18-3502-001	Region_1_tv-12_th-7	19.3957	0.770662	0.211426	SP18-3502-001_Region_1_tv-12_th-7	diffusion_1x
SP18-3502-001	Region_1_tv-12_th-8	17.7526	0.663904	0.294931	SP18-3502-001_Region_1_tv-12_th-8	diffusion_1x
SP18-3502-001	Region_1_tv-14_th-8	17.2949	0.60748	0.323386	SP18-3502-001_Region_1_tv-14_th-8	diffusion_1x
SP18-3502-001	Region_1_tv-17_th-13	18.7979	0.767094	0.237291	SP18-3502-001_Region_1_tv-17_th-13	diffusion_1x
SP18-3502-001	Region_1_tv-20_th-19	19.0791	0.782889	0.211196	SP18-3502-001_Region_1_tv-20_th-19	diffusion_1x
SP18-3502-001	Region_1_tv-21_th-19	18.2944	0.686879	0.279045	SP18-3502-001_Region_1_tv-21_th-19	diffusion_1x
SP18-3502-001	Region_1_tv-22_th-19	18.0738	0.672046	0.295526	SP18-3502-001_Region_1_tv-22_th-19	diffusion_1x
SP18-3502-001	Region_1_tv-2_th-10	18.1881	0.589029	0.375081	SP18-3502-001_Region_1_tv-2_th-10	diffusion_1x
SP18-3502-001	Region_1_tv-2_th-11	18.6311	0.720731	0.285141	SP18-3502-001_Region_1_tv-2_th-11	diffusion_1x
SP18-3502-001	Region_1_tv-2_th-9	17.9472	0.58009	0.351748	SP18-3502-001_Region_1_tv-2_th-9	diffusion_1x
SP18-3502-001	Region_1_tv-3_th-7	16.6118	0.485927	0.3827	SP18-3502-001_Region_1_tv-3_th-7	diffusion_1x
SP18-3529-001	Region_1_tv-12_th-14	18.7493	0.709304	0.259762	SP18-3529-001_Region_1_tv-12_th-14	diffusion_1x
SP18-3529-001	Region_1_tv-12_th-15	19.2335	0.675182	0.269589	SP18-3529-001_Region_1_tv-12_th-15	diffusion_1x
SP18-3529-001	Region_1_tv-13_th-18	21.4142	0.846786	0.149678	SP18-3529-001_Region_1_tv-13_th-18	diffusion_1x
SP18-3529-001	Region_1_tv-15_th-23	20.5904	0.833389	0.166278	SP18-3529-001_Region_1_tv-15_th-23	diffusion_1x
SP18-3529-001	Region_1_tv-3_th-5	18.2986	0.640293	0.302246	SP18-3529-001_Region_1_tv-3_th-5	diffusion_1x
SP18-3529-001	Region_1_tv-4_th-3	18.8446	0.716426	0.254875	SP18-3529-001_Region_1_tv-4_th-3	diffusion_1x
SP18-3529-001	Region_1_tv-5_th-3	18.1431	0.670547	0.292852	SP18-3529-001_Region_1_tv-5_th-3	diffusion_1x
SP18-3529-001	Region_1_tv-6_th-3	18.7107	0.729448	0.245043	SP18-3529-001_Region_1_tv-6_th-3	diffusion_1x
SP18-3529-001	Region_1_tv-6_th-4	18.4866	0.67387	0.271888	SP18-3529-001_Region_1_tv-6_th-4	diffusion_1x
SP18-3529-001	Region_1_tv-7_th-10	20.2865	0.829987	0.177081	SP18-3529-001_Region_1_tv-7_th-10	diffusion_1x
SP18-3529-001	Region_1_tv-8_th-10	22.4284	0.863632	0.160983	SP18-3529-001_Region_1_tv-8_th-10	diffusion_1x
SP18-3529-001	Region_1_tv-9_th-16	17.9493	0.596924	0.312234	SP18-3529-001_Region_1_tv-9_th-16	diffusion_1x
SP18-3790-001	Region_1_tv-13_th-10	26.2847	0.960164	0.114839	SP18-3790-001_Region_1_tv-13_th-10	diffusion_1x
SP18-3790-001	Region_1_tv-16_th-14	19.5467	0.792802	0.198249	SP18-3790-001_Region_1_tv-16_th-14	diffusion_1x
SP18-3790-001	Region_1_tv-16_th-15	19.9094	0.791598	0.208598	SP18-3790-001_Region_1_tv-16_th-15	diffusion_1x
SP18-3790-001	Region_1_tv-17_th-13	17.053	0.620843	0.335835	SP18-3790-001_Region_1_tv-17_th-13	diffusion_1x
SP18-3790-001	Region_1_tv-17_th-14	17.7379	0.698808	0.274171	SP18-3790-001_Region_1_tv-17_th-14	diffusion_1x
SP18-3790-001	Region_1_tv-18_th-12	17.0808	0.730634	0.315912	SP18-3790-001_Region_1_tv-18_th-12	diffusion_1x
SP18-3790-001	Region_1_tv-18_th-13	19.0883	0.648547	0.362232	SP18-3790-001_Region_1_tv-18_th-13	diffusion_1x
SP18-3790-001	Region_1_tv-4_th-3	23.4047	0.890001	0.174213	SP18-3790-001_Region_1_tv-4_th-3	diffusion_1x
SP18-3790-001	Region_1_tv-4_th-4	16.4071	0.658698	0.29445	SP18-3790-001_Region_1_tv-4_th-4	diffusion_1x
SP18-3790-001	Region_1_tv-5_th-2	17.4066	0.680947	0.250733	SP18-3790-001_Region_1_tv-5_th-2	diffusion_1x
SP18-3790-001	Region_1_tv-5_th-3	16.4815	0.374411	0.426215	SP18-3790-001_Region_1_tv-5_th-3	diffusion_1x
SP18-3790-001	Region_1_tv-5_th-4	16.6725	0.623577	0.30851	SP18-3790-001_Region_1_tv-5_th-4	diffusion_1x
SP18-3907-001	Region_1_tv-13_th-12	19.0629	0.826647	0.221382	SP18-3907-001_Region_1_tv-13_th-12	diffusion_1x
SP18-3907-001	Region_1_tv-13_th-17	18.5726	0.716635	0.221533	SP18-3907-001_Region_1_tv-13_th-17	diffusion_1x
SP18-3907-001	Region_1_tv-13_th-18	16.2281	0.458445	0.385015	SP18-3907-001_Region_1_tv-13_th-18	diffusion_1x
SP18-3907-001	Region_1_tv-14_th-13	16.0615	0.496487	0.383034	SP18-3907-001_Region_1_tv-14_th-13	diffusion_1x
SP18-3907-001	Region_1_tv-15_th-12	17.3213	0.553665	0.356483	SP18-3907-001_Region_1_tv-15_th-12	diffusion_1x
SP18-3907-001	Region_1_tv-15_th-13	15.2936	0.313982	0.421045	SP18-3907-001_Region_1_tv-15_th-13	diffusion_1x
SP18-3907-001	Region_1_tv-15_th-14	19.1837	0.624535	0.334111	SP18-3907-001_Region_1_tv-15_th-14	diffusion_1x
SP18-3907-001	Region_1_tv-19_th-10	16.4045	0.51643	0.366453	SP18-3907-001_Region_1_tv-19_th-10	diffusion_1x
SP18-3907-001	Region_1_tv-21_th-9	17.3566	0.643598	0.29809	SP18-3907-001_Region_1_tv-21_th-9	diffusion_1x
SP18-3907-001	Region_1_tv-4_th-25	19.1971	0.790764	0.205846	SP18-3907-001_Region_1_tv-4_th-25	diffusion_1x
SP18-3907-001	Region_1_tv-5_th-25	18.205	0.72986	0.240619	SP18-3907-001_Region_1_tv-5_th-25	diffusion_1x
SP18-3907-001	Region_1_tv-6_th-5	21.5732	0.71278	0.291651	SP18-3907-001_Region_1_tv-6_th-5	diffusion_1x
SP18-4368-001	Region_1_tv-13_th-10	18.237	0.668212	0.272851	SP18-4368-001_Region_1_tv-13_th-10	diffusion_1x
SP18-4368-001	Region_1_tv-13_th-8	19.1628	0.798	0.205163	SP18-4368-001_Region_1_tv-13_th-8	diffusion_1x
SP18-4368-001	Region_1_tv-13_th-9	17.8931	0.609977	0.31802	SP18-4368-001_Region_1_tv-13_th-9	diffusion_1x
SP18-4368-001	Region_1_tv-16_th-14	19.9746	0.781601	0.204893	SP18-4368-001_Region_1_tv-16_th-14	diffusion_1x
SP18-4368-001	Region_1_tv-16_th-15	20.4144	0.821757	0.172766	SP18-4368-001_Region_1_tv-16_th-15	diffusion_1x
SP18-4368-001	Region_1_tv-19_th-18	16.2756	0.478816	0.367511	SP18-4368-001_Region_1_tv-19_th-18	diffusion_1x
SP18-4368-001	Region_1_tv-20_th-17	18.2496	0.68591	0.274752	SP18-4368-001_Region_1_tv-20_th-17	diffusion_1x
SP18-4368-001	Region_1_tv-21_th-16	18.4546	0.731313	0.245862	SP18-4368-001_Region_1_tv-21_th-16	diffusion_1x
SP18-4368-001	Region_1_tv-21_th-17	19.5904	0.760621	0.244063	SP18-4368-001_Region_1_tv-21_th-17	diffusion_1x
SP18-4368-001	Region_1_tv-21_th-18	16.7403	0.621814	0.298511	SP18-4368-001_Region_1_tv-21_th-18	diffusion_1x
SP18-4368-001	Region_1_tv-5_th-3	16.6604	0.618085	0.288035	SP18-4368-001_Region_1_tv-5_th-3	diffusion_1x
SP18-4368-001	Region_1_tv-9_th-5	17.0569	0.627241	0.300913	SP18-4368-001_Region_1_tv-9_th-5	diffusion_1x
SP18-4411-001	Region_1_tv-12_th-13	17.9309	0.670252	0.283395	SP18-4411-001_Region_1_tv-12_th-13	diffusion_1x
SP18-4411-001	Region_1_tv-13_th-12	15.9257	0.571865	0.329464	SP18-4411-001_Region_1_tv-13_th-12	diffusion_1x
SP18-4411-001	Region_1_tv-13_th-13	17.1437	0.681949	0.276344	SP18-4411-001_Region_1_tv-13_th-13	diffusion_1x
SP18-4411-001	Region_1_tv-19_th-16	17.2058	0.63155	0.283992	SP18-4411-001_Region_1_tv-19_th-16	diffusion_1x
SP18-4411-001	Region_1_tv-19_th-18	18.8024	0.738125	0.245311	SP18-4411-001_Region_1_tv-19_th-18	diffusion_1x
SP18-4411-001	Region_1_tv-20_th-16	16.6494	0.61014	0.305172	SP18-4411-001_Region_1_tv-20_th-16	diffusion_1x
SP18-4411-001	Region_1_tv-20_th-17	18.227	0.696328	0.263277	SP18-4411-001_Region_1_tv-20_th-17	diffusion_1x
SP18-4411-001	Region_1_tv-20_th-18	18.438	0.701143	0.258485	SP18-4411-001_Region_1_tv-20_th-18	diffusion_1x
SP18-4411-001	Region_1_tv-21_th-18	17.4858	0.680154	0.246554	SP18-4411-001_Region_1_tv-21_th-18	diffusion_1x
SP18-4411-001	Region_1_tv-2_th-2	19.9577	0.808824	0.177472	SP18-4411-001_Region_1_tv-2_th-2	diffusion_1x
SP18-4411-001	Region_1_tv-3_th-3	20.1588	0.828952	0.164998	SP18-4411-001_Region_1_tv-3_th-3	diffusion_1x
SP18-4411-001	Region_1_tv-4_th-3	20.0002	0.817991	0.178308	SP18-4411-001_Region_1_tv-4_th-3	diffusion_1x
SP18-4971-001	Region_1_tv-10_th-10	16.9929	0.587041	0.354866	SP18-4971-001_Region_1_tv-10_th-10	diffusion_1x
SP18-4971-001	Region_1_tv-10_th-8	17.0232	0.674663	0.310912	SP18-4971-001_Region_1_tv-10_th-8	diffusion_1x
SP18-4971-001	Region_1_tv-2_th-3	18.4352	0.56474	0.371946	SP18-4971-001_Region_1_tv-2_th-3	diffusion_1x
SP18-4971-001	Region_1_tv-3_th-5	16.625	0.519211	0.368879	SP18-4971-001_Region_1_tv-3_th-5	diffusion_1x
SP18-4971-001	Region_1_tv-3_th-6	18.5542	0.726919	0.265576	SP18-4971-001_Region_1_tv-3_th-6	diffusion_1x
SP18-4971-001	Region_1_tv-3_th-7	17.9366	0.605898	0.341198	SP18-4971-001_Region_1_tv-3_th-7	diffusion_1x
SP18-4971-001	Region_1_tv-4_th-5	20.1683	0.759356	0.249752	SP18-4971-001_Region_1_tv-4_th-5	diffusion_1x
SP18-4971-001	Region_1_tv-4_th-6	21.435	0.84628	0.17043	SP18-4971-001_Region_1_tv-4_th-6	diffusion_1x
SP18-4971-001	Region_1_tv-4_th-7	18.7159	0.745361	0.250685	SP18-4971-001_Region_1_tv-4_th-7	diffusion_1x
SP18-4971-001	Region_1_tv-5_th-6	21.3237	0.835874	0.182777	SP18-4971-001_Region_1_tv-5_th-6	diffusion_1x
SP18-4971-001	Region_1_tv-8_th-10	19.2633	0.764801	0.245468	SP18-4971-001_Region_1_tv-8_th-10	diffusion_1x
SP18-4971-001	Region_1_tv-9_th-10	16.2995	0.544217	0.361499	SP18-4971-001_Region_1_tv-9_th-10	diffusion_1x
SP18-5025-001	Region_1_tv-5_th-4	17.5715	0.677349	0.301299	SP18-5025-001_Region_1_tv-5_th-4	diffusion_1x
SP18-5025-001	Region_1_tv-6_th-15	18.3745	0.740003	0.258995	SP18-5025-001_Region_1_tv-6_th-15	diffusion_1x
SP18-5025-001	Region_1_tv-6_th-2	19.4641	0.815081	0.17813	SP18-5025-001_Region_1_tv-6_th-2	diffusion_1x
SP18-5025-001	Region_1_tv-6_th-3	18.2691	0.702043	0.286978	SP18-5025-001_Region_1_tv-6_th-3	diffusion_1x
SP18-5025-001	Region_1_tv-6_th-9	17.4733	0.626322	0.313729	SP18-5025-001_Region_1_tv-6_th-9	diffusion_1x
SP18-5025-001	Region_1_tv-7_th-8	18.1044	0.692765	0.275213	SP18-5025-001_Region_1_tv-7_th-8	diffusion_1x
SP18-5025-001	Region_1_tv-7_th-9	19.1433	0.750689	0.249746	SP18-5025-001_Region_1_tv-7_th-9	diffusion_1x
SP18-5025-001	Region_1_tv-8_th-10	21.6533	0.858223	0.181323	SP18-5025-001_Region_1_tv-8_th-10	diffusion_1x
SP18-5025-001	Region_1_tv-8_th-15	19.1778	0.734701	0.257133	SP18-5025-001_Region_1_tv-8_th-15	diffusion_1x
SP18-5025-001	Region_1_tv-9_th-16	19.2932	0.742235	0.256911	SP18-5025-001_Region_1_tv-9_th-16	diffusion_1x
SP18-5025-001	Region_1_tv-9_th-8	18.3872	0.676063	0.292578	SP18-5025-001_Region_1_tv-9_th-8	diffusion_1x
SP18-5025-001	Region_1_tv-9_th-9	18.1412	0.672301	0.288798	SP18-5025-001_Region_1_tv-9_th-9	diffusion_1x
SP18-504-001	Region_1_tv-11_th-12	16.4551	0.51459	0.353419	SP18-504-001_Region_1_tv-11_th-12	diffusion_1x
SP18-504-001	Region_1_tv-27_th-22	17.8005	0.60007	0.304731	SP18-504-001_Region_1_tv-27_th-22	diffusion_1x
SP18-504-001	Region_1_tv-30_th-26	20.4531	0.795455	0.19568	SP18-504-001_Region_1_tv-30_th-26	diffusion_1x
SP18-504-001	Region_1_tv-30_th-27	20.0571	0.756766	0.226677	SP18-504-001_Region_1_tv-30_th-27	diffusion_1x
SP18-504-001	Region_1_tv-31_th-26	19.7246	0.762906	0.217682	SP18-504-001_Region_1_tv-31_th-26	diffusion_1x
SP18-504-001	Region_1_tv-31_th-27	19.3155	0.733082	0.242096	SP18-504-001_Region_1_tv-31_th-27	diffusion_1x
SP18-504-001	Region_1_tv-32_th-25	21.0711	0.829701	0.186352	SP18-504-001_Region_1_tv-32_th-25	diffusion_1x
SP18-504-001	Region_1_tv-32_th-26	20.3152	0.78954	0.205651	SP18-504-001_Region_1_tv-32_th-26	diffusion_1x
SP18-504-001	Region_1_tv-32_th-27	17.4399	0.704483	0.24533	SP18-504-001_Region_1_tv-32_th-27	diffusion_1x
SP18-504-001	Region_1_tv-6_th-8	16.9689	0.625377	0.28295	SP18-504-001_Region_1_tv-6_th-8	diffusion_1x
SP18-504-001	Region_1_tv-8_th-7	17.0132	0.557923	0.358198	SP18-504-001_Region_1_tv-8_th-7	diffusion_1x
SP18-504-001	Region_1_tv-9_th-6	17.4252	0.623215	0.325794	SP18-504-001_Region_1_tv-9_th-6	diffusion_1x
SP18-5453-001	Region_1_tv-10_th-7	14.8296	0.561125	0.358907	SP18-5453-001_Region_1_tv-10_th-7	diffusion_1x
SP18-5453-001	Region_1_tv-11_th-8	19.3723	0.76057	0.243251	SP18-5453-001_Region_1_tv-11_th-8	diffusion_1x
SP18-5453-001	Region_1_tv-12_th-18	17.5075	0.643234	0.306089	SP18-5453-001_Region_1_tv-12_th-18	diffusion_1x
SP18-5453-001	Region_1_tv-16_th-6	17.3818	0.655598	0.294123	SP18-5453-001_Region_1_tv-16_th-6	diffusion_1x
SP18-5453-001	Region_1_tv-17_th-12	16.687	0.637032	0.338929	SP18-5453-001_Region_1_tv-17_th-12	diffusion_1x
SP18-5453-001	Region_1_tv-17_th-13	17.6189	0.702023	0.299405	SP18-5453-001_Region_1_tv-17_th-13	diffusion_1x
SP18-5453-001	Region_1_tv-17_th-14	17.2542	0.670344	0.299062	SP18-5453-001_Region_1_tv-17_th-14	diffusion_1x
SP18-5453-001	Region_1_tv-17_th-3	15.5607	0.393291	0.407187	SP18-5453-001_Region_1_tv-17_th-3	diffusion_1x
SP18-5453-001	Region_1_tv-17_th-4	17.3194	0.61524	0.330969	SP18-5453-001_Region_1_tv-17_th-4	diffusion_1x
SP18-5453-001	Region_1_tv-17_th-5	17.7133	0.634631	0.311323	SP18-5453-001_Region_1_tv-17_th-5	diffusion_1x
SP18-5453-001	Region_1_tv-17_th-6	14.3105	0.345375	0.408074	SP18-5453-001_Region_1_tv-17_th-6	diffusion_1x
SP18-5453-001	Region_1_tv-18_th-12	16.7872	0.634034	0.33893	SP18-5453-001_Region_1_tv-18_th-12	diffusion_1x
SP18-995-001	Region_1_tv-10_th-5	19.5261	0.795373	0.209652	SP18-995-001_Region_1_tv-10_th-5	diffusion_1x
SP18-995-001	Region_1_tv-13_th-12	20.9018	0.824362	0.200271	SP18-995-001_Region_1_tv-13_th-12	diffusion_1x
SP18-995-001	Region_1_tv-3_th-3	21.1423	0.864017	0.14303	SP18-995-001_Region_1_tv-3_th-3	diffusion_1x
SP18-995-001	Region_1_tv-6_th-6	20.3047	0.796985	0.214188	SP18-995-001_Region_1_tv-6_th-6	diffusion_1x
SP18-995-001	Region_1_tv-6_th-7	20.0817	0.785114	0.216744	SP18-995-001_Region_1_tv-6_th-7	diffusion_1x
SP18-995-001	Region_1_tv-7_th-7	19.3422	0.788782	0.219622	SP18-995-001_Region_1_tv-7_th-7	diffusion_1x
SP18-995-001	Region_1_tv-8_th-6	19.661	0.752957	0.242292	SP18-995-001_Region_1_tv-8_th-6	diffusion_1x
SP18-995-001	Region_1_tv-8_th-7	20.4321	0.81032	0.203107	SP18-995-001_Region_1_tv-8_th-7	diffusion_1x
SP18-995-001	Region_1_tv-8_th-8	18.917	0.723682	0.26396	SP18-995-001_Region_1_tv-8_th-8	diffusion_1x
SP18-995-001	Region_1_tv-9_th-12	18.8424	0.74175	0.234679	SP18-995-001_Region_1_tv-9_th-12	diffusion_1x
SP18-995-001	Region_1_tv-9_th-3	20.131	0.804148	0.190733	SP18-995-001_Region_1_tv-9_th-3	diffusion_1x
SP18-995-001	Region_1_tv-9_th-6	18.3555	0.718246	0.263737	SP18-995-001_Region_1_tv-9_th-6	diffusion_1x
SP18-133-001	Region_1_tv-15_th-9	18.3523	0.71891	0.253233	SP18-133-001_Region_1_tv-15_th-9	diffusion_2x
SP18-133-001	Region_1_tv-22_th-15	19.7255	0.793339	0.223254	SP18-133-001_Region_1_tv-22_th-15	diffusion_2x
SP18-133-001	Region_1_tv-22_th-16	19.9959	0.791248	0.22086	SP18-133-001_Region_1_tv-22_th-16	diffusion_2x
SP18-133-001	Region_1_tv-23_th-16	17.9748	0.647464	0.315875	SP18-133-001_Region_1_tv-23_th-16	diffusion_2x
SP18-133-001	Region_1_tv-24_th-16	17.9982	0.587639	0.322036	SP18-133-001_Region_1_tv-24_th-16	diffusion_2x
SP18-133-001	Region_1_tv-25_th-15	15.6014	0.440264	0.373385	SP18-133-001_Region_1_tv-25_th-15	diffusion_2x
SP18-133-001	Region_1_tv-6_th-5	20.2842	0.83853	0.178312	SP18-133-001_Region_1_tv-6_th-5	diffusion_2x
SP18-133-001	Region_1_tv-6_th-8	21.6723	0.859107	0.179115	SP18-133-001_Region_1_tv-6_th-8	diffusion_2x
SP18-133-001	Region_1_tv-7_th-8	20.2869	0.789344	0.22358	SP18-133-001_Region_1_tv-7_th-8	diffusion_2x
SP18-133-001	Region_1_tv-8_th-4	16.3066	0.550697	0.341637	SP18-133-001_Region_1_tv-8_th-4	diffusion_2x
SP18-133-001	Region_1_tv-8_th-7	16.0857	0.515458	0.370067	SP18-133-001_Region_1_tv-8_th-7	diffusion_2x
SP18-133-001	Region_1_tv-9_th-8	17.1972	0.594257	0.339935	SP18-133-001_Region_1_tv-9_th-8	diffusion_2x
SP18-1739-001	Region_1_tv-12_th-11	19.2485	0.76493	0.230563	SP18-1739-001_Region_1_tv-12_th-11	diffusion_2x
SP18-1739-001	Region_1_tv-13_th-9	22.0015	0.836046	0.182681	SP18-1739-001_Region_1_tv-13_th-9	diffusion_2x
SP18-1739-001	Region_1_tv-16_th-14	19.5271	0.792084	0.196474	SP18-1739-001_Region_1_tv-16_th-14	diffusion_2x
SP18-1739-001	Region_1_tv-17_th-12	19.6977	0.795017	0.202523	SP18-1739-001_Region_1_tv-17_th-12	diffusion_2x
SP18-1739-001	Region_1_tv-17_th-13	19.1344	0.70322	0.260326	SP18-1739-001_Region_1_tv-17_th-13	diffusion_2x
SP18-1739-001	Region_1_tv-18_th-12	17.5115	0.672898	0.27706	SP18-1739-001_Region_1_tv-18_th-12	diffusion_2x
SP18-1739-001	Region_1_tv-2_th-6	17.9756	0.680997	0.26382	SP18-1739-001_Region_1_tv-2_th-6	diffusion_2x
SP18-1739-001	Region_1_tv-4_th-3	18.748	0.679859	0.269086	SP18-1739-001_Region_1_tv-4_th-3	diffusion_2x
SP18-1739-001	Region_1_tv-7_th-8	17.7456	0.523251	0.372738	SP18-1739-001_Region_1_tv-7_th-8	diffusion_2x
SP18-1739-001	Region_1_tv-8_th-6	17.9178	0.663151	0.289068	SP18-1739-001_Region_1_tv-8_th-6	diffusion_2x
SP18-1739-001	Region_1_tv-8_th-7	20.1116	0.761175	0.235248	SP18-1739-001_Region_1_tv-8_th-7	diffusion_2x
SP18-1739-001	Region_1_tv-9_th-6	18.7458	0.719725	0.265238	SP18-1739-001_Region_1_tv-9_th-6	diffusion_2x
SP18-245-001	Region_1_tv-3_th-27	15.7752	0.673586	0.317163	SP18-245-001_Region_1_tv-3_th-27	diffusion_2x
SP18-245-001	Region_1_tv-3_th-28	14.1968	0.614865	0.362887	SP18-245-001_Region_1_tv-3_th-28	diffusion_2x
SP18-245-001	Region_1_tv-4_th-23	15.829	0.645956	0.322832	SP18-245-001_Region_1_tv-4_th-23	diffusion_2x
SP18-245-001	Region_1_tv-4_th-25	18.4363	0.747736	0.24713	SP18-245-001_Region_1_tv-4_th-25	diffusion_2x
SP18-245-001	Region_1_tv-4_th-26	18.8888	0.811427	0.220473	SP18-245-001_Region_1_tv-4_th-26	diffusion_2x
SP18-245-001	Region_1_tv-6_th-22	17.3349	0.636007	0.332624	SP18-245-001_Region_1_tv-6_th-22	diffusion_2x
SP18-245-001	Region_1_tv-6_th-23	17.7754	0.711073	0.265204	SP18-245-001_Region_1_tv-6_th-23	diffusion_2x
SP18-245-001	Region_1_tv-6_th-24	18.3428	0.714795	0.264542	SP18-245-001_Region_1_tv-6_th-24	diffusion_2x
SP18-245-001	Region_1_tv-6_th-28	18.5278	0.757901	0.249031	SP18-245-001_Region_1_tv-6_th-28	diffusion_2x
SP18-245-001	Region_1_tv-7_th-22	16.4787	0.594873	0.345426	SP18-245-001_Region_1_tv-7_th-22	diffusion_2x
SP18-245-001	Region_1_tv-7_th-27	17.5774	0.708334	0.271911	SP18-245-001_Region_1_tv-7_th-27	diffusion_2x
SP18-245-001	Region_1_tv-7_th-28	16.1418	0.630235	0.319136	SP18-245-001_Region_1_tv-7_th-28	diffusion_2x
SP18-29-001	Region_1_tv-11_th-11	21.536	0.852179	0.18197	SP18-29-001_Region_1_tv-11_th-11	diffusion_2x
SP18-29-001	Region_1_tv-11_th-12	17.2018	0.655363	0.28449	SP18-29-001_Region_1_tv-11_th-12	diffusion_2x
SP18-29-001	Region_1_tv-11_th-13	16.121	0.571583	0.331606	SP18-29-001_Region_1_tv-11_th-13	diffusion_2x
SP18-29-001	Region_1_tv-12_th-10	26.2591	0.953692	0.13663	SP18-29-001_Region_1_tv-12_th-10	diffusion_2x
SP18-29-001	Region_1_tv-12_th-13	15.8231	0.524847	0.343123	SP18-29-001_Region_1_tv-12_th-13	diffusion_2x
SP18-29-001	Region_1_tv-13_th-11	15.8158	0.496369	0.369327	SP18-29-001_Region_1_tv-13_th-11	diffusion_2x
SP18-29-001	Region_1_tv-17_th-15	16.3666	0.551288	0.34523	SP18-29-001_Region_1_tv-17_th-15	diffusion_2x
SP18-29-001	Region_1_tv-20_th-22	20.8377	0.803495	0.212932	SP18-29-001_Region_1_tv-20_th-22	diffusion_2x
SP18-29-001	Region_1_tv-3_th-2	20.1473	0.848801	0.16956	SP18-29-001_Region_1_tv-3_th-2	diffusion_2x
SP18-29-001	Region_1_tv-6_th-7	21.0145	0.844416	0.179501	SP18-29-001_Region_1_tv-6_th-7	diffusion_2x
SP18-29-001	Region_1_tv-7_th-5	20.4211	0.815096	0.18784	SP18-29-001_Region_1_tv-7_th-5	diffusion_2x
SP18-29-001	Region_1_tv-7_th-6	16.0078	0.544806	0.336426	SP18-29-001_Region_1_tv-7_th-6	diffusion_2x
SP18-3502-001	Region_1_tv-11_th-9	19.2431	0.779134	0.222517	SP18-3502-001_Region_1_tv-11_th-9	diffusion_2x
SP18-3502-001	Region_1_tv-12_th-7	19.1947	0.767771	0.222691	SP18-3502-001_Region_1_tv-12_th-7	diffusion_2x
SP18-3502-001	Region_1_tv-12_th-8	17.944	0.667335	0.295985	SP18-3502-001_Region_1_tv-12_th-8	diffusion_2x
SP18-3502-001	Region_1_tv-14_th-8	17.4794	0.610998	0.319271	SP18-3502-001_Region_1_tv-14_th-8	diffusion_2x
SP18-3502-001	Region_1_tv-17_th-13	19.1633	0.769338	0.236541	SP18-3502-001_Region_1_tv-17_th-13	diffusion_2x
SP18-3502-001	Region_1_tv-20_th-19	19.1302	0.781796	0.219383	SP18-3502-001_Region_1_tv-20_th-19	diffusion_2x
SP18-3502-001	Region_1_tv-21_th-19	17.9496	0.681904	0.284281	SP18-3502-001_Region_1_tv-21_th-19	diffusion_2x
SP18-3502-001	Region_1_tv-22_th-19	18.2355	0.670656	0.293674	SP18-3502-001_Region_1_tv-22_th-19	diffusion_2x
SP18-3502-001	Region_1_tv-2_th-10	17.8627	0.590012	0.36793	SP18-3502-001_Region_1_tv-2_th-10	diffusion_2x
SP18-3502-001	Region_1_tv-2_th-11	18.5536	0.714817	0.289635	SP18-3502-001_Region_1_tv-2_th-11	diffusion_2x
SP18-3502-001	Region_1_tv-2_th-9	18.0538	0.578617	0.348347	SP18-3502-001_Region_1_tv-2_th-9	diffusion_2x
SP18-3502-001	Region_1_tv-3_th-7	16.8389	0.490869	0.380963	SP18-3502-001_Region_1_tv-3_th-7	diffusion_2x
SP18-3529-001	Region_1_tv-12_th-14	19.0074	0.712123	0.261275	SP18-3529-001_Region_1_tv-12_th-14	diffusion_2x
SP18-3529-001	Region_1_tv-12_th-15	19.0672	0.676064	0.276789	SP18-3529-001_Region_1_tv-12_th-15	diffusion_2x
SP18-3529-001	Region_1_tv-13_th-18	21.6543	0.844586	0.149308	SP18-3529-001_Region_1_tv-13_th-18	diffusion_2x
SP18-3529-001	Region_1_tv-15_th-23	20.013	0.828639	0.176509	SP18-3529-001_Region_1_tv-15_th-23	diffusion_2x
SP18-3529-001	Region_1_tv-3_th-5	17.9256	0.638801	0.30324	SP18-3529-001_Region_1_tv-3_th-5	diffusion_2x
SP18-3529-001	Region_1_tv-4_th-3	18.8805	0.716443	0.255502	SP18-3529-001_Region_1_tv-4_th-3	diffusion_2x
SP18-3529-001	Region_1_tv-5_th-3	18.2809	0.673896	0.292088	SP18-3529-001_Region_1_tv-5_th-3	diffusion_2x
SP18-3529-001	Region_1_tv-6_th-3	19.1817	0.732789	0.246195	SP18-3529-001_Region_1_tv-6_th-3	diffusion_2x
SP18-3529-001	Region_1_tv-6_th-4	18.351	0.672842	0.272624	SP18-3529-001_Region_1_tv-6_th-4	diffusion_2x
SP18-3529-001	Region_1_tv-7_th-10	20.4472	0.829406	0.18472	SP18-3529-001_Region_1_tv-7_th-10	diffusion_2x
SP18-3529-001	Region_1_tv-8_th-10	22.1234	0.861678	0.174904	SP18-3529-001_Region_1_tv-8_th-10	diffusion_2x
SP18-3529-001	Region_1_tv-9_th-16	17.8009	0.592794	0.320281	SP18-3529-001_Region_1_tv-9_th-16	diffusion_2x
SP18-3790-001	Region_1_tv-13_th-10	26.6106	0.960076	0.0840181	SP18-3790-001_Region_1_tv-13_th-10	diffusion_2x
SP18-3790-001	Region_1_tv-16_th-14	18.9522	0.788329	0.211222	SP18-3790-001_Region_1_tv-16_th-14	diffusion_2x
SP18-3790-001	Region_1_tv-16_th-15	19.5857	0.792002	0.209414	SP18-3790-001_Region_1_tv-16_th-15	diffusion_2x
SP18-3790-001	Region_1_tv-17_th-13	17.0633	0.625133	0.336692	SP18-3790-001_Region_1_tv-17_th-13	diffusion_2x
SP18-3790-001	Region_1_tv-17_th-14	17.4997	0.700142	0.279299	SP18-3790-001_Region_1_tv-17_th-14	diffusion_2x
SP18-3790-001	Region_1_tv-18_th-12	17.0454	0.728246	0.319998	SP18-3790-001_Region_1_tv-18_th-12	diffusion_2x
SP18-3790-001	Region_1_tv-18_th-13	18.9107	0.658483	0.351228	SP18-3790-001_Region_1_tv-18_th-13	diffusion_2x
SP18-3790-001	Region_1_tv-4_th-3	25.8696	0.897729	0.161313	SP18-3790-001_Region_1_tv-4_th-3	diffusion_2x
SP18-3790-001	Region_1_tv-4_th-4	16.3988	0.657292	0.294153	SP18-3790-001_Region_1_tv-4_th-4	diffusion_2x
SP18-3790-001	Region_1_tv-5_th-2	17.1377	0.675283	0.254208	SP18-3790-001_Region_1_tv-5_th-2	diffusion_2x
SP18-3790-001	Region_1_tv-5_th-3	16.6642	0.373886	0.423521	SP18-3790-001_Region_1_tv-5_th-3	diffusion_2x
SP18-3790-001	Region_1_tv-5_th-4	16.5257	0.617942	0.310633	SP18-3790-001_Region_1_tv-5_th-4	diffusion_2x
SP18-3907-001	Region_1_tv-13_th-12	19.0479	0.827022	0.221981	SP18-3907-001_Region_1_tv-13_th-12	diffusion_2x
SP18-3907-001	Region_1_tv-13_th-17	18.0551	0.71353	0.233601	SP18-3907-001_Region_1_tv-13_th-17	diffusion_2x
SP18-3907-001	Region_1_tv-13_th-18	16.3365	0.459422	0.381363	SP18-3907-001_Region_1_tv-13_th-18	diffusion_2x
SP18-3907-001	Region_1_tv-14_th-13	16.1902	0.504542	0.379312	SP18-3907-001_Region_1_tv-14_th-13	diffusion_2x
SP18-3907-001	Region_1_tv-15_th-12	17.2434	0.55383	0.357397	SP18-3907-001_Region_1_tv-15_th-12	diffusion_2x
SP18-3907-001	Region_1_tv-15_th-13	15.4621	0.317208	0.414642	SP18-3907-001_Region_1_tv-15_th-13	diffusion_2x
SP18-3907-001	Region_1_tv-15_th-14	18.8201	0.626352	0.331803	SP18-3907-001_Region_1_tv-15_th-14	diffusion_2x
SP18-3907-001	Region_1_tv-19_th-10	16.5028	0.519565	0.367178	SP18-3907-001_Region_1_tv-19_th-10	diffusion_2x
SP18-3907-001	Region_1_tv-21_th-9	17.1371	0.642392	0.303348	SP18-3907-001_Region_1_tv-21_th-9	diffusion_2x
SP18-3907-001	Region_1_tv-4_th-25	19.1169	0.789587	0.206887	SP18-3907-001_Region_1_tv-4_th-25	diffusion_2x
SP18-3907-001	Region_1_tv-5_th-25	18.0158	0.727121	0.237926	SP18-3907-001_Region_1_tv-5_th-25	diffusion_2x
SP18-3907-001	Region_1_tv-6_th-5	21.8174	0.720088	0.289178	SP18-3907-001_Region_1_tv-6_th-5	diffusion_2x
SP18-4368-001	Region_1_tv-13_th-10	18.1004	0.665882	0.269645	SP18-4368-001_Region_1_tv-13_th-10	diffusion_2x
SP18-4368-001	Region_1_tv-13_th-8	18.6657	0.793922	0.216167	SP18-4368-001_Region_1_tv-13_th-8	diffusion_2x
SP18-4368-001	Region_1_tv-13_th-9	17.6514	0.60901	0.319968	SP18-4368-001_Region_1_tv-13_th-9	diffusion_2x
SP18-4368-001	Region_1_tv-16_th-14	19.9753	0.78349	0.210128	SP18-4368-001_Region_1_tv-16_th-14	diffusion_2x
SP18-4368-001	Region_1_tv-16_th-15	20.1843	0.82043	0.184029	SP18-4368-001_Region_1_tv-16_th-15	diffusion_2x
SP18-4368-001	Region_1_tv-19_th-18	16.3382	0.479063	0.367831	SP18-4368-001_Region_1_tv-19_th-18	diffusion_2x
SP18-4368-001	Region_1_tv-20_th-17	17.9794	0.681223	0.281843	SP18-4368-001_Region_1_tv-20_th-17	diffusion_2x
SP18-4368-001	Region_1_tv-21_th-16	18.4799	0.7343	0.245415	SP18-4368-001_Region_1_tv-21_th-16	diffusion_2x
SP18-4368-001	Region_1_tv-21_th-17	19.1711	0.756772	0.248276	SP18-4368-001_Region_1_tv-21_th-17	diffusion_2x
SP18-4368-001	Region_1_tv-21_th-18	16.5698	0.617457	0.30302	SP18-4368-001_Region_1_tv-21_th-18	diffusion_2x
SP18-4368-001	Region_1_tv-5_th-3	16.7808	0.619743	0.292163	SP18-4368-001_Region_1_tv-5_th-3	diffusion_2x
SP18-4368-001	Region_1_tv-9_th-5	16.7828	0.62185	0.306736	SP18-4368-001_Region_1_tv-9_th-5	diffusion_2x
SP18-4411-001	Region_1_tv-12_th-13	17.9101	0.670773	0.281709	SP18-4411-001_Region_1_tv-12_th-13	diffusion_2x
SP18-4411-001	Region_1_tv-13_th-12	15.9062	0.569767	0.333288	SP18-4411-001_Region_1_tv-13_th-12	diffusion_2x
SP18-4411-001	Region_1_tv-13_th-13	17.0779	0.681593	0.278594	SP18-4411-001_Region_1_tv-13_th-13	diffusion_2x
SP18-4411-001	Region_1_tv-19_th-16	16.8063	0.626537	0.291364	SP18-4411-001_Region_1_tv-19_th-16	diffusion_2x
SP18-4411-001	Region_1_tv-19_th-18	18.7578	0.736665	0.24668	SP18-4411-001_Region_1_tv-19_th-18	diffusion_2x
SP18-4411-001	Region_1_tv-20_th-16	16.5015	0.609949	0.309128	SP18-4411-001_Region_1_tv-20_th-16	diffusion_2x
SP18-4411-001	Region_1_tv-20_th-17	18.3318	0.693885	0.271594	SP18-4411-001_Region_1_tv-20_th-17	diffusion_2x
SP18-4411-001	Region_1_tv-20_th-18	18.1596	0.698487	0.262424	SP18-4411-001_Region_1_tv-20_th-18	diffusion_2x
SP18-4411-001	Region_1_tv-21_th-18	17.4145	0.679768	0.248942	SP18-4411-001_Region_1_tv-21_th-18	diffusion_2x
SP18-4411-001	Region_1_tv-2_th-2	19.5394	0.806151	0.183297	SP18-4411-001_Region_1_tv-2_th-2	diffusion_2x
SP18-4411-001	Region_1_tv-3_th-3	20.0315	0.827748	0.163956	SP18-4411-001_Region_1_tv-3_th-3	diffusion_2x
SP18-4411-001	Region_1_tv-4_th-3	19.8971	0.818104	0.183035	SP18-4411-001_Region_1_tv-4_th-3	diffusion_2x
SP18-4971-001	Region_1_tv-10_th-10	16.919	0.587255	0.349757	SP18-4971-001_Region_1_tv-10_th-10	diffusion_2x
SP18-4971-001	Region_1_tv-10_th-8	17.3473	0.679564	0.302508	SP18-4971-001_Region_1_tv-10_th-8	diffusion_2x
SP18-4971-001	Region_1_tv-2_th-3	18.3412	0.567559	0.36852	SP18-4971-001_Region_1_tv-2_th-3	diffusion_2x
SP18-4971-001	Region_1_tv-3_th-5	16.4069	0.5214	0.366887	SP18-4971-001_Region_1_tv-3_th-5	diffusion_2x
SP18-4971-001	Region_1_tv-3_th-6	18.668	0.727508	0.267424	SP18-4971-001_Region_1_tv-3_th-6	diffusion_2x
SP18-4971-001	Region_1_tv-3_th-7	17.8762	0.606179	0.338917	SP18-4971-001_Region_1_tv-3_th-7	diffusion_2x
SP18-4971-001	Region_1_tv-4_th-5	20.147	0.760235	0.25122	SP18-4971-001_Region_1_tv-4_th-5	diffusion_2x
SP18-4971-001	Region_1_tv-4_th-6	21.3384	0.844277	0.182339	SP18-4971-001_Region_1_tv-4_th-6	diffusion_2x
SP18-4971-001	Region_1_tv-4_th-7	18.9442	0.748061	0.252474	SP18-4971-001_Region_1_tv-4_th-7	diffusion_2x
SP18-4971-001	Region_1_tv-5_th-6	21.2227	0.836233	0.190134	SP18-4971-001_Region_1_tv-5_th-6	diffusion_2x
SP18-4971-001	Region_1_tv-8_th-10	19.134	0.765461	0.248144	SP18-4971-001_Region_1_tv-8_th-10	diffusion_2x
SP18-4971-001	Region_1_tv-9_th-10	16.2667	0.539833	0.362612	SP18-4971-001_Region_1_tv-9_th-10	diffusion_2x
SP18-5025-001	Region_1_tv-5_th-4	17.3569	0.676479	0.306057	SP18-5025-001_Region_1_tv-5_th-4	diffusion_2x
SP18-5025-001	Region_1_tv-6_th-15	18.3607	0.738518	0.258693	SP18-5025-001_Region_1_tv-6_th-15	diffusion_2x
SP18-5025-001	Region_1_tv-6_th-2	19.3209	0.812178	0.18904	SP18-5025-001_Region_1_tv-6_th-2	diffusion_2x
SP18-5025-001	Region_1_tv-6_th-3	17.8206	0.701128	0.2871	SP18-5025-001_Region_1_tv-6_th-3	diffusion_2x
SP18-5025-001	Region_1_tv-6_th-9	17.4305	0.626552	0.314852	SP18-5025-001_Region_1_tv-6_th-9	diffusion_2x
SP18-5025-001	Region_1_tv-7_th-8	17.6725	0.688755	0.279853	SP18-5025-001_Region_1_tv-7_th-8	diffusion_2x
SP18-5025-001	Region_1_tv-7_th-9	18.8593	0.748383	0.254949	SP18-5025-001_Region_1_tv-7_th-9	diffusion_2x
SP18-5025-001	Region_1_tv-8_th-10	21.2686	0.85797	0.19934	SP18-5025-001_Region_1_tv-8_th-10	diffusion_2x
SP18-5025-001	Region_1_tv-8_th-15	18.7486	0.730721	0.259757	SP18-5025-001_Region_1_tv-8_th-15	diffusion_2x
SP18-5025-001	Region_1_tv-9_th-16	18.791	0.74016	0.260354	SP18-5025-001_Region_1_tv-9_th-16	diffusion_2x
SP18-5025-001	Region_1_tv-9_th-8	18.1272	0.675426	0.292272	SP18-5025-001_Region_1_tv-9_th-8	diffusion_2x
SP18-5025-001	Region_1_tv-9_th-9	17.994	0.673939	0.287384	SP18-5025-001_Region_1_tv-9_th-9	diffusion_2x
SP18-504-001	Region_1_tv-11_th-12	16.1721	0.510048	0.355481	SP18-504-001_Region_1_tv-11_th-12	diffusion_2x
SP18-504-001	Region_1_tv-27_th-22	17.8992	0.602817	0.30423	SP18-504-001_Region_1_tv-27_th-22	diffusion_2x
SP18-504-001	Region_1_tv-30_th-26	20.2623	0.794297	0.206523	SP18-504-001_Region_1_tv-30_th-26	diffusion_2x
SP18-504-001	Region_1_tv-30_th-27	19.8492	0.756255	0.232034	SP18-504-001_Region_1_tv-30_th-27	diffusion_2x
SP18-504-001	Region_1_tv-31_th-26	19.7256	0.762128	0.2186	SP18-504-001_Region_1_tv-31_th-26	diffusion_2x
SP18-504-001	Region_1_tv-31_th-27	19.189	0.734761	0.241843	SP18-504-001_Region_1_tv-31_th-27	diffusion_2x
SP18-504-001	Region_1_tv-32_th-25	21.3232	0.830639	0.198371	SP18-504-001_Region_1_tv-32_th-25	diffusion_2x
SP18-504-001	Region_1_tv-32_th-26	20.5044	0.791683	0.20578	SP18-504-001_Region_1_tv-32_th-26	diffusion_2x
SP18-504-001	Region_1_tv-32_th-27	17.7039	0.707083	0.250375	SP18-504-001_Region_1_tv-32_th-27	diffusion_2x
SP18-504-001	Region_1_tv-6_th-8	16.6039	0.618289	0.286066	SP18-504-001_Region_1_tv-6_th-8	diffusion_2x
SP18-504-001	Region_1_tv-8_th-7	16.4348	0.541357	0.369388	SP18-504-001_Region_1_tv-8_th-7	diffusion_2x
SP18-504-001	Region_1_tv-9_th-6	17.6322	0.62432	0.323866	SP18-504-001_Region_1_tv-9_th-6	diffusion_2x
SP18-5453-001	Region_1_tv-10_th-7	14.7372	0.559297	0.360632	SP18-5453-001_Region_1_tv-10_th-7	diffusion_2x
SP18-5453-001	Region_1_tv-11_th-8	18.9325	0.756967	0.252627	SP18-5453-001_Region_1_tv-11_th-8	diffusion_2x
SP18-5453-001	Region_1_tv-12_th-18	17.0113	0.637588	0.314934	SP18-5453-001_Region_1_tv-12_th-18	diffusion_2x
SP18-5453-001	Region_1_tv-16_th-6	17.3052	0.65682	0.295899	SP18-5453-001_Region_1_tv-16_th-6	diffusion_2x
SP18-5453-001	Region_1_tv-17_th-12	16.2629	0.637085	0.339327	SP18-5453-001_Region_1_tv-17_th-12	diffusion_2x
SP18-5453-001	Region_1_tv-17_th-13	17.3827	0.700869	0.298192	SP18-5453-001_Region_1_tv-17_th-13	diffusion_2x
SP18-5453-001	Region_1_tv-17_th-14	16.9946	0.672889	0.300385	SP18-5453-001_Region_1_tv-17_th-14	diffusion_2x
SP18-5453-001	Region_1_tv-17_th-3	15.5929	0.392981	0.406172	SP18-5453-001_Region_1_tv-17_th-3	diffusion_2x
SP18-5453-001	Region_1_tv-17_th-4	17.3533	0.619612	0.328554	SP18-5453-001_Region_1_tv-17_th-4	diffusion_2x
SP18-5453-001	Region_1_tv-17_th-5	17.5206	0.634445	0.312527	SP18-5453-001_Region_1_tv-17_th-5	diffusion_2x
SP18-5453-001	Region_1_tv-17_th-6	14.3169	0.353954	0.40307	SP18-5453-001_Region_1_tv-17_th-6	diffusion_2x
SP18-5453-001	Region_1_tv-18_th-12	16.8106	0.634773	0.335021	SP18-5453-001_Region_1_tv-18_th-12	diffusion_2x
SP18-995-001	Region_1_tv-10_th-5	19.4602	0.796159	0.209794	SP18-995-001_Region_1_tv-10_th-5	diffusion_2x
SP18-995-001	Region_1_tv-13_th-12	20.9315	0.825985	0.206777	SP18-995-001_Region_1_tv-13_th-12	diffusion_2x
SP18-995-001	Region_1_tv-3_th-3	21.165	0.86339	0.146844	SP18-995-001_Region_1_tv-3_th-3	diffusion_2x
SP18-995-001	Region_1_tv-6_th-6	20.601	0.798598	0.213497	SP18-995-001_Region_1_tv-6_th-6	diffusion_2x
SP18-995-001	Region_1_tv-6_th-7	20.2383	0.78483	0.219846	SP18-995-001_Region_1_tv-6_th-7	diffusion_2x
SP18-995-001	Region_1_tv-7_th-7	18.8462	0.787572	0.221267	SP18-995-001_Region_1_tv-7_th-7	diffusion_2x
SP18-995-001	Region_1_tv-8_th-6	19.6521	0.75251	0.244105	SP18-995-001_Region_1_tv-8_th-6	diffusion_2x
SP18-995-001	Region_1_tv-8_th-7	20.4537	0.812028	0.207738	SP18-995-001_Region_1_tv-8_th-7	diffusion_2x
SP18-995-001	Region_1_tv-8_th-8	19.053	0.726322	0.26296	SP18-995-001_Region_1_tv-8_th-8	diffusion_2x
SP18-995-001	Region_1_tv-9_th-12	18.8633	0.741024	0.238056	SP18-995-001_Region_1_tv-9_th-12	diffusion_2x
SP18-995-001	Region_1_tv-9_th-3	20.4681	0.80732	0.201491	SP18-995-001_Region_1_tv-9_th-3	diffusion_2x
SP18-995-001	Region_1_tv-9_th-6	18.4461	0.719391	0.260872	SP18-995-001_Region_1_tv-9_th-6	diffusion_2x
SP18-133-001	Region_1_tv-15_th-9	18.1445	0.707655	0.263282	SP18-133-001_Region_1_tv-15_th-9	diffusion_3x
SP18-133-001	Region_1_tv-22_th-15	19.8062	0.788043	0.226105	SP18-133-001_Region_1_tv-22_th-15	diffusion_3x
SP18-133-001	Region_1_tv-22_th-16	19.9416	0.78722	0.230457	SP18-133-001_Region_1_tv-22_th-16	diffusion_3x
SP18-133-001	Region_1_tv-23_th-16	17.9881	0.643813	0.320174	SP18-133-001_Region_1_tv-23_th-16	diffusion_3x
SP18-133-001	Region_1_tv-24_th-16	17.787	0.575727	0.329827	SP18-133-001_Region_1_tv-24_th-16	diffusion_3x
SP18-133-001	Region_1_tv-25_th-15	15.5183	0.433073	0.379194	SP18-133-001_Region_1_tv-25_th-15	diffusion_3x
SP18-133-001	Region_1_tv-6_th-5	20.0502	0.832025	0.169467	SP18-133-001_Region_1_tv-6_th-5	diffusion_3x
SP18-133-001	Region_1_tv-6_th-8	21.4596	0.853979	0.177016	SP18-133-001_Region_1_tv-6_th-8	diffusion_3x
SP18-133-001	Region_1_tv-7_th-8	19.9648	0.782344	0.224127	SP18-133-001_Region_1_tv-7_th-8	diffusion_3x
SP18-133-001	Region_1_tv-8_th-4	15.886	0.538593	0.347785	SP18-133-001_Region_1_tv-8_th-4	diffusion_3x
SP18-133-001	Region_1_tv-8_th-7	15.84	0.506104	0.376798	SP18-133-001_Region_1_tv-8_th-7	diffusion_3x
SP18-133-001	Region_1_tv-9_th-8	16.908	0.582086	0.346271	SP18-133-001_Region_1_tv-9_th-8	diffusion_3x
SP18-1739-001	Region_1_tv-12_th-11	19.298	0.762242	0.230112	SP18-1739-001_Region_1_tv-12_th-11	diffusion_3x
SP18-1739-001	Region_1_tv-13_th-9	21.8546	0.830373	0.176051	SP18-1739-001_Region_1_tv-13_th-9	diffusion_3x
SP18-1739-001	Region_1_tv-16_th-14	19.5262	0.788089	0.195078	SP18-1739-001_Region_1_tv-16_th-14	diffusion_3x
SP18-1739-001	Region_1_tv-17_th-12	19.9892	0.792173	0.192836	SP18-1739-001_Region_1_tv-17_th-12	diffusion_3x
SP18-1739-001	Region_1_tv-17_th-13	18.6601	0.689221	0.262843	SP18-1739-001_Region_1_tv-17_th-13	diffusion_3x
SP18-1739-001	Region_1_tv-18_th-12	17.289	0.663098	0.279225	SP18-1739-001_Region_1_tv-18_th-12	diffusion_3x
SP18-1739-001	Region_1_tv-2_th-6	17.6731	0.667336	0.274135	SP18-1739-001_Region_1_tv-2_th-6	diffusion_3x
SP18-1739-001	Region_1_tv-4_th-3	18.7874	0.675043	0.267797	SP18-1739-001_Region_1_tv-4_th-3	diffusion_3x
SP18-1739-001	Region_1_tv-7_th-8	17.3086	0.512868	0.381001	SP18-1739-001_Region_1_tv-7_th-8	diffusion_3x
SP18-1739-001	Region_1_tv-8_th-6	17.7612	0.657565	0.295661	SP18-1739-001_Region_1_tv-8_th-6	diffusion_3x
SP18-1739-001	Region_1_tv-8_th-7	19.4233	0.750508	0.239848	SP18-1739-001_Region_1_tv-8_th-7	diffusion_3x
SP18-1739-001	Region_1_tv-9_th-6	18.4458	0.710189	0.272926	SP18-1739-001_Region_1_tv-9_th-6	diffusion_3x
SP18-245-001	Region_1_tv-3_th-27	15.8318	0.669842	0.313021	SP18-245-001_Region_1_tv-3_th-27	diffusion_3x
SP18-245-001	Region_1_tv-3_th-28	14.4582	0.613284	0.358097	SP18-245-001_Region_1_tv-3_th-28	diffusion_3x
SP18-245-001	Region_1_tv-4_th-23	15.6512	0.635685	0.321658	SP18-245-001_Region_1_tv-4_th-23	diffusion_3x
SP18-245-001	Region_1_tv-4_th-25	18.1517	0.740282	0.246967	SP18-245-001_Region_1_tv-4_th-25	diffusion_3x
SP18-245-001	Region_1_tv-4_th-26	18.7323	0.805084	0.219378	SP18-245-001_Region_1_tv-4_th-26	diffusion_3x
SP18-245-001	Region_1_tv-6_th-22	17.009	0.624979	0.34057	SP18-245-001_Region_1_tv-6_th-22	diffusion_3x
SP18-245-001	Region_1_tv-6_th-23	17.304	0.698176	0.269574	SP18-245-001_Region_1_tv-6_th-23	diffusion_3x
SP18-245-001	Region_1_tv-6_th-24	17.9207	0.70423	0.260751	SP18-245-001_Region_1_tv-6_th-24	diffusion_3x
SP18-245-001	Region_1_tv-6_th-28	18.1061	0.747716	0.245575	SP18-245-001_Region_1_tv-6_th-28	diffusion_3x
SP18-245-001	Region_1_tv-7_th-22	16.4161	0.593128	0.34192	SP18-245-001_Region_1_tv-7_th-22	diffusion_3x
SP18-245-001	Region_1_tv-7_th-27	17.3997	0.700205	0.276748	SP18-245-001_Region_1_tv-7_th-27	diffusion_3x
SP18-245-001	Region_1_tv-7_th-28	15.756	0.61697	0.32459	SP18-245-001_Region_1_tv-7_th-28	diffusion_3x
SP18-29-001	Region_1_tv-11_th-11	21.8071	0.851966	0.170813	SP18-29-001_Region_1_tv-11_th-11	diffusion_3x
SP18-29-001	Region_1_tv-11_th-12	16.9289	0.646044	0.289966	SP18-29-001_Region_1_tv-11_th-12	diffusion_3x
SP18-29-001	Region_1_tv-11_th-13	15.9742	0.563349	0.33726	SP18-29-001_Region_1_tv-11_th-13	diffusion_3x
SP18-29-001	Region_1_tv-12_th-10	26.6729	0.954134	0.124286	SP18-29-001_Region_1_tv-12_th-10	diffusion_3x
SP18-29-001	Region_1_tv-12_th-13	15.4793	0.515018	0.349441	SP18-29-001_Region_1_tv-12_th-13	diffusion_3x
SP18-29-001	Region_1_tv-13_th-11	15.4278	0.489258	0.37407	SP18-29-001_Region_1_tv-13_th-11	diffusion_3x
SP18-29-001	Region_1_tv-17_th-15	16.0552	0.540704	0.353352	SP18-29-001_Region_1_tv-17_th-15	diffusion_3x
SP18-29-001	Region_1_tv-20_th-22	20.6632	0.802289	0.205989	SP18-29-001_Region_1_tv-20_th-22	diffusion_3x
SP18-29-001	Region_1_tv-3_th-2	20.2659	0.847252	0.167871	SP18-29-001_Region_1_tv-3_th-2	diffusion_3x
SP18-29-001	Region_1_tv-6_th-7	20.8047	0.842898	0.178787	SP18-29-001_Region_1_tv-6_th-7	diffusion_3x
SP18-29-001	Region_1_tv-7_th-5	20.4382	0.813687	0.183018	SP18-29-001_Region_1_tv-7_th-5	diffusion_3x
SP18-29-001	Region_1_tv-7_th-6	15.7048	0.532352	0.34265	SP18-29-001_Region_1_tv-7_th-6	diffusion_3x
SP18-3502-001	Region_1_tv-11_th-9	18.7027	0.770459	0.219139	SP18-3502-001_Region_1_tv-11_th-9	diffusion_3x
SP18-3502-001	Region_1_tv-12_th-7	18.7504	0.760238	0.219837	SP18-3502-001_Region_1_tv-12_th-7	diffusion_3x
SP18-3502-001	Region_1_tv-12_th-8	17.1639	0.654137	0.29967	SP18-3502-001_Region_1_tv-12_th-8	diffusion_3x
SP18-3502-001	Region_1_tv-14_th-8	17.0144	0.603007	0.323836	SP18-3502-001_Region_1_tv-14_th-8	diffusion_3x
SP18-3502-001	Region_1_tv-17_th-13	18.7394	0.761324	0.243659	SP18-3502-001_Region_1_tv-17_th-13	diffusion_3x
SP18-3502-001	Region_1_tv-20_th-19	18.8497	0.776818	0.219345	SP18-3502-001_Region_1_tv-20_th-19	diffusion_3x
SP18-3502-001	Region_1_tv-21_th-19	18.0648	0.679832	0.286683	SP18-3502-001_Region_1_tv-21_th-19	diffusion_3x
SP18-3502-001	Region_1_tv-22_th-19	17.6248	0.660717	0.299261	SP18-3502-001_Region_1_tv-22_th-19	diffusion_3x
SP18-3502-001	Region_1_tv-2_th-10	18.2657	0.594637	0.365516	SP18-3502-001_Region_1_tv-2_th-10	diffusion_3x
SP18-3502-001	Region_1_tv-2_th-11	17.9356	0.70351	0.295276	SP18-3502-001_Region_1_tv-2_th-11	diffusion_3x
SP18-3502-001	Region_1_tv-2_th-9	17.7189	0.576913	0.353854	SP18-3502-001_Region_1_tv-2_th-9	diffusion_3x
SP18-3502-001	Region_1_tv-3_th-7	16.1612	0.477096	0.384027	SP18-3502-001_Region_1_tv-3_th-7	diffusion_3x
SP18-3529-001	Region_1_tv-12_th-14	19.0557	0.708142	0.260333	SP18-3529-001_Region_1_tv-12_th-14	diffusion_3x
SP18-3529-001	Region_1_tv-12_th-15	19.1059	0.674763	0.271794	SP18-3529-001_Region_1_tv-12_th-15	diffusion_3x
SP18-3529-001	Region_1_tv-13_th-18	21.763	0.844378	0.148096	SP18-3529-001_Region_1_tv-13_th-18	diffusion_3x
SP18-3529-001	Region_1_tv-15_th-23	20.5718	0.831627	0.16722	SP18-3529-001_Region_1_tv-15_th-23	diffusion_3x
SP18-3529-001	Region_1_tv-3_th-5	18.1705	0.635058	0.304599	SP18-3529-001_Region_1_tv-3_th-5	diffusion_3x
SP18-3529-001	Region_1_tv-4_th-3	18.7592	0.711366	0.260621	SP18-3529-001_Region_1_tv-4_th-3	diffusion_3x
SP18-3529-001	Region_1_tv-5_th-3	17.8008	0.659192	0.303253	SP18-3529-001_Region_1_tv-5_th-3	diffusion_3x
SP18-3529-001	Region_1_tv-6_th-3	18.3967	0.718625	0.254275	SP18-3529-001_Region_1_tv-6_th-3	diffusion_3x
SP18-3529-001	Region_1_tv-6_th-4	18.0162	0.658664	0.281577	SP18-3529-001_Region_1_tv-6_th-4	diffusion_3x
SP18-3529-001	Region_1_tv-7_th-10	20.1737	0.823471	0.180855	SP18-3529-001_Region_1_tv-7_th-10	diffusion_3x
SP18-3529-001	Region_1_tv-8_th-10	22.1972	0.858748	0.169437	SP18-3529-001_Region_1_tv-8_th-10	diffusion_3x
SP18-3529-001	Region_1_tv-9_th-16	17.2373	0.581871	0.322273	SP18-3529-001_Region_1_tv-9_th-16	diffusion_3x
SP18-3790-001	Region_1_tv-13_th-10	26.8718	0.959073	0.0973204	SP18-3790-001_Region_1_tv-13_th-10	diffusion_3x
SP18-3790-001	Region_1_tv-16_th-14	18.8786	0.778325	0.20894	SP18-3790-001_Region_1_tv-16_th-14	diffusion_3x
SP18-3790-001	Region_1_tv-16_th-15	19.635	0.784225	0.212918	SP18-3790-001_Region_1_tv-16_th-15	diffusion_3x
SP18-3790-001	Region_1_tv-17_th-13	17.2814	0.621872	0.33612	SP18-3790-001_Region_1_tv-17_th-13	diffusion_3x
SP18-3790-001	Region_1_tv-17_th-14	17.9123	0.696928	0.27711	SP18-3790-001_Region_1_tv-17_th-14	diffusion_3x
SP18-3790-001	Region_1_tv-18_th-12	16.8664	0.726584	0.312891	SP18-3790-001_Region_1_tv-18_th-12	diffusion_3x
SP18-3790-001	Region_1_tv-18_th-13	18.9539	0.652438	0.35761	SP18-3790-001_Region_1_tv-18_th-13	diffusion_3x
SP18-3790-001	Region_1_tv-4_th-3	23.6471	0.885739	0.188157	SP18-3790-001_Region_1_tv-4_th-3	diffusion_3x
SP18-3790-001	Region_1_tv-4_th-4	15.9393	0.641926	0.307183	SP18-3790-001_Region_1_tv-4_th-4	diffusion_3x
SP18-3790-001	Region_1_tv-5_th-2	17.6471	0.679367	0.252842	SP18-3790-001_Region_1_tv-5_th-2	diffusion_3x
SP18-3790-001	Region_1_tv-5_th-3	16.4174	0.368963	0.427294	SP18-3790-001_Region_1_tv-5_th-3	diffusion_3x
SP18-3790-001	Region_1_tv-5_th-4	16.4322	0.608681	0.317098	SP18-3790-001_Region_1_tv-5_th-4	diffusion_3x
SP18-3907-001	Region_1_tv-13_th-12	19.5644	0.831234	0.205685	SP18-3907-001_Region_1_tv-13_th-12	diffusion_3x
SP18-3907-001	Region_1_tv-13_th-17	17.8643	0.704572	0.242359	SP18-3907-001_Region_1_tv-13_th-17	diffusion_3x
SP18-3907-001	Region_1_tv-13_th-18	16.2443	0.452722	0.389389	SP18-3907-001_Region_1_tv-13_th-18	diffusion_3x
SP18-3907-001	Region_1_tv-14_th-13	16.2845	0.502018	0.384349	SP18-3907-001_Region_1_tv-14_th-13	diffusion_3x
SP18-3907-001	Region_1_tv-15_th-12	17.4179	0.550727	0.355244	SP18-3907-001_Region_1_tv-15_th-12	diffusion_3x
SP18-3907-001	Region_1_tv-15_th-13	15.4127	0.314146	0.416159	SP18-3907-001_Region_1_tv-15_th-13	diffusion_3x
SP18-3907-001	Region_1_tv-15_th-14	18.2641	0.609744	0.336535	SP18-3907-001_Region_1_tv-15_th-14	diffusion_3x
SP18-3907-001	Region_1_tv-19_th-10	16.1088	0.508781	0.372126	SP18-3907-001_Region_1_tv-19_th-10	diffusion_3x
SP18-3907-001	Region_1_tv-21_th-9	16.812	0.631072	0.308252	SP18-3907-001_Region_1_tv-21_th-9	diffusion_3x
SP18-3907-001	Region_1_tv-4_th-25	18.936	0.783292	0.209311	SP18-3907-001_Region_1_tv-4_th-25	diffusion_3x
SP18-3907-001	Region_1_tv-5_th-25	17.6626	0.715077	0.243032	SP18-3907-001_Region_1_tv-5_th-25	diffusion_3x
SP18-3907-001	Region_1_tv-6_th-5	21.3504	0.714569	0.293165	SP18-3907-001_Region_1_tv-6_th-5	diffusion_3x
SP18-4368-001	Region_1_tv-13_th-10	17.6435	0.647801	0.2836	SP18-4368-001_Region_1_tv-13_th-10	diffusion_3x
SP18-4368-001	Region_1_tv-13_th-8	18.3989	0.78904	0.220782	SP18-4368-001_Region_1_tv-13_th-8	diffusion_3x
SP18-4368-001	Region_1_tv-13_th-9	17.694	0.597502	0.322929	SP18-4368-001_Region_1_tv-13_th-9	diffusion_3x
SP18-4368-001	Region_1_tv-16_th-14	19.6309	0.775933	0.208768	SP18-4368-001_Region_1_tv-16_th-14	diffusion_3x
SP18-4368-001	Region_1_tv-16_th-15	20.2983	0.820083	0.176052	SP18-4368-001_Region_1_tv-16_th-15	diffusion_3x
SP18-4368-001	Region_1_tv-19_th-18	16.3089	0.477058	0.365999	SP18-4368-001_Region_1_tv-19_th-18	diffusion_3x
SP18-4368-001	Region_1_tv-20_th-17	17.9118	0.67602	0.280171	SP18-4368-001_Region_1_tv-20_th-17	diffusion_3x
SP18-4368-001	Region_1_tv-21_th-16	18.4128	0.729052	0.246569	SP18-4368-001_Region_1_tv-21_th-16	diffusion_3x
SP18-4368-001	Region_1_tv-21_th-17	18.876	0.752014	0.248331	SP18-4368-001_Region_1_tv-21_th-17	diffusion_3x
SP18-4368-001	Region_1_tv-21_th-18	16.0376	0.601335	0.312766	SP18-4368-001_Region_1_tv-21_th-18	diffusion_3x
SP18-4368-001	Region_1_tv-5_th-3	16.2298	0.606105	0.294372	SP18-4368-001_Region_1_tv-5_th-3	diffusion_3x
SP18-4368-001	Region_1_tv-9_th-5	16.4494	0.609341	0.310972	SP18-4368-001_Region_1_tv-9_th-5	diffusion_3x
SP18-4411-001	Region_1_tv-12_th-13	17.3134	0.656924	0.291789	SP18-4411-001_Region_1_tv-12_th-13	diffusion_3x
SP18-4411-001	Region_1_tv-13_th-12	15.6041	0.564258	0.337109	SP18-4411-001_Region_1_tv-13_th-12	diffusion_3x
SP18-4411-001	Region_1_tv-13_th-13	16.96	0.676573	0.279078	SP18-4411-001_Region_1_tv-13_th-13	diffusion_3x
SP18-4411-001	Region_1_tv-19_th-16	16.675	0.616552	0.290682	SP18-4411-001_Region_1_tv-19_th-16	diffusion_3x
SP18-4411-001	Region_1_tv-19_th-18	18.3904	0.728328	0.251205	SP18-4411-001_Region_1_tv-19_th-18	diffusion_3x
SP18-4411-001	Region_1_tv-20_th-16	16.4796	0.602144	0.309691	SP18-4411-001_Region_1_tv-20_th-16	diffusion_3x
SP18-4411-001	Region_1_tv-20_th-17	17.9897	0.686931	0.269701	SP18-4411-001_Region_1_tv-20_th-17	diffusion_3x
SP18-4411-001	Region_1_tv-20_th-18	18.1626	0.693735	0.264316	SP18-4411-001_Region_1_tv-20_th-18	diffusion_3x
SP18-4411-001	Region_1_tv-21_th-18	17.3567	0.675251	0.251849	SP18-4411-001_Region_1_tv-21_th-18	diffusion_3x
SP18-4411-001	Region_1_tv-2_th-2	19.6867	0.804209	0.179399	SP18-4411-001_Region_1_tv-2_th-2	diffusion_3x
SP18-4411-001	Region_1_tv-3_th-3	20.0042	0.825619	0.169237	SP18-4411-001_Region_1_tv-3_th-3	diffusion_3x
SP18-4411-001	Region_1_tv-4_th-3	19.7878	0.813446	0.182315	SP18-4411-001_Region_1_tv-4_th-3	diffusion_3x
SP18-4971-001	Region_1_tv-10_th-10	16.6551	0.577527	0.353006	SP18-4971-001_Region_1_tv-10_th-10	diffusion_3x
SP18-4971-001	Region_1_tv-10_th-8	16.824	0.658546	0.318055	SP18-4971-001_Region_1_tv-10_th-8	diffusion_3x
SP18-4971-001	Region_1_tv-2_th-3	18.1255	0.559268	0.377625	SP18-4971-001_Region_1_tv-2_th-3	diffusion_3x
SP18-4971-001	Region_1_tv-3_th-5	16.2423	0.51528	0.367955	SP18-4971-001_Region_1_tv-3_th-5	diffusion_3x
SP18-4971-001	Region_1_tv-3_th-6	17.8938	0.709292	0.281399	SP18-4971-001_Region_1_tv-3_th-6	diffusion_3x
SP18-4971-001	Region_1_tv-3_th-7	17.2787	0.59273	0.348109	SP18-4971-001_Region_1_tv-3_th-7	diffusion_3x
SP18-4971-001	Region_1_tv-4_th-5	19.8522	0.754888	0.252672	SP18-4971-001_Region_1_tv-4_th-5	diffusion_3x
SP18-4971-001	Region_1_tv-4_th-6	21.217	0.842377	0.179683	SP18-4971-001_Region_1_tv-4_th-6	diffusion_3x
SP18-4971-001	Region_1_tv-4_th-7	18.4237	0.737852	0.256372	SP18-4971-001_Region_1_tv-4_th-7	diffusion_3x
SP18-4971-001	Region_1_tv-5_th-6	21.0857	0.833266	0.19075	SP18-4971-001_Region_1_tv-5_th-6	diffusion_3x
SP18-4971-001	Region_1_tv-8_th-10	18.5506	0.747123	0.252217	SP18-4971-001_Region_1_tv-8_th-10	diffusion_3x
SP18-4971-001	Region_1_tv-9_th-10	15.8124	0.532473	0.367004	SP18-4971-001_Region_1_tv-9_th-10	diffusion_3x
SP18-5025-001	Region_1_tv-5_th-4	17.305	0.671306	0.304789	SP18-5025-001_Region_1_tv-5_th-4	diffusion_3x
SP18-5025-001	Region_1_tv-6_th-15	17.9063	0.725935	0.266731	SP18-5025-001_Region_1_tv-6_th-15	diffusion_3x
SP18-5025-001	Region_1_tv-6_th-2	19.0839	0.808092	0.185624	SP18-5025-001_Region_1_tv-6_th-2	diffusion_3x
SP18-5025-001	Region_1_tv-6_th-3	17.5333	0.691028	0.293112	SP18-5025-001_Region_1_tv-6_th-3	diffusion_3x
SP18-5025-001	Region_1_tv-6_th-9	16.9547	0.612177	0.323043	SP18-5025-001_Region_1_tv-6_th-9	diffusion_3x
SP18-5025-001	Region_1_tv-7_th-8	17.422	0.677945	0.284416	SP18-5025-001_Region_1_tv-7_th-8	diffusion_3x
SP18-5025-001	Region_1_tv-7_th-9	18.2627	0.739448	0.259791	SP18-5025-001_Region_1_tv-7_th-9	diffusion_3x
SP18-5025-001	Region_1_tv-8_th-10	21.0654	0.854606	0.197541	SP18-5025-001_Region_1_tv-8_th-10	diffusion_3x
SP18-5025-001	Region_1_tv-8_th-15	18.0024	0.715846	0.271226	SP18-5025-001_Region_1_tv-8_th-15	diffusion_3x
SP18-5025-001	Region_1_tv-9_th-16	18.2347	0.726877	0.264836	SP18-5025-001_Region_1_tv-9_th-16	diffusion_3x
SP18-5025-001	Region_1_tv-9_th-8	17.8418	0.664526	0.301769	SP18-5025-001_Region_1_tv-9_th-8	diffusion_3x
SP18-5025-001	Region_1_tv-9_th-9	17.6013	0.659606	0.295345	SP18-5025-001_Region_1_tv-9_th-9	diffusion_3x
SP18-504-001	Region_1_tv-11_th-12	16.2663	0.505297	0.361132	SP18-504-001_Region_1_tv-11_th-12	diffusion_3x
SP18-504-001	Region_1_tv-27_th-22	17.4203	0.591872	0.312109	SP18-504-001_Region_1_tv-27_th-22	diffusion_3x
SP18-504-001	Region_1_tv-30_th-26	20.5507	0.790406	0.207607	SP18-504-001_Region_1_tv-30_th-26	diffusion_3x
SP18-504-001	Region_1_tv-30_th-27	20.0633	0.752495	0.229875	SP18-504-001_Region_1_tv-30_th-27	diffusion_3x
SP18-504-001	Region_1_tv-31_th-26	19.1907	0.753329	0.222177	SP18-504-001_Region_1_tv-31_th-26	diffusion_3x
SP18-504-001	Region_1_tv-31_th-27	18.7739	0.72468	0.246177	SP18-504-001_Region_1_tv-31_th-27	diffusion_3x
SP18-504-001	Region_1_tv-32_th-25	21.2382	0.826817	0.190683	SP18-504-001_Region_1_tv-32_th-25	diffusion_3x
SP18-504-001	Region_1_tv-32_th-26	20.205	0.785273	0.208552	SP18-504-001_Region_1_tv-32_th-26	diffusion_3x
SP18-504-001	Region_1_tv-32_th-27	17.2516	0.697995	0.252325	SP18-504-001_Region_1_tv-32_th-27	diffusion_3x
SP18-504-001	Region_1_tv-6_th-8	16.5595	0.610473	0.291993	SP18-504-001_Region_1_tv-6_th-8	diffusion_3x
SP18-504-001	Region_1_tv-8_th-7	16.697	0.545434	0.363017	SP18-504-001_Region_1_tv-8_th-7	diffusion_3x
SP18-504-001	Region_1_tv-9_th-6	17.1605	0.609348	0.334051	SP18-504-001_Region_1_tv-9_th-6	diffusion_3x
SP18-5453-001	Region_1_tv-10_th-7	14.595	0.549855	0.366215	SP18-5453-001_Region_1_tv-10_th-7	diffusion_3x
SP18-5453-001	Region_1_tv-11_th-8	18.5187	0.751003	0.252631	SP18-5453-001_Region_1_tv-11_th-8	diffusion_3x
SP18-5453-001	Region_1_tv-12_th-18	16.7445	0.631224	0.314581	SP18-5453-001_Region_1_tv-12_th-18	diffusion_3x
SP18-5453-001	Region_1_tv-16_th-6	16.8051	0.642775	0.302744	SP18-5453-001_Region_1_tv-16_th-6	diffusion_3x
SP18-5453-001	Region_1_tv-17_th-12	15.8072	0.620051	0.346823	SP18-5453-001_Region_1_tv-17_th-12	diffusion_3x
SP18-5453-001	Region_1_tv-17_th-13	16.9178	0.689091	0.307128	SP18-5453-001_Region_1_tv-17_th-13	diffusion_3x
SP18-5453-001	Region_1_tv-17_th-14	16.8464	0.662033	0.305102	SP18-5453-001_Region_1_tv-17_th-14	diffusion_3x
SP18-5453-001	Region_1_tv-17_th-3	15.1366	0.376398	0.411971	SP18-5453-001_Region_1_tv-17_th-3	diffusion_3x
SP18-5453-001	Region_1_tv-17_th-4	16.8198	0.607512	0.340798	SP18-5453-001_Region_1_tv-17_th-4	diffusion_3x
SP18-5453-001	Region_1_tv-17_th-5	17.0507	0.62312	0.317178	SP18-5453-001_Region_1_tv-17_th-5	diffusion_3x
SP18-5453-001	Region_1_tv-17_th-6	14.1614	0.340157	0.410032	SP18-5453-001_Region_1_tv-17_th-6	diffusion_3x
SP18-5453-001	Region_1_tv-18_th-12	16.2696	0.62072	0.344598	SP18-5453-001_Region_1_tv-18_th-12	diffusion_3x
SP18-995-001	Region_1_tv-10_th-5	19.1773	0.786657	0.21765	SP18-995-001_Region_1_tv-10_th-5	diffusion_3x
SP18-995-001	Region_1_tv-13_th-12	20.7314	0.819561	0.2037	SP18-995-001_Region_1_tv-13_th-12	diffusion_3x
SP18-995-001	Region_1_tv-3_th-3	21.123	0.859694	0.145762	SP18-995-001_Region_1_tv-3_th-3	diffusion_3x
SP18-995-001	Region_1_tv-6_th-6	20.1939	0.790351	0.218759	SP18-995-001_Region_1_tv-6_th-6	diffusion_3x
SP18-995-001	Region_1_tv-6_th-7	20.0272	0.777075	0.224886	SP18-995-001_Region_1_tv-6_th-7	diffusion_3x
SP18-995-001	Region_1_tv-7_th-7	19.3656	0.787306	0.222738	SP18-995-001_Region_1_tv-7_th-7	diffusion_3x
SP18-995-001	Region_1_tv-8_th-6	19.5397	0.744562	0.247135	SP18-995-001_Region_1_tv-8_th-6	diffusion_3x
SP18-995-001	Region_1_tv-8_th-7	20.2822	0.805509	0.205131	SP18-995-001_Region_1_tv-8_th-7	diffusion_3x
SP18-995-001	Region_1_tv-8_th-8	18.7133	0.716116	0.271723	SP18-995-001_Region_1_tv-8_th-8	diffusion_3x
SP18-995-001	Region_1_tv-9_th-12	18.7581	0.735144	0.24143	SP18-995-001_Region_1_tv-9_th-12	diffusion_3x
SP18-995-001	Region_1_tv-9_th-3	19.7675	0.798025	0.197998	SP18-995-001_Region_1_tv-9_th-3	diffusion_3x
SP18-995-001	Region_1_tv-9_th-6	18.147	0.708017	0.271423	SP18-995-001_Region_1_tv-9_th-6	diffusion_3x
SP18-133-001	Region_1_tv-15_th-9	18.16	0.697458	0.276249	SP18-133-001_Region_1_tv-15_th-9	diffusion_4x
SP18-133-001	Region_1_tv-22_th-15	19.7084	0.78472	0.237519	SP18-133-001_Region_1_tv-22_th-15	diffusion_4x
SP18-133-001	Region_1_tv-22_th-16	19.6248	0.783864	0.221148	SP18-133-001_Region_1_tv-22_th-16	diffusion_4x
SP18-133-001	Region_1_tv-23_th-16	17.8597	0.639453	0.323899	SP18-133-001_Region_1_tv-23_th-16	diffusion_4x
SP18-133-001	Region_1_tv-24_th-16	17.1142	0.560455	0.342543	SP18-133-001_Region_1_tv-24_th-16	diffusion_4x
SP18-133-001	Region_1_tv-25_th-15	15.1706	0.424656	0.390379	SP18-133-001_Region_1_tv-25_th-15	diffusion_4x
SP18-133-001	Region_1_tv-6_th-5	19.9096	0.82977	0.185213	SP18-133-001_Region_1_tv-6_th-5	diffusion_4x
SP18-133-001	Region_1_tv-6_th-8	21.5084	0.849371	0.187057	SP18-133-001_Region_1_tv-6_th-8	diffusion_4x
SP18-133-001	Region_1_tv-7_th-8	20.1401	0.774101	0.240973	SP18-133-001_Region_1_tv-7_th-8	diffusion_4x
SP18-133-001	Region_1_tv-8_th-4	15.7767	0.532657	0.357724	SP18-133-001_Region_1_tv-8_th-4	diffusion_4x
SP18-133-001	Region_1_tv-8_th-7	15.9454	0.500378	0.385756	SP18-133-001_Region_1_tv-8_th-7	diffusion_4x
SP18-133-001	Region_1_tv-9_th-8	17.0675	0.57458	0.357488	SP18-133-001_Region_1_tv-9_th-8	diffusion_4x
SP18-1739-001	Region_1_tv-12_th-11	18.9921	0.751787	0.242136	SP18-1739-001_Region_1_tv-12_th-11	diffusion_4x
SP18-1739-001	Region_1_tv-13_th-9	21.7047	0.824763	0.18725	SP18-1739-001_Region_1_tv-13_th-9	diffusion_4x
SP18-1739-001	Region_1_tv-16_th-14	19.3747	0.784201	0.201128	SP18-1739-001_Region_1_tv-16_th-14	diffusion_4x
SP18-1739-001	Region_1_tv-17_th-12	19.5101	0.786096	0.209139	SP18-1739-001_Region_1_tv-17_th-12	diffusion_4x
SP18-1739-001	Region_1_tv-17_th-13	18.4405	0.681816	0.270759	SP18-1739-001_Region_1_tv-17_th-13	diffusion_4x
SP18-1739-001	Region_1_tv-18_th-12	16.8709	0.647919	0.289584	SP18-1739-001_Region_1_tv-18_th-12	diffusion_4x
SP18-1739-001	Region_1_tv-2_th-6	17.4143	0.651152	0.287595	SP18-1739-001_Region_1_tv-2_th-6	diffusion_4x
SP18-1739-001	Region_1_tv-4_th-3	18.4112	0.66952	0.275608	SP18-1739-001_Region_1_tv-4_th-3	diffusion_4x
SP18-1739-001	Region_1_tv-7_th-8	17.485	0.518751	0.381331	SP18-1739-001_Region_1_tv-7_th-8	diffusion_4x
SP18-1739-001	Region_1_tv-8_th-6	17.6864	0.643241	0.303487	SP18-1739-001_Region_1_tv-8_th-6	diffusion_4x
SP18-1739-001	Region_1_tv-8_th-7	19.4095	0.740832	0.248325	SP18-1739-001_Region_1_tv-8_th-7	diffusion_4x
SP18-1739-001	Region_1_tv-9_th-6	18.3943	0.700657	0.281992	SP18-1739-001_Region_1_tv-9_th-6	diffusion_4x
SP18-245-001	Region_1_tv-3_th-27	15.8239	0.657049	0.32838	SP18-245-001_Region_1_tv-3_th-27	diffusion_4x
SP18-245-001	Region_1_tv-3_th-28	14.1351	0.597981	0.374837	SP18-245-001_Region_1_tv-3_th-28	diffusion_4x
SP18-245-001	Region_1_tv-4_th-23	15.3236	0.616589	0.341619	SP18-245-001_Region_1_tv-4_th-23	diffusion_4x
SP18-245-001	Region_1_tv-4_th-25	18.1506	0.732423	0.257067	SP18-245-001_Region_1_tv-4_th-25	diffusion_4x
SP18-245-001	Region_1_tv-4_th-26	18.5763	0.798868	0.232936	SP18-245-001_Region_1_tv-4_th-26	diffusion_4x
SP18-245-001	Region_1_tv-6_th-22	16.6497	0.602445	0.355103	SP18-245-001_Region_1_tv-6_th-22	diffusion_4x
SP18-245-001	Region_1_tv-6_th-23	16.8053	0.681023	0.287287	SP18-245-001_Region_1_tv-6_th-23	diffusion_4x
SP18-245-001	Region_1_tv-6_th-24	18.0003	0.698082	0.273081	SP18-245-001_Region_1_tv-6_th-24	diffusion_4x
SP18-245-001	Region_1_tv-6_th-28	18.1876	0.740725	0.263347	SP18-245-001_Region_1_tv-6_th-28	diffusion_4x
SP18-245-001	Region_1_tv-7_th-22	16.2391	0.5713	0.358059	SP18-245-001_Region_1_tv-7_th-22	diffusion_4x
SP18-245-001	Region_1_tv-7_th-27	17.2717	0.69123	0.288472	SP18-245-001_Region_1_tv-7_th-27	diffusion_4x
SP18-245-001	Region_1_tv-7_th-28	15.3562	0.602017	0.338872	SP18-245-001_Region_1_tv-7_th-28	diffusion_4x
SP18-29-001	Region_1_tv-11_th-11	21.4773	0.850543	0.181685	SP18-29-001_Region_1_tv-11_th-11	diffusion_4x
SP18-29-001	Region_1_tv-11_th-12	16.918	0.642569	0.295888	SP18-29-001_Region_1_tv-11_th-12	diffusion_4x
SP18-29-001	Region_1_tv-11_th-13	15.8221	0.558273	0.344057	SP18-29-001_Region_1_tv-11_th-13	diffusion_4x
SP18-29-001	Region_1_tv-12_th-10	27.4737	0.956107	0.133859	SP18-29-001_Region_1_tv-12_th-10	diffusion_4x
SP18-29-001	Region_1_tv-12_th-13	15.7067	0.507834	0.355188	SP18-29-001_Region_1_tv-12_th-13	diffusion_4x
SP18-29-001	Region_1_tv-13_th-11	15.6257	0.481564	0.38101	SP18-29-001_Region_1_tv-13_th-11	diffusion_4x
SP18-29-001	Region_1_tv-17_th-15	15.9117	0.535914	0.36132	SP18-29-001_Region_1_tv-17_th-15	diffusion_4x
SP18-29-001	Region_1_tv-20_th-22	20.674	0.802568	0.222702	SP18-29-001_Region_1_tv-20_th-22	diffusion_4x
SP18-29-001	Region_1_tv-3_th-2	19.9069	0.843579	0.173492	SP18-29-001_Region_1_tv-3_th-2	diffusion_4x
SP18-29-001	Region_1_tv-6_th-7	20.402	0.840244	0.176518	SP18-29-001_Region_1_tv-6_th-7	diffusion_4x
SP18-29-001	Region_1_tv-7_th-5	20.0352	0.81297	0.186842	SP18-29-001_Region_1_tv-7_th-5	diffusion_4x
SP18-29-001	Region_1_tv-7_th-6	15.6302	0.527123	0.350273	SP18-29-001_Region_1_tv-7_th-6	diffusion_4x
SP18-3502-001	Region_1_tv-11_th-9	18.8286	0.76685	0.228233	SP18-3502-001_Region_1_tv-11_th-9	diffusion_4x
SP18-3502-001	Region_1_tv-12_th-7	18.6614	0.753488	0.234513	SP18-3502-001_Region_1_tv-12_th-7	diffusion_4x
SP18-3502-001	Region_1_tv-12_th-8	17.6444	0.655362	0.307197	SP18-3502-001_Region_1_tv-12_th-8	diffusion_4x
SP18-3502-001	Region_1_tv-14_th-8	16.9226	0.596783	0.33375	SP18-3502-001_Region_1_tv-14_th-8	diffusion_4x
SP18-3502-001	Region_1_tv-17_th-13	18.5023	0.750655	0.259912	SP18-3502-001_Region_1_tv-17_th-13	diffusion_4x
SP18-3502-001	Region_1_tv-20_th-19	18.7932	0.771485	0.227412	SP18-3502-001_Region_1_tv-20_th-19	diffusion_4x
SP18-3502-001	Region_1_tv-21_th-19	17.8605	0.669805	0.296977	SP18-3502-001_Region_1_tv-21_th-19	diffusion_4x
SP18-3502-001	Region_1_tv-22_th-19	17.4944	0.650853	0.308378	SP18-3502-001_Region_1_tv-22_th-19	diffusion_4x
SP18-3502-001	Region_1_tv-2_th-10	17.5756	0.562866	0.380348	SP18-3502-001_Region_1_tv-2_th-10	diffusion_4x
SP18-3502-001	Region_1_tv-2_th-11	17.984	0.684042	0.308272	SP18-3502-001_Region_1_tv-2_th-11	diffusion_4x
SP18-3502-001	Region_1_tv-2_th-9	17.2391	0.563337	0.362328	SP18-3502-001_Region_1_tv-2_th-9	diffusion_4x
SP18-3502-001	Region_1_tv-3_th-7	16.2321	0.483906	0.385327	SP18-3502-001_Region_1_tv-3_th-7	diffusion_4x
SP18-3529-001	Region_1_tv-12_th-14	19.2105	0.707037	0.264298	SP18-3529-001_Region_1_tv-12_th-14	diffusion_4x
SP18-3529-001	Region_1_tv-12_th-15	19.1339	0.670741	0.278622	SP18-3529-001_Region_1_tv-12_th-15	diffusion_4x
SP18-3529-001	Region_1_tv-13_th-18	21.7829	0.841493	0.153792	SP18-3529-001_Region_1_tv-13_th-18	diffusion_4x
SP18-3529-001	Region_1_tv-15_th-23	20.0983	0.825244	0.182998	SP18-3529-001_Region_1_tv-15_th-23	diffusion_4x
SP18-3529-001	Region_1_tv-3_th-5	17.961	0.626723	0.310235	SP18-3529-001_Region_1_tv-3_th-5	diffusion_4x
SP18-3529-001	Region_1_tv-4_th-3	18.8313	0.702402	0.26983	SP18-3529-001_Region_1_tv-4_th-3	diffusion_4x
SP18-3529-001	Region_1_tv-5_th-3	17.6757	0.64318	0.317822	SP18-3529-001_Region_1_tv-5_th-3	diffusion_4x
SP18-3529-001	Region_1_tv-6_th-3	18.4696	0.713778	0.260843	SP18-3529-001_Region_1_tv-6_th-3	diffusion_4x
SP18-3529-001	Region_1_tv-6_th-4	17.9656	0.646697	0.290069	SP18-3529-001_Region_1_tv-6_th-4	diffusion_4x
SP18-3529-001	Region_1_tv-7_th-10	20.3173	0.820149	0.191804	SP18-3529-001_Region_1_tv-7_th-10	diffusion_4x
SP18-3529-001	Region_1_tv-8_th-10	21.6613	0.854583	0.175756	SP18-3529-001_Region_1_tv-8_th-10	diffusion_4x
SP18-3529-001	Region_1_tv-9_th-16	18.0319	0.582274	0.323815	SP18-3529-001_Region_1_tv-9_th-16	diffusion_4x
SP18-3790-001	Region_1_tv-13_th-10	26.5972	0.959618	0.0780704	SP18-3790-001_Region_1_tv-13_th-10	diffusion_4x
SP18-3790-001	Region_1_tv-16_th-14	18.633	0.772428	0.223879	SP18-3790-001_Region_1_tv-16_th-14	diffusion_4x
SP18-3790-001	Region_1_tv-16_th-15	19.787	0.781307	0.220014	SP18-3790-001_Region_1_tv-16_th-15	diffusion_4x
SP18-3790-001	Region_1_tv-17_th-13	17.5109	0.625091	0.343596	SP18-3790-001_Region_1_tv-17_th-13	diffusion_4x
SP18-3790-001	Region_1_tv-17_th-14	17.6836	0.695256	0.289963	SP18-3790-001_Region_1_tv-17_th-14	diffusion_4x
SP18-3790-001	Region_1_tv-18_th-12	17.2908	0.729657	0.316129	SP18-3790-001_Region_1_tv-18_th-12	diffusion_4x
SP18-3790-001	Region_1_tv-18_th-13	18.5693	0.663303	0.364146	SP18-3790-001_Region_1_tv-18_th-13	diffusion_4x
SP18-3790-001	Region_1_tv-4_th-3	25.7022	0.901817	0.143298	SP18-3790-001_Region_1_tv-4_th-3	diffusion_4x
SP18-3790-001	Region_1_tv-4_th-4	16.2066	0.6324	0.311656	SP18-3790-001_Region_1_tv-4_th-4	diffusion_4x
SP18-3790-001	Region_1_tv-5_th-2	17.6619	0.67516	0.263146	SP18-3790-001_Region_1_tv-5_th-2	diffusion_4x
SP18-3790-001	Region_1_tv-5_th-3	16.7881	0.372285	0.424811	SP18-3790-001_Region_1_tv-5_th-3	diffusion_4x
SP18-3790-001	Region_1_tv-5_th-4	16.3727	0.598881	0.325384	SP18-3790-001_Region_1_tv-5_th-4	diffusion_4x
SP18-3907-001	Region_1_tv-13_th-12	19.7653	0.830505	0.227301	SP18-3907-001_Region_1_tv-13_th-12	diffusion_4x
SP18-3907-001	Region_1_tv-13_th-17	18.1471	0.709446	0.226536	SP18-3907-001_Region_1_tv-13_th-17	diffusion_4x
SP18-3907-001	Region_1_tv-13_th-18	16.2981	0.447091	0.391903	SP18-3907-001_Region_1_tv-13_th-18	diffusion_4x
SP18-3907-001	Region_1_tv-14_th-13	16.0321	0.491671	0.389486	SP18-3907-001_Region_1_tv-14_th-13	diffusion_4x
SP18-3907-001	Region_1_tv-15_th-12	17.325	0.539309	0.36873	SP18-3907-001_Region_1_tv-15_th-12	diffusion_4x
SP18-3907-001	Region_1_tv-15_th-13	15.4007	0.30965	0.421628	SP18-3907-001_Region_1_tv-15_th-13	diffusion_4x
SP18-3907-001	Region_1_tv-15_th-14	18.926	0.619388	0.337822	SP18-3907-001_Region_1_tv-15_th-14	diffusion_4x
SP18-3907-001	Region_1_tv-19_th-10	16.3158	0.497278	0.379328	SP18-3907-001_Region_1_tv-19_th-10	diffusion_4x
SP18-3907-001	Region_1_tv-21_th-9	16.8042	0.624146	0.315241	SP18-3907-001_Region_1_tv-21_th-9	diffusion_4x
SP18-3907-001	Region_1_tv-4_th-25	18.5687	0.779139	0.221614	SP18-3907-001_Region_1_tv-4_th-25	diffusion_4x
SP18-3907-001	Region_1_tv-5_th-25	17.6687	0.710491	0.25414	SP18-3907-001_Region_1_tv-5_th-25	diffusion_4x
SP18-3907-001	Region_1_tv-6_th-5	22.0662	0.719932	0.293092	SP18-3907-001_Region_1_tv-6_th-5	diffusion_4x
SP18-4368-001	Region_1_tv-13_th-10	17.5317	0.631071	0.298571	SP18-4368-001_Region_1_tv-13_th-10	diffusion_4x
SP18-4368-001	Region_1_tv-13_th-8	18.7274	0.791003	0.222273	SP18-4368-001_Region_1_tv-13_th-8	diffusion_4x
SP18-4368-001	Region_1_tv-13_th-9	17.5662	0.583682	0.334167	SP18-4368-001_Region_1_tv-13_th-9	diffusion_4x
SP18-4368-001	Region_1_tv-16_th-14	19.6211	0.771741	0.220056	SP18-4368-001_Region_1_tv-16_th-14	diffusion_4x
SP18-4368-001	Region_1_tv-16_th-15	19.7327	0.817189	0.184894	SP18-4368-001_Region_1_tv-16_th-15	diffusion_4x
SP18-4368-001	Region_1_tv-19_th-18	16.2065	0.472175	0.37341	SP18-4368-001_Region_1_tv-19_th-18	diffusion_4x
SP18-4368-001	Region_1_tv-20_th-17	17.6815	0.664158	0.293185	SP18-4368-001_Region_1_tv-20_th-17	diffusion_4x
SP18-4368-001	Region_1_tv-21_th-16	18.2645	0.719104	0.25972	SP18-4368-001_Region_1_tv-21_th-16	diffusion_4x
SP18-4368-001	Region_1_tv-21_th-17	18.8409	0.744687	0.262153	SP18-4368-001_Region_1_tv-21_th-17	diffusion_4x
SP18-4368-001	Region_1_tv-21_th-18	16.0067	0.590965	0.319738	SP18-4368-001_Region_1_tv-21_th-18	diffusion_4x
SP18-4368-001	Region_1_tv-5_th-3	16.2337	0.59248	0.309928	SP18-4368-001_Region_1_tv-5_th-3	diffusion_4x
SP18-4368-001	Region_1_tv-9_th-5	16.2689	0.585329	0.328117	SP18-4368-001_Region_1_tv-9_th-5	diffusion_4x
SP18-4411-001	Region_1_tv-12_th-13	17.4791	0.64125	0.304441	SP18-4411-001_Region_1_tv-12_th-13	diffusion_4x
SP18-4411-001	Region_1_tv-13_th-12	15.5716	0.554508	0.344638	SP18-4411-001_Region_1_tv-13_th-12	diffusion_4x
SP18-4411-001	Region_1_tv-13_th-13	16.9241	0.669145	0.288391	SP18-4411-001_Region_1_tv-13_th-13	diffusion_4x
SP18-4411-001	Region_1_tv-19_th-16	16.6949	0.623234	0.293975	SP18-4411-001_Region_1_tv-19_th-16	diffusion_4x
SP18-4411-001	Region_1_tv-19_th-18	18.3655	0.721348	0.260179	SP18-4411-001_Region_1_tv-19_th-18	diffusion_4x
SP18-4411-001	Region_1_tv-20_th-16	16.2704	0.596913	0.318485	SP18-4411-001_Region_1_tv-20_th-16	diffusion_4x
SP18-4411-001	Region_1_tv-20_th-17	18.0512	0.684277	0.279152	SP18-4411-001_Region_1_tv-20_th-17	diffusion_4x
SP18-4411-001	Region_1_tv-20_th-18	18.0203	0.684609	0.275104	SP18-4411-001_Region_1_tv-20_th-18	diffusion_4x
SP18-4411-001	Region_1_tv-21_th-18	17.3437	0.668782	0.261458	SP18-4411-001_Region_1_tv-21_th-18	diffusion_4x
SP18-4411-001	Region_1_tv-2_th-2	19.2057	0.795623	0.188738	SP18-4411-001_Region_1_tv-2_th-2	diffusion_4x
SP18-4411-001	Region_1_tv-3_th-3	19.805	0.820629	0.168317	SP18-4411-001_Region_1_tv-3_th-3	diffusion_4x
SP18-4411-001	Region_1_tv-4_th-3	19.3614	0.805136	0.195833	SP18-4411-001_Region_1_tv-4_th-3	diffusion_4x
SP18-4971-001	Region_1_tv-10_th-10	16.417	0.561586	0.366075	SP18-4971-001_Region_1_tv-10_th-10	diffusion_4x
SP18-4971-001	Region_1_tv-10_th-8	16.8529	0.632708	0.336639	SP18-4971-001_Region_1_tv-10_th-8	diffusion_4x
SP18-4971-001	Region_1_tv-2_th-3	18.3181	0.563667	0.375837	SP18-4971-001_Region_1_tv-2_th-3	diffusion_4x
SP18-4971-001	Region_1_tv-3_th-5	16.3163	0.499976	0.37726	SP18-4971-001_Region_1_tv-3_th-5	diffusion_4x
SP18-4971-001	Region_1_tv-3_th-6	18.0427	0.687724	0.3004	SP18-4971-001_Region_1_tv-3_th-6	diffusion_4x
SP18-4971-001	Region_1_tv-3_th-7	17.4659	0.578991	0.35118	SP18-4971-001_Region_1_tv-3_th-7	diffusion_4x
SP18-4971-001	Region_1_tv-4_th-5	19.8676	0.75329	0.255275	SP18-4971-001_Region_1_tv-4_th-5	diffusion_4x
SP18-4971-001	Region_1_tv-4_th-6	20.8498	0.831514	0.199909	SP18-4971-001_Region_1_tv-4_th-6	diffusion_4x
SP18-4971-001	Region_1_tv-4_th-7	18.4799	0.7304	0.265494	SP18-4971-001_Region_1_tv-4_th-7	diffusion_4x
SP18-4971-001	Region_1_tv-5_th-6	21.0115	0.825714	0.203024	SP18-4971-001_Region_1_tv-5_th-6	diffusion_4x
SP18-4971-001	Region_1_tv-8_th-10	18.6717	0.738856	0.264517	SP18-4971-001_Region_1_tv-8_th-10	diffusion_4x
SP18-4971-001	Region_1_tv-9_th-10	15.9608	0.508334	0.37589	SP18-4971-001_Region_1_tv-9_th-10	diffusion_4x
SP18-5025-001	Region_1_tv-5_th-4	17.039	0.662606	0.317024	SP18-5025-001_Region_1_tv-5_th-4	diffusion_4x
SP18-5025-001	Region_1_tv-6_th-15	17.8654	0.713452	0.282907	SP18-5025-001_Region_1_tv-6_th-15	diffusion_4x
SP18-5025-001	Region_1_tv-6_th-2	18.9144	0.802204	0.2	SP18-5025-001_Region_1_tv-6_th-2	diffusion_4x
SP18-5025-001	Region_1_tv-6_th-3	17.4101	0.680599	0.30211	SP18-5025-001_Region_1_tv-6_th-3	diffusion_4x
SP18-5025-001	Region_1_tv-6_th-9	16.8536	0.596174	0.337815	SP18-5025-001_Region_1_tv-6_th-9	diffusion_4x
SP18-5025-001	Region_1_tv-7_th-8	17.2076	0.663076	0.298326	SP18-5025-001_Region_1_tv-7_th-8	diffusion_4x
SP18-5025-001	Region_1_tv-7_th-9	18.3556	0.730916	0.266853	SP18-5025-001_Region_1_tv-7_th-9	diffusion_4x
SP18-5025-001	Region_1_tv-8_th-10	20.925	0.847625	0.214361	SP18-5025-001_Region_1_tv-8_th-10	diffusion_4x
SP18-5025-001	Region_1_tv-8_th-15	18.2686	0.702888	0.280697	SP18-5025-001_Region_1_tv-8_th-15	diffusion_4x
SP18-5025-001	Region_1_tv-9_th-16	18.3821	0.714367	0.280516	SP18-5025-001_Region_1_tv-9_th-16	diffusion_4x
SP18-5025-001	Region_1_tv-9_th-8	17.3757	0.642104	0.316175	SP18-5025-001_Region_1_tv-9_th-8	diffusion_4x
SP18-5025-001	Region_1_tv-9_th-9	17.2335	0.643772	0.309069	SP18-5025-001_Region_1_tv-9_th-9	diffusion_4x
SP18-504-001	Region_1_tv-11_th-12	16.3012	0.496684	0.369219	SP18-504-001_Region_1_tv-11_th-12	diffusion_4x
SP18-504-001	Region_1_tv-27_th-22	17.5182	0.586948	0.318757	SP18-504-001_Region_1_tv-27_th-22	diffusion_4x
SP18-504-001	Region_1_tv-30_th-26	19.8763	0.788659	0.213296	SP18-504-001_Region_1_tv-30_th-26	diffusion_4x
SP18-504-001	Region_1_tv-30_th-27	19.7811	0.752332	0.238714	SP18-504-001_Region_1_tv-30_th-27	diffusion_4x
SP18-504-001	Region_1_tv-31_th-26	19.5183	0.752237	0.231034	SP18-504-001_Region_1_tv-31_th-26	diffusion_4x
SP18-504-001	Region_1_tv-31_th-27	18.784	0.721288	0.253628	SP18-504-001_Region_1_tv-31_th-27	diffusion_4x
SP18-504-001	Region_1_tv-32_th-25	21.1768	0.825142	0.206382	SP18-504-001_Region_1_tv-32_th-25	diffusion_4x
SP18-504-001	Region_1_tv-32_th-26	20.0095	0.7809	0.221279	SP18-504-001_Region_1_tv-32_th-26	diffusion_4x
SP18-504-001	Region_1_tv-32_th-27	17.2032	0.69411	0.262102	SP18-504-001_Region_1_tv-32_th-27	diffusion_4x
SP18-504-001	Region_1_tv-6_th-8	16.5975	0.595397	0.305756	SP18-504-001_Region_1_tv-6_th-8	diffusion_4x
SP18-504-001	Region_1_tv-8_th-7	16.5346	0.533926	0.371472	SP18-504-001_Region_1_tv-8_th-7	diffusion_4x
SP18-504-001	Region_1_tv-9_th-6	17.015	0.586784	0.345619	SP18-504-001_Region_1_tv-9_th-6	diffusion_4x
SP18-5453-001	Region_1_tv-10_th-7	14.3529	0.536706	0.38133	SP18-5453-001_Region_1_tv-10_th-7	diffusion_4x
SP18-5453-001	Region_1_tv-11_th-8	18.4587	0.746973	0.260677	SP18-5453-001_Region_1_tv-11_th-8	diffusion_4x
SP18-5453-001	Region_1_tv-12_th-18	16.8422	0.618245	0.322178	SP18-5453-001_Region_1_tv-12_th-18	diffusion_4x
SP18-5453-001	Region_1_tv-16_th-6	17.0227	0.634651	0.312603	SP18-5453-001_Region_1_tv-16_th-6	diffusion_4x
SP18-5453-001	Region_1_tv-17_th-12	15.9634	0.599576	0.358426	SP18-5453-001_Region_1_tv-17_th-12	diffusion_4x
SP18-5453-001	Region_1_tv-17_th-13	16.8406	0.668766	0.324637	SP18-5453-001_Region_1_tv-17_th-13	diffusion_4x
SP18-5453-001	Region_1_tv-17_th-14	16.8973	0.644838	0.314622	SP18-5453-001_Region_1_tv-17_th-14	diffusion_4x
SP18-5453-001	Region_1_tv-17_th-3	15.0177	0.38321	0.422053	SP18-5453-001_Region_1_tv-17_th-3	diffusion_4x
SP18-5453-001	Region_1_tv-17_th-4	16.8149	0.600225	0.347248	SP18-5453-001_Region_1_tv-17_th-4	diffusion_4x
SP18-5453-001	Region_1_tv-17_th-5	17.0975	0.615329	0.324768	SP18-5453-001_Region_1_tv-17_th-5	diffusion_4x
SP18-5453-001	Region_1_tv-17_th-6	14.2145	0.336417	0.417197	SP18-5453-001_Region_1_tv-17_th-6	diffusion_4x
SP18-5453-001	Region_1_tv-18_th-12	16.3035	0.598989	0.355737	SP18-5453-001_Region_1_tv-18_th-12	diffusion_4x
SP18-995-001	Region_1_tv-10_th-5	19.0592	0.774997	0.232926	SP18-995-001_Region_1_tv-10_th-5	diffusion_4x
SP18-995-001	Region_1_tv-13_th-12	20.5512	0.818258	0.215096	SP18-995-001_Region_1_tv-13_th-12	diffusion_4x
SP18-995-001	Region_1_tv-3_th-3	21.1711	0.856734	0.156638	SP18-995-001_Region_1_tv-3_th-3	diffusion_4x
SP18-995-001	Region_1_tv-6_th-6	19.9825	0.780742	0.228573	SP18-995-001_Region_1_tv-6_th-6	diffusion_4x
SP18-995-001	Region_1_tv-6_th-7	19.4609	0.757306	0.243082	SP18-995-001_Region_1_tv-6_th-7	diffusion_4x
SP18-995-001	Region_1_tv-7_th-7	18.8333	0.773884	0.237257	SP18-995-001_Region_1_tv-7_th-7	diffusion_4x
SP18-995-001	Region_1_tv-8_th-6	19.1705	0.731574	0.259829	SP18-995-001_Region_1_tv-8_th-6	diffusion_4x
SP18-995-001	Region_1_tv-8_th-7	20.0924	0.79611	0.222079	SP18-995-001_Region_1_tv-8_th-7	diffusion_4x
SP18-995-001	Region_1_tv-8_th-8	18.6346	0.703014	0.280607	SP18-995-001_Region_1_tv-8_th-8	diffusion_4x
SP18-995-001	Region_1_tv-9_th-12	18.3621	0.715589	0.261418	SP18-995-001_Region_1_tv-9_th-12	diffusion_4x
SP18-995-001	Region_1_tv-9_th-3	19.3202	0.784052	0.219309	SP18-995-001_Region_1_tv-9_th-3	diffusion_4x
SP18-995-001	Region_1_tv-9_th-6	18.3187	0.701108	0.279853	SP18-995-001_Region_1_tv-9_th-6	diffusion_4x
SP18-133-001	Region_1_tv-15_th-9	18.0026	0.679849	0.290294	SP18-133-001_Region_1_tv-15_th-9	diffusion_5x
SP18-133-001	Region_1_tv-22_th-15	19.2547	0.768923	0.239677	SP18-133-001_Region_1_tv-22_th-15	diffusion_5x
SP18-133-001	Region_1_tv-22_th-16	19.264	0.77354	0.229976	SP18-133-001_Region_1_tv-22_th-16	diffusion_5x
SP18-133-001	Region_1_tv-23_th-16	17.9707	0.628755	0.333844	SP18-133-001_Region_1_tv-23_th-16	diffusion_5x
SP18-133-001	Region_1_tv-24_th-16	17.6323	0.553942	0.346182	SP18-133-001_Region_1_tv-24_th-16	diffusion_5x
SP18-133-001	Region_1_tv-25_th-15	15.2102	0.411772	0.400616	SP18-133-001_Region_1_tv-25_th-15	diffusion_5x
SP18-133-001	Region_1_tv-6_th-5	19.9235	0.823219	0.186913	SP18-133-001_Region_1_tv-6_th-5	diffusion_5x
SP18-133-001	Region_1_tv-6_th-8	20.5858	0.835446	0.194601	SP18-133-001_Region_1_tv-6_th-8	diffusion_5x
SP18-133-001	Region_1_tv-7_th-8	19.3805	0.754356	0.259418	SP18-133-001_Region_1_tv-7_th-8	diffusion_5x
SP18-133-001	Region_1_tv-8_th-4	15.1894	0.510254	0.376248	SP18-133-001_Region_1_tv-8_th-4	diffusion_5x
SP18-133-001	Region_1_tv-8_th-7	15.9263	0.48219	0.398956	SP18-133-001_Region_1_tv-8_th-7	diffusion_5x
SP18-133-001	Region_1_tv-9_th-8	17.0327	0.55182	0.369002	SP18-133-001_Region_1_tv-9_th-8	diffusion_5x
SP18-1739-001	Region_1_tv-12_th-11	18.6119	0.735676	0.253753	SP18-1739-001_Region_1_tv-12_th-11	diffusion_5x
SP18-1739-001	Region_1_tv-13_th-9	21.7148	0.819063	0.191867	SP18-1739-001_Region_1_tv-13_th-9	diffusion_5x
SP18-1739-001	Region_1_tv-16_th-14	19.149	0.776535	0.204986	SP18-1739-001_Region_1_tv-16_th-14	diffusion_5x
SP18-1739-001	Region_1_tv-17_th-12	19.5565	0.780349	0.204397	SP18-1739-001_Region_1_tv-17_th-12	diffusion_5x
SP18-1739-001	Region_1_tv-17_th-13	18.1328	0.670606	0.280288	SP18-1739-001_Region_1_tv-17_th-13	diffusion_5x
SP18-1739-001	Region_1_tv-18_th-12	16.6693	0.636144	0.298132	SP18-1739-001_Region_1_tv-18_th-12	diffusion_5x
SP18-1739-001	Region_1_tv-2_th-6	17.2431	0.638002	0.29857	SP18-1739-001_Region_1_tv-2_th-6	diffusion_5x
SP18-1739-001	Region_1_tv-4_th-3	18.3684	0.661867	0.284764	SP18-1739-001_Region_1_tv-4_th-3	diffusion_5x
SP18-1739-001	Region_1_tv-7_th-8	17.3612	0.515337	0.390517	SP18-1739-001_Region_1_tv-7_th-8	diffusion_5x
SP18-1739-001	Region_1_tv-8_th-6	17.4851	0.628698	0.31654	SP18-1739-001_Region_1_tv-8_th-6	diffusion_5x
SP18-1739-001	Region_1_tv-8_th-7	19.1301	0.725329	0.263204	SP18-1739-001_Region_1_tv-8_th-7	diffusion_5x
SP18-1739-001	Region_1_tv-9_th-6	18.1312	0.688585	0.289664	SP18-1739-001_Region_1_tv-9_th-6	diffusion_5x
SP18-245-001	Region_1_tv-3_th-27	15.3335	0.632205	0.348503	SP18-245-001_Region_1_tv-3_th-27	diffusion_5x
SP18-245-001	Region_1_tv-3_th-28	13.603	0.568239	0.399593	SP18-245-001_Region_1_tv-3_th-28	diffusion_5x
SP18-245-001	Region_1_tv-4_th-23	15.0879	0.594976	0.356495	SP18-245-001_Region_1_tv-4_th-23	diffusion_5x
SP18-245-001	Region_1_tv-4_th-25	17.8282	0.718367	0.272573	SP18-245-001_Region_1_tv-4_th-25	diffusion_5x
SP18-245-001	Region_1_tv-4_th-26	18.1973	0.784992	0.239512	SP18-245-001_Region_1_tv-4_th-26	diffusion_5x
SP18-245-001	Region_1_tv-6_th-22	16.5759	0.579833	0.371452	SP18-245-001_Region_1_tv-6_th-22	diffusion_5x
SP18-245-001	Region_1_tv-6_th-23	16.583	0.659907	0.301548	SP18-245-001_Region_1_tv-6_th-23	diffusion_5x
SP18-245-001	Region_1_tv-6_th-24	17.783	0.685268	0.282603	SP18-245-001_Region_1_tv-6_th-24	diffusion_5x
SP18-245-001	Region_1_tv-6_th-28	17.3693	0.719554	0.277245	SP18-245-001_Region_1_tv-6_th-28	diffusion_5x
SP18-245-001	Region_1_tv-7_th-22	15.9769	0.546704	0.376395	SP18-245-001_Region_1_tv-7_th-22	diffusion_5x
SP18-245-001	Region_1_tv-7_th-27	17.0159	0.679047	0.300848	SP18-245-001_Region_1_tv-7_th-27	diffusion_5x
SP18-245-001	Region_1_tv-7_th-28	14.8929	0.578576	0.355914	SP18-245-001_Region_1_tv-7_th-28	diffusion_5x
SP18-29-001	Region_1_tv-11_th-11	21.2418	0.845953	0.185385	SP18-29-001_Region_1_tv-11_th-11	diffusion_5x
SP18-29-001	Region_1_tv-11_th-12	16.3894	0.627409	0.308159	SP18-29-001_Region_1_tv-11_th-12	diffusion_5x
SP18-29-001	Region_1_tv-11_th-13	15.7503	0.548135	0.354231	SP18-29-001_Region_1_tv-11_th-13	diffusion_5x
SP18-29-001	Region_1_tv-12_th-10	26.5033	0.953096	0.138133	SP18-29-001_Region_1_tv-12_th-10	diffusion_5x
SP18-29-001	Region_1_tv-12_th-13	15.3669	0.492559	0.367175	SP18-29-001_Region_1_tv-12_th-13	diffusion_5x
SP18-29-001	Region_1_tv-13_th-11	15.3178	0.469324	0.394475	SP18-29-001_Region_1_tv-13_th-11	diffusion_5x
SP18-29-001	Region_1_tv-17_th-15	15.9568	0.523608	0.368693	SP18-29-001_Region_1_tv-17_th-15	diffusion_5x
SP18-29-001	Region_1_tv-20_th-22	20.8698	0.798317	0.228573	SP18-29-001_Region_1_tv-20_th-22	diffusion_5x
SP18-29-001	Region_1_tv-3_th-2	19.3189	0.834586	0.170546	SP18-29-001_Region_1_tv-3_th-2	diffusion_5x
SP18-29-001	Region_1_tv-6_th-7	19.8504	0.828382	0.180112	SP18-29-001_Region_1_tv-6_th-7	diffusion_5x
SP18-29-001	Region_1_tv-7_th-5	19.6652	0.810176	0.183876	SP18-29-001_Region_1_tv-7_th-5	diffusion_5x
SP18-29-001	Region_1_tv-7_th-6	15.4656	0.516642	0.353913	SP18-29-001_Region_1_tv-7_th-6	diffusion_5x
SP18-3502-001	Region_1_tv-11_th-9	18.1584	0.743433	0.240651	SP18-3502-001_Region_1_tv-11_th-9	diffusion_5x
SP18-3502-001	Region_1_tv-12_th-7	18.3158	0.739515	0.23967	SP18-3502-001_Region_1_tv-12_th-7	diffusion_5x
SP18-3502-001	Region_1_tv-12_th-8	17.0723	0.638871	0.316034	SP18-3502-001_Region_1_tv-12_th-8	diffusion_5x
SP18-3502-001	Region_1_tv-14_th-8	16.8443	0.586236	0.341809	SP18-3502-001_Region_1_tv-14_th-8	diffusion_5x
SP18-3502-001	Region_1_tv-17_th-13	18.2884	0.734607	0.273396	SP18-3502-001_Region_1_tv-17_th-13	diffusion_5x
SP18-3502-001	Region_1_tv-20_th-19	18.5149	0.755937	0.24275	SP18-3502-001_Region_1_tv-20_th-19	diffusion_5x
SP18-3502-001	Region_1_tv-21_th-19	17.4014	0.640462	0.316831	SP18-3502-001_Region_1_tv-21_th-19	diffusion_5x
SP18-3502-001	Region_1_tv-22_th-19	17.5725	0.63276	0.32	SP18-3502-001_Region_1_tv-22_th-19	diffusion_5x
SP18-3502-001	Region_1_tv-2_th-10	17.3813	0.524997	0.394724	SP18-3502-001_Region_1_tv-2_th-10	diffusion_5x
SP18-3502-001	Region_1_tv-2_th-11	17.5654	0.643198	0.332256	SP18-3502-001_Region_1_tv-2_th-11	diffusion_5x
SP18-3502-001	Region_1_tv-2_th-9	17.4671	0.540949	0.372671	SP18-3502-001_Region_1_tv-2_th-9	diffusion_5x
SP18-3502-001	Region_1_tv-3_th-7	16.5107	0.474534	0.384935	SP18-3502-001_Region_1_tv-3_th-7	diffusion_5x
SP18-3529-001	Region_1_tv-12_th-14	18.6754	0.698271	0.268933	SP18-3529-001_Region_1_tv-12_th-14	diffusion_5x
SP18-3529-001	Region_1_tv-12_th-15	18.6628	0.657832	0.287519	SP18-3529-001_Region_1_tv-12_th-15	diffusion_5x
SP18-3529-001	Region_1_tv-13_th-18	20.9781	0.837719	0.15913	SP18-3529-001_Region_1_tv-13_th-18	diffusion_5x
SP18-3529-001	Region_1_tv-15_th-23	19.6564	0.812174	0.186669	SP18-3529-001_Region_1_tv-15_th-23	diffusion_5x
SP18-3529-001	Region_1_tv-3_th-5	17.8706	0.615809	0.320199	SP18-3529-001_Region_1_tv-3_th-5	diffusion_5x
SP18-3529-001	Region_1_tv-4_th-3	18.3188	0.683871	0.284395	SP18-3529-001_Region_1_tv-4_th-3	diffusion_5x
SP18-3529-001	Region_1_tv-5_th-3	17.4759	0.621355	0.330605	SP18-3529-001_Region_1_tv-5_th-3	diffusion_5x
SP18-3529-001	Region_1_tv-6_th-3	17.8434	0.69838	0.269173	SP18-3529-001_Region_1_tv-6_th-3	diffusion_5x
SP18-3529-001	Region_1_tv-6_th-4	17.5984	0.620181	0.307986	SP18-3529-001_Region_1_tv-6_th-4	diffusion_5x
SP18-3529-001	Region_1_tv-7_th-10	19.9089	0.809511	0.19658	SP18-3529-001_Region_1_tv-7_th-10	diffusion_5x
SP18-3529-001	Region_1_tv-8_th-10	21.427	0.84718	0.179108	SP18-3529-001_Region_1_tv-8_th-10	diffusion_5x
SP18-3529-001	Region_1_tv-9_th-16	17.8968	0.568527	0.335576	SP18-3529-001_Region_1_tv-9_th-16	diffusion_5x
SP18-3790-001	Region_1_tv-13_th-10	25.9164	0.959098	0.0797049	SP18-3790-001_Region_1_tv-13_th-10	diffusion_5x
SP18-3790-001	Region_1_tv-16_th-14	18.1162	0.759908	0.228935	SP18-3790-001_Region_1_tv-16_th-14	diffusion_5x
SP18-3790-001	Region_1_tv-16_th-15	19.1094	0.768406	0.231404	SP18-3790-001_Region_1_tv-16_th-15	diffusion_5x
SP18-3790-001	Region_1_tv-17_th-13	17.4091	0.617562	0.345961	SP18-3790-001_Region_1_tv-17_th-13	diffusion_5x
SP18-3790-001	Region_1_tv-17_th-14	17.5778	0.685538	0.298303	SP18-3790-001_Region_1_tv-17_th-14	diffusion_5x
SP18-3790-001	Region_1_tv-18_th-12	16.9243	0.723776	0.324535	SP18-3790-001_Region_1_tv-18_th-12	diffusion_5x
SP18-3790-001	Region_1_tv-18_th-13	18.6008	0.658746	0.362089	SP18-3790-001_Region_1_tv-18_th-13	diffusion_5x
SP18-3790-001	Region_1_tv-4_th-3	23.919	0.901076	0.144075	SP18-3790-001_Region_1_tv-4_th-3	diffusion_5x
SP18-3790-001	Region_1_tv-4_th-4	16.0933	0.607521	0.329259	SP18-3790-001_Region_1_tv-4_th-4	diffusion_5x
SP18-3790-001	Region_1_tv-5_th-2	17.231	0.660137	0.276495	SP18-3790-001_Region_1_tv-5_th-2	diffusion_5x
SP18-3790-001	Region_1_tv-5_th-3	16.5064	0.377064	0.430425	SP18-3790-001_Region_1_tv-5_th-3	diffusion_5x
SP18-3790-001	Region_1_tv-5_th-4	15.8361	0.572926	0.336953	SP18-3790-001_Region_1_tv-5_th-4	diffusion_5x
SP18-3907-001	Region_1_tv-13_th-12	19.3748	0.820024	0.223537	SP18-3907-001_Region_1_tv-13_th-12	diffusion_5x
SP18-3907-001	Region_1_tv-13_th-17	17.9452	0.704235	0.23497	SP18-3907-001_Region_1_tv-13_th-17	diffusion_5x
SP18-3907-001	Region_1_tv-13_th-18	16.0243	0.436619	0.403974	SP18-3907-001_Region_1_tv-13_th-18	diffusion_5x
SP18-3907-001	Region_1_tv-14_th-13	15.8175	0.472492	0.403945	SP18-3907-001_Region_1_tv-14_th-13	diffusion_5x
SP18-3907-001	Region_1_tv-15_th-12	16.5802	0.510191	0.384552	SP18-3907-001_Region_1_tv-15_th-12	diffusion_5x
SP18-3907-001	Region_1_tv-15_th-13	15.3284	0.299487	0.426836	SP18-3907-001_Region_1_tv-15_th-13	diffusion_5x
SP18-3907-001	Region_1_tv-15_th-14	18.8986	0.603714	0.345733	SP18-3907-001_Region_1_tv-15_th-14	diffusion_5x
SP18-3907-001	Region_1_tv-19_th-10	15.9572	0.477442	0.391879	SP18-3907-001_Region_1_tv-19_th-10	diffusion_5x
SP18-3907-001	Region_1_tv-21_th-9	16.1645	0.593157	0.337129	SP18-3907-001_Region_1_tv-21_th-9	diffusion_5x
SP18-3907-001	Region_1_tv-4_th-25	18.4151	0.76936	0.225418	SP18-3907-001_Region_1_tv-4_th-25	diffusion_5x
SP18-3907-001	Region_1_tv-5_th-25	17.2373	0.693118	0.265267	SP18-3907-001_Region_1_tv-5_th-25	diffusion_5x
SP18-3907-001	Region_1_tv-6_th-5	21.7158	0.729126	0.295004	SP18-3907-001_Region_1_tv-6_th-5	diffusion_5x
SP18-4368-001	Region_1_tv-13_th-10	17.4226	0.604662	0.315431	SP18-4368-001_Region_1_tv-13_th-10	diffusion_5x
SP18-4368-001	Region_1_tv-13_th-8	18.3022	0.782257	0.218751	SP18-4368-001_Region_1_tv-13_th-8	diffusion_5x
SP18-4368-001	Region_1_tv-13_th-9	17.2946	0.560507	0.35548	SP18-4368-001_Region_1_tv-13_th-9	diffusion_5x
SP18-4368-001	Region_1_tv-16_th-14	19.4293	0.76303	0.219338	SP18-4368-001_Region_1_tv-16_th-14	diffusion_5x
SP18-4368-001	Region_1_tv-16_th-15	19.8246	0.815145	0.189149	SP18-4368-001_Region_1_tv-16_th-15	diffusion_5x
SP18-4368-001	Region_1_tv-19_th-18	16.0062	0.467566	0.37918	SP18-4368-001_Region_1_tv-19_th-18	diffusion_5x
SP18-4368-001	Region_1_tv-20_th-17	17.6408	0.651839	0.303454	SP18-4368-001_Region_1_tv-20_th-17	diffusion_5x
SP18-4368-001	Region_1_tv-21_th-16	17.9428	0.702319	0.269841	SP18-4368-001_Region_1_tv-21_th-16	diffusion_5x
SP18-4368-001	Region_1_tv-21_th-17	18.6246	0.727028	0.273238	SP18-4368-001_Region_1_tv-21_th-17	diffusion_5x
SP18-4368-001	Region_1_tv-21_th-18	15.7169	0.562484	0.343869	SP18-4368-001_Region_1_tv-21_th-18	diffusion_5x
SP18-4368-001	Region_1_tv-5_th-3	16.0002	0.568965	0.323162	SP18-4368-001_Region_1_tv-5_th-3	diffusion_5x
SP18-4368-001	Region_1_tv-9_th-5	15.9959	0.553066	0.349862	SP18-4368-001_Region_1_tv-9_th-5	diffusion_5x
SP18-4411-001	Region_1_tv-12_th-13	17.1962	0.617647	0.323988	SP18-4411-001_Region_1_tv-12_th-13	diffusion_5x
SP18-4411-001	Region_1_tv-13_th-12	15.7155	0.543158	0.357597	SP18-4411-001_Region_1_tv-13_th-12	diffusion_5x
SP18-4411-001	Region_1_tv-13_th-13	16.9097	0.66454	0.297957	SP18-4411-001_Region_1_tv-13_th-13	diffusion_5x
SP18-4411-001	Region_1_tv-19_th-16	16.492	0.614529	0.295438	SP18-4411-001_Region_1_tv-19_th-16	diffusion_5x
SP18-4411-001	Region_1_tv-19_th-18	18.2133	0.706959	0.272463	SP18-4411-001_Region_1_tv-19_th-18	diffusion_5x
SP18-4411-001	Region_1_tv-20_th-16	16.2157	0.585439	0.325544	SP18-4411-001_Region_1_tv-20_th-16	diffusion_5x
SP18-4411-001	Region_1_tv-20_th-17	17.8412	0.68056	0.283104	SP18-4411-001_Region_1_tv-20_th-17	diffusion_5x
SP18-4411-001	Region_1_tv-20_th-18	18.1111	0.671879	0.28426	SP18-4411-001_Region_1_tv-20_th-18	diffusion_5x
SP18-4411-001	Region_1_tv-21_th-18	17.0913	0.659777	0.265601	SP18-4411-001_Region_1_tv-21_th-18	diffusion_5x
SP18-4411-001	Region_1_tv-2_th-2	18.6689	0.780017	0.20066	SP18-4411-001_Region_1_tv-2_th-2	diffusion_5x
SP18-4411-001	Region_1_tv-3_th-3	19.316	0.809801	0.17968	SP18-4411-001_Region_1_tv-3_th-3	diffusion_5x
SP18-4411-001	Region_1_tv-4_th-3	18.8087	0.788473	0.203356	SP18-4411-001_Region_1_tv-4_th-3	diffusion_5x
SP18-4971-001	Region_1_tv-10_th-10	16.5103	0.544332	0.376461	SP18-4971-001_Region_1_tv-10_th-10	diffusion_5x
SP18-4971-001	Region_1_tv-10_th-8	15.9268	0.579982	0.369323	SP18-4971-001_Region_1_tv-10_th-8	diffusion_5x
SP18-4971-001	Region_1_tv-2_th-3	18.2706	0.555958	0.382274	SP18-4971-001_Region_1_tv-2_th-3	diffusion_5x
SP18-4971-001	Region_1_tv-3_th-5	15.9735	0.486761	0.391116	SP18-4971-001_Region_1_tv-3_th-5	diffusion_5x
SP18-4971-001	Region_1_tv-3_th-6	17.6808	0.649661	0.326184	SP18-4971-001_Region_1_tv-3_th-6	diffusion_5x
SP18-4971-001	Region_1_tv-3_th-7	17.1447	0.542883	0.373357	SP18-4971-001_Region_1_tv-3_th-7	diffusion_5x
SP18-4971-001	Region_1_tv-4_th-5	19.935	0.74283	0.260891	SP18-4971-001_Region_1_tv-4_th-5	diffusion_5x
SP18-4971-001	Region_1_tv-4_th-6	20.4109	0.815445	0.203615	SP18-4971-001_Region_1_tv-4_th-6	diffusion_5x
SP18-4971-001	Region_1_tv-4_th-7	18.412	0.720073	0.273978	SP18-4971-001_Region_1_tv-4_th-7	diffusion_5x
SP18-4971-001	Region_1_tv-5_th-6	20.7477	0.81423	0.216087	SP18-4971-001_Region_1_tv-5_th-6	diffusion_5x
SP18-4971-001	Region_1_tv-8_th-10	18.4142	0.720154	0.276376	SP18-4971-001_Region_1_tv-8_th-10	diffusion_5x
SP18-4971-001	Region_1_tv-9_th-10	15.7457	0.487491	0.389012	SP18-4971-001_Region_1_tv-9_th-10	diffusion_5x
SP18-5025-001	Region_1_tv-5_th-4	17.1899	0.650613	0.323226	SP18-5025-001_Region_1_tv-5_th-4	diffusion_5x
SP18-5025-001	Region_1_tv-6_th-15	17.4541	0.682492	0.304012	SP18-5025-001_Region_1_tv-6_th-15	diffusion_5x
SP18-5025-001	Region_1_tv-6_th-2	18.7041	0.793632	0.200705	SP18-5025-001_Region_1_tv-6_th-2	diffusion_5x
SP18-5025-001	Region_1_tv-6_th-3	17.4318	0.669202	0.309578	SP18-5025-001_Region_1_tv-6_th-3	diffusion_5x
SP18-5025-001	Region_1_tv-6_th-9	16.5468	0.568201	0.351327	SP18-5025-001_Region_1_tv-6_th-9	diffusion_5x
SP18-5025-001	Region_1_tv-7_th-8	17.0999	0.64677	0.306884	SP18-5025-001_Region_1_tv-7_th-8	diffusion_5x
SP18-5025-001	Region_1_tv-7_th-9	18.6031	0.721419	0.273795	SP18-5025-001_Region_1_tv-7_th-9	diffusion_5x
SP18-5025-001	Region_1_tv-8_th-10	21.0661	0.842494	0.210419	SP18-5025-001_Region_1_tv-8_th-10	diffusion_5x
SP18-5025-001	Region_1_tv-8_th-15	18	0.673588	0.306342	SP18-5025-001_Region_1_tv-8_th-15	diffusion_5x
SP18-5025-001	Region_1_tv-9_th-16	18.2386	0.69252	0.295026	SP18-5025-001_Region_1_tv-9_th-16	diffusion_5x
SP18-5025-001	Region_1_tv-9_th-8	17.4439	0.623304	0.330664	SP18-5025-001_Region_1_tv-9_th-8	diffusion_5x
SP18-5025-001	Region_1_tv-9_th-9	17.5875	0.627317	0.318732	SP18-5025-001_Region_1_tv-9_th-9	diffusion_5x
SP18-504-001	Region_1_tv-11_th-12	16.095	0.484333	0.378158	SP18-504-001_Region_1_tv-11_th-12	diffusion_5x
SP18-504-001	Region_1_tv-27_th-22	17.5813	0.56862	0.331299	SP18-504-001_Region_1_tv-27_th-22	diffusion_5x
SP18-504-001	Region_1_tv-30_th-26	19.7306	0.78356	0.219208	SP18-504-001_Region_1_tv-30_th-26	diffusion_5x
SP18-504-001	Region_1_tv-30_th-27	19.5332	0.750906	0.241764	SP18-504-001_Region_1_tv-30_th-27	diffusion_5x
SP18-504-001	Region_1_tv-31_th-26	19.0602	0.740929	0.240859	SP18-504-001_Region_1_tv-31_th-26	diffusion_5x
SP18-504-001	Region_1_tv-31_th-27	18.4282	0.708185	0.263601	SP18-504-001_Region_1_tv-31_th-27	diffusion_5x
SP18-504-001	Region_1_tv-32_th-25	20.6361	0.814809	0.215489	SP18-504-001_Region_1_tv-32_th-25	diffusion_5x
SP18-504-001	Region_1_tv-32_th-26	19.7779	0.773412	0.226183	SP18-504-001_Region_1_tv-32_th-26	diffusion_5x
SP18-504-001	Region_1_tv-32_th-27	16.9839	0.686303	0.266758	SP18-504-001_Region_1_tv-32_th-27	diffusion_5x
SP18-504-001	Region_1_tv-6_th-8	16.1198	0.572917	0.320457	SP18-504-001_Region_1_tv-6_th-8	diffusion_5x
SP18-504-001	Region_1_tv-8_th-7	16.3933	0.519487	0.387105	SP18-504-001_Region_1_tv-8_th-7	diffusion_5x
SP18-504-001	Region_1_tv-9_th-6	16.8109	0.558331	0.369595	SP18-504-001_Region_1_tv-9_th-6	diffusion_5x
SP18-5453-001	Region_1_tv-10_th-7	14.7031	0.527864	0.384881	SP18-5453-001_Region_1_tv-10_th-7	diffusion_5x
SP18-5453-001	Region_1_tv-11_th-8	18.8681	0.740117	0.258044	SP18-5453-001_Region_1_tv-11_th-8	diffusion_5x
SP18-5453-001	Region_1_tv-12_th-18	16.7099	0.593394	0.339324	SP18-5453-001_Region_1_tv-12_th-18	diffusion_5x
SP18-5453-001	Region_1_tv-16_th-6	16.4914	0.613225	0.32619	SP18-5453-001_Region_1_tv-16_th-6	diffusion_5x
SP18-5453-001	Region_1_tv-17_th-12	15.313	0.556209	0.384061	SP18-5453-001_Region_1_tv-17_th-12	diffusion_5x
SP18-5453-001	Region_1_tv-17_th-13	16.4349	0.632288	0.346623	SP18-5453-001_Region_1_tv-17_th-13	diffusion_5x
SP18-5453-001	Region_1_tv-17_th-14	16.1256	0.618611	0.334409	SP18-5453-001_Region_1_tv-17_th-14	diffusion_5x
SP18-5453-001	Region_1_tv-17_th-3	15.2813	0.38498	0.421674	SP18-5453-001_Region_1_tv-17_th-3	diffusion_5x
SP18-5453-001	Region_1_tv-17_th-4	16.6849	0.579396	0.358122	SP18-5453-001_Region_1_tv-17_th-4	diffusion_5x
SP18-5453-001	Region_1_tv-17_th-5	16.7948	0.595774	0.336904	SP18-5453-001_Region_1_tv-17_th-5	diffusion_5x
SP18-5453-001	Region_1_tv-17_th-6	13.8446	0.318075	0.433186	SP18-5453-001_Region_1_tv-17_th-6	diffusion_5x
SP18-5453-001	Region_1_tv-18_th-12	15.861	0.561364	0.371545	SP18-5453-001_Region_1_tv-18_th-12	diffusion_5x
SP18-995-001	Region_1_tv-10_th-5	18.8158	0.760324	0.244473	SP18-995-001_Region_1_tv-10_th-5	diffusion_5x
SP18-995-001	Region_1_tv-13_th-12	20.4349	0.813392	0.222365	SP18-995-001_Region_1_tv-13_th-12	diffusion_5x
SP18-995-001	Region_1_tv-3_th-3	20.5766	0.84533	0.160689	SP18-995-001_Region_1_tv-3_th-3	diffusion_5x
SP18-995-001	Region_1_tv-6_th-6	19.5376	0.764726	0.240884	SP18-995-001_Region_1_tv-6_th-6	diffusion_5x
SP18-995-001	Region_1_tv-6_th-7	19.004	0.733582	0.26586	SP18-995-001_Region_1_tv-6_th-7	diffusion_5x
SP18-995-001	Region_1_tv-7_th-7	18.5276	0.756116	0.250454	SP18-995-001_Region_1_tv-7_th-7	diffusion_5x
SP18-995-001	Region_1_tv-8_th-6	18.7213	0.711077	0.275445	SP18-995-001_Region_1_tv-8_th-6	diffusion_5x
SP18-995-001	Region_1_tv-8_th-7	19.6308	0.782042	0.230024	SP18-995-001_Region_1_tv-8_th-7	diffusion_5x
SP18-995-001	Region_1_tv-8_th-8	18.2602	0.68192	0.298009	SP18-995-001_Region_1_tv-8_th-8	diffusion_5x
SP18-995-001	Region_1_tv-9_th-12	18.0401	0.691985	0.278694	SP18-995-001_Region_1_tv-9_th-12	diffusion_5x
SP18-995-001	Region_1_tv-9_th-3	19.1777	0.774676	0.219646	SP18-995-001_Region_1_tv-9_th-3	diffusion_5x
SP18-995-001	Region_1_tv-9_th-6	17.8071	0.675253	0.297558	SP18-995-001_Region_1_tv-9_th-6	diffusion_5x
SP18-133-001	Region_1_tv-15_th-9	18.2751	0.71102	0.253759	SP18-133-001_Region_1_tv-15_th-9	cgan_1x
SP18-133-001	Region_1_tv-22_th-15	19.8259	0.791165	0.208475	SP18-133-001_Region_1_tv-22_th-15	cgan_1x
SP18-133-001	Region_1_tv-22_th-16	20.4724	0.787468	0.211397	SP18-133-001_Region_1_tv-22_th-16	cgan_1x
SP18-133-001	Region_1_tv-23_th-16	17.7652	0.631387	0.323896	SP18-133-001_Region_1_tv-23_th-16	cgan_1x
SP18-133-001	Region_1_tv-24_th-16	17.4711	0.564835	0.344458	SP18-133-001_Region_1_tv-24_th-16	cgan_1x
SP18-133-001	Region_1_tv-25_th-15	15.729	0.437679	0.37267	SP18-133-001_Region_1_tv-25_th-15	cgan_1x
SP18-133-001	Region_1_tv-6_th-5	20.6842	0.838823	0.157079	SP18-133-001_Region_1_tv-6_th-5	cgan_1x
SP18-133-001	Region_1_tv-6_th-8	21.4828	0.852542	0.166394	SP18-133-001_Region_1_tv-6_th-8	cgan_1x
SP18-133-001	Region_1_tv-7_th-8	20.4115	0.784739	0.214308	SP18-133-001_Region_1_tv-7_th-8	cgan_1x
SP18-133-001	Region_1_tv-8_th-4	16.407	0.539747	0.338549	SP18-133-001_Region_1_tv-8_th-4	cgan_1x
SP18-133-001	Region_1_tv-8_th-7	15.8964	0.498233	0.371058	SP18-133-001_Region_1_tv-8_th-7	cgan_1x
SP18-133-001	Region_1_tv-9_th-8	17.2706	0.582516	0.340788	SP18-133-001_Region_1_tv-9_th-8	cgan_1x
SP18-1739-001	Region_1_tv-12_th-11	20.0441	0.765796	0.228799	SP18-1739-001_Region_1_tv-12_th-11	cgan_1x
SP18-1739-001	Region_1_tv-13_th-9	22.1024	0.82622	0.182853	SP18-1739-001_Region_1_tv-13_th-9	cgan_1x
SP18-1739-001	Region_1_tv-16_th-14	20.1714	0.79294	0.183701	SP18-1739-001_Region_1_tv-16_th-14	cgan_1x
SP18-1739-001	Region_1_tv-17_th-12	20.2307	0.794946	0.187523	SP18-1739-001_Region_1_tv-17_th-12	cgan_1x
SP18-1739-001	Region_1_tv-17_th-13	19.2972	0.698957	0.253475	SP18-1739-001_Region_1_tv-17_th-13	cgan_1x
SP18-1739-001	Region_1_tv-18_th-12	17.9401	0.67148	0.269596	SP18-1739-001_Region_1_tv-18_th-12	cgan_1x
SP18-1739-001	Region_1_tv-2_th-6	17.9003	0.675616	0.267901	SP18-1739-001_Region_1_tv-2_th-6	cgan_1x
SP18-1739-001	Region_1_tv-4_th-3	18.7289	0.671652	0.27009	SP18-1739-001_Region_1_tv-4_th-3	cgan_1x
SP18-1739-001	Region_1_tv-7_th-8	16.9999	0.516189	0.382012	SP18-1739-001_Region_1_tv-7_th-8	cgan_1x
SP18-1739-001	Region_1_tv-8_th-6	18.0971	0.663012	0.282094	SP18-1739-001_Region_1_tv-8_th-6	cgan_1x
SP18-1739-001	Region_1_tv-8_th-7	20.495	0.757778	0.228043	SP18-1739-001_Region_1_tv-8_th-7	cgan_1x
SP18-1739-001	Region_1_tv-9_th-6	19.1374	0.720042	0.259594	SP18-1739-001_Region_1_tv-9_th-6	cgan_1x
SP18-245-001	Region_1_tv-3_th-27	16.9927	0.682873	0.303696	SP18-245-001_Region_1_tv-3_th-27	cgan_1x
SP18-245-001	Region_1_tv-3_th-28	15.3659	0.623866	0.349263	SP18-245-001_Region_1_tv-3_th-28	cgan_1x
SP18-245-001	Region_1_tv-4_th-23	16.4975	0.649494	0.315965	SP18-245-001_Region_1_tv-4_th-23	cgan_1x
SP18-245-001	Region_1_tv-4_th-25	19.1564	0.748519	0.238418	SP18-245-001_Region_1_tv-4_th-25	cgan_1x
SP18-245-001	Region_1_tv-4_th-26	19.3604	0.805767	0.207259	SP18-245-001_Region_1_tv-4_th-26	cgan_1x
SP18-245-001	Region_1_tv-6_th-22	17.9671	0.63606	0.330245	SP18-245-001_Region_1_tv-6_th-22	cgan_1x
SP18-245-001	Region_1_tv-6_th-23	18.0433	0.707142	0.261554	SP18-245-001_Region_1_tv-6_th-23	cgan_1x
SP18-245-001	Region_1_tv-6_th-24	18.5238	0.706341	0.256969	SP18-245-001_Region_1_tv-6_th-24	cgan_1x
SP18-245-001	Region_1_tv-6_th-28	19.0723	0.751037	0.245042	SP18-245-001_Region_1_tv-6_th-28	cgan_1x
SP18-245-001	Region_1_tv-7_th-22	17.4161	0.606397	0.335005	SP18-245-001_Region_1_tv-7_th-22	cgan_1x
SP18-245-001	Region_1_tv-7_th-27	18.3716	0.703356	0.268991	SP18-245-001_Region_1_tv-7_th-27	cgan_1x
SP18-245-001	Region_1_tv-7_th-28	16.5795	0.625336	0.317028	SP18-245-001_Region_1_tv-7_th-28	cgan_1x
SP18-29-001	Region_1_tv-11_th-11	22.3245	0.853512	0.161572	SP18-29-001_Region_1_tv-11_th-11	cgan_1x
SP18-29-001	Region_1_tv-11_th-12	17.6869	0.658236	0.275027	SP18-29-001_Region_1_tv-11_th-12	cgan_1x
SP18-29-001	Region_1_tv-11_th-13	16.5331	0.574196	0.326019	SP18-29-001_Region_1_tv-11_th-13	cgan_1x
SP18-29-001	Region_1_tv-12_th-10	27.8867	0.949715	0.138224	SP18-29-001_Region_1_tv-12_th-10	cgan_1x
SP18-29-001	Region_1_tv-12_th-13	16.2608	0.529622	0.338608	SP18-29-001_Region_1_tv-12_th-13	cgan_1x
SP18-29-001	Region_1_tv-13_th-11	16.3855	0.497504	0.360604	SP18-29-001_Region_1_tv-13_th-11	cgan_1x
SP18-29-001	Region_1_tv-17_th-15	16.2205	0.545588	0.344204	SP18-29-001_Region_1_tv-17_th-15	cgan_1x
SP18-29-001	Region_1_tv-20_th-22	21.565	0.801393	0.201463	SP18-29-001_Region_1_tv-20_th-22	cgan_1x
SP18-29-001	Region_1_tv-3_th-2	20.981	0.849831	0.164324	SP18-29-001_Region_1_tv-3_th-2	cgan_1x
SP18-29-001	Region_1_tv-6_th-7	21.2477	0.842547	0.173449	SP18-29-001_Region_1_tv-6_th-7	cgan_1x
SP18-29-001	Region_1_tv-7_th-5	20.665	0.812166	0.178635	SP18-29-001_Region_1_tv-7_th-5	cgan_1x
SP18-29-001	Region_1_tv-7_th-6	16.276	0.542489	0.332565	SP18-29-001_Region_1_tv-7_th-6	cgan_1x
SP18-3502-001	Region_1_tv-11_th-9	18.804	0.769083	0.209492	SP18-3502-001_Region_1_tv-11_th-9	cgan_1x
SP18-3502-001	Region_1_tv-12_th-7	18.8121	0.755982	0.219047	SP18-3502-001_Region_1_tv-12_th-7	cgan_1x
SP18-3502-001	Region_1_tv-12_th-8	17.3886	0.644103	0.300115	SP18-3502-001_Region_1_tv-12_th-8	cgan_1x
SP18-3502-001	Region_1_tv-14_th-8	16.6655	0.581192	0.338192	SP18-3502-001_Region_1_tv-14_th-8	cgan_1x
SP18-3502-001	Region_1_tv-17_th-13	18.5121	0.748666	0.245367	SP18-3502-001_Region_1_tv-17_th-13	cgan_1x
SP18-3502-001	Region_1_tv-20_th-19	18.8836	0.774421	0.211542	SP18-3502-001_Region_1_tv-20_th-19	cgan_1x
SP18-3502-001	Region_1_tv-21_th-19	18.1557	0.673349	0.285822	SP18-3502-001_Region_1_tv-21_th-19	cgan_1x
SP18-3502-001	Region_1_tv-22_th-19	18.1093	0.660128	0.300716	SP18-3502-001_Region_1_tv-22_th-19	cgan_1x
SP18-3502-001	Region_1_tv-2_th-10	16.5399	0.56084	0.395907	SP18-3502-001_Region_1_tv-2_th-10	cgan_1x
SP18-3502-001	Region_1_tv-2_th-11	17.6379	0.69824	0.300185	SP18-3502-001_Region_1_tv-2_th-11	cgan_1x
SP18-3502-001	Region_1_tv-2_th-9	15.9531	0.557777	0.37595	SP18-3502-001_Region_1_tv-2_th-9	cgan_1x
SP18-3502-001	Region_1_tv-3_th-7	16.2878	0.485971	0.378135	SP18-3502-001_Region_1_tv-3_th-7	cgan_1x
SP18-3529-001	Region_1_tv-12_th-14	19.0404	0.70781	0.256396	SP18-3529-001_Region_1_tv-12_th-14	cgan_1x
SP18-3529-001	Region_1_tv-12_th-15	19.1693	0.675812	0.267856	SP18-3529-001_Region_1_tv-12_th-15	cgan_1x
SP18-3529-001	Region_1_tv-13_th-18	21.6006	0.840813	0.153701	SP18-3529-001_Region_1_tv-13_th-18	cgan_1x
SP18-3529-001	Region_1_tv-15_th-23	21.0962	0.82641	0.170134	SP18-3529-001_Region_1_tv-15_th-23	cgan_1x
SP18-3529-001	Region_1_tv-3_th-5	18.195	0.635738	0.300639	SP18-3529-001_Region_1_tv-3_th-5	cgan_1x
SP18-3529-001	Region_1_tv-4_th-3	18.6651	0.708999	0.254012	SP18-3529-001_Region_1_tv-4_th-3	cgan_1x
SP18-3529-001	Region_1_tv-5_th-3	17.8342	0.657399	0.296747	SP18-3529-001_Region_1_tv-5_th-3	cgan_1x
SP18-3529-001	Region_1_tv-6_th-3	19.0361	0.725444	0.246628	SP18-3529-001_Region_1_tv-6_th-3	cgan_1x
SP18-3529-001	Region_1_tv-6_th-4	18.8491	0.670142	0.271886	SP18-3529-001_Region_1_tv-6_th-4	cgan_1x
SP18-3529-001	Region_1_tv-7_th-10	20.5843	0.822935	0.184395	SP18-3529-001_Region_1_tv-7_th-10	cgan_1x
SP18-3529-001	Region_1_tv-8_th-10	22.6505	0.856914	0.168547	SP18-3529-001_Region_1_tv-8_th-10	cgan_1x
SP18-3529-001	Region_1_tv-9_th-16	18.5572	0.60134	0.30872	SP18-3529-001_Region_1_tv-9_th-16	cgan_1x
SP18-3790-001	Region_1_tv-13_th-10	28.2849	0.956651	0.144254	SP18-3790-001_Region_1_tv-13_th-10	cgan_1x
SP18-3790-001	Region_1_tv-16_th-14	20.1926	0.795735	0.188024	SP18-3790-001_Region_1_tv-16_th-14	cgan_1x
SP18-3790-001	Region_1_tv-16_th-15	20.4508	0.788804	0.204066	SP18-3790-001_Region_1_tv-16_th-15	cgan_1x
SP18-3790-001	Region_1_tv-17_th-13	17.0819	0.603277	0.34273	SP18-3790-001_Region_1_tv-17_th-13	cgan_1x
SP18-3790-001	Region_1_tv-17_th-14	18.3882	0.695779	0.270109	SP18-3790-001_Region_1_tv-17_th-14	cgan_1x
SP18-3790-001	Region_1_tv-18_th-12	18.7798	0.729141	0.327903	SP18-3790-001_Region_1_tv-18_th-12	cgan_1x
SP18-3790-001	Region_1_tv-18_th-13	19.6773	0.621585	0.367512	SP18-3790-001_Region_1_tv-18_th-13	cgan_1x
SP18-3790-001	Region_1_tv-4_th-3	22.7901	0.877912	0.215161	SP18-3790-001_Region_1_tv-4_th-3	cgan_1x
SP18-3790-001	Region_1_tv-4_th-4	16.915	0.664265	0.288324	SP18-3790-001_Region_1_tv-4_th-4	cgan_1x
SP18-3790-001	Region_1_tv-5_th-2	17.6036	0.673811	0.250716	SP18-3790-001_Region_1_tv-5_th-2	cgan_1x
SP18-3790-001	Region_1_tv-5_th-3	16.2899	0.366928	0.422713	SP18-3790-001_Region_1_tv-5_th-3	cgan_1x
SP18-3790-001	Region_1_tv-5_th-4	16.5367	0.619413	0.304402	SP18-3790-001_Region_1_tv-5_th-4	cgan_1x
SP18-3907-001	Region_1_tv-13_th-12	20.7051	0.835203	0.197398	SP18-3907-001_Region_1_tv-13_th-12	cgan_1x
SP18-3907-001	Region_1_tv-13_th-17	18.8195	0.718803	0.229795	SP18-3907-001_Region_1_tv-13_th-17	cgan_1x
SP18-3907-001	Region_1_tv-13_th-18	16.6395	0.455592	0.372582	SP18-3907-001_Region_1_tv-13_th-18	cgan_1x
SP18-3907-001	Region_1_tv-14_th-13	15.9297	0.485521	0.38684	SP18-3907-001_Region_1_tv-14_th-13	cgan_1x
SP18-3907-001	Region_1_tv-15_th-12	17.6003	0.554947	0.356039	SP18-3907-001_Region_1_tv-15_th-12	cgan_1x
SP18-3907-001	Region_1_tv-15_th-13	14.8412	0.30471	0.420381	SP18-3907-001_Region_1_tv-15_th-13	cgan_1x
SP18-3907-001	Region_1_tv-15_th-14	19.019	0.610277	0.33037	SP18-3907-001_Region_1_tv-15_th-14	cgan_1x
SP18-3907-001	Region_1_tv-19_th-10	16.6119	0.517979	0.362928	SP18-3907-001_Region_1_tv-19_th-10	cgan_1x
SP18-3907-001	Region_1_tv-21_th-9	17.7012	0.643082	0.296041	SP18-3907-001_Region_1_tv-21_th-9	cgan_1x
SP18-3907-001	Region_1_tv-4_th-25	19.549	0.789996	0.200439	SP18-3907-001_Region_1_tv-4_th-25	cgan_1x
SP18-3907-001	Region_1_tv-5_th-25	18.6396	0.730933	0.230478	SP18-3907-001_Region_1_tv-5_th-25	cgan_1x
SP18-3907-001	Region_1_tv-6_th-5	21.4198	0.677461	0.300505	SP18-3907-001_Region_1_tv-6_th-5	cgan_1x
SP18-4368-001	Region_1_tv-13_th-10	18.5568	0.660896	0.274803	SP18-4368-001_Region_1_tv-13_th-10	cgan_1x
SP18-4368-001	Region_1_tv-13_th-8	19.6331	0.795493	0.204316	SP18-4368-001_Region_1_tv-13_th-8	cgan_1x
SP18-4368-001	Region_1_tv-13_th-9	17.9706	0.608223	0.315771	SP18-4368-001_Region_1_tv-13_th-9	cgan_1x
SP18-4368-001	Region_1_tv-16_th-14	20.5867	0.780252	0.196992	SP18-4368-001_Region_1_tv-16_th-14	cgan_1x
SP18-4368-001	Region_1_tv-16_th-15	20.8629	0.819102	0.173895	SP18-4368-001_Region_1_tv-16_th-15	cgan_1x
SP18-4368-001	Region_1_tv-19_th-18	16.2744	0.474306	0.363646	SP18-4368-001_Region_1_tv-19_th-18	cgan_1x
SP18-4368-001	Region_1_tv-20_th-17	18.6705	0.685016	0.271075	SP18-4368-001_Region_1_tv-20_th-17	cgan_1x
SP18-4368-001	Region_1_tv-21_th-16	19.3594	0.738007	0.237775	SP18-4368-001_Region_1_tv-21_th-16	cgan_1x
SP18-4368-001	Region_1_tv-21_th-17	19.6699	0.753059	0.244315	SP18-4368-001_Region_1_tv-21_th-17	cgan_1x
SP18-4368-001	Region_1_tv-21_th-18	17.0137	0.61956	0.295928	SP18-4368-001_Region_1_tv-21_th-18	cgan_1x
SP18-4368-001	Region_1_tv-5_th-3	17.2268	0.622297	0.281368	SP18-4368-001_Region_1_tv-5_th-3	cgan_1x
SP18-4368-001	Region_1_tv-9_th-5	17.1673	0.622706	0.300949	SP18-4368-001_Region_1_tv-9_th-5	cgan_1x
SP18-4411-001	Region_1_tv-12_th-13	18.5501	0.67061	0.28054	SP18-4411-001_Region_1_tv-12_th-13	cgan_1x
SP18-4411-001	Region_1_tv-13_th-12	16.3346	0.570244	0.327716	SP18-4411-001_Region_1_tv-13_th-12	cgan_1x
SP18-4411-001	Region_1_tv-13_th-13	17.4966	0.680884	0.274487	SP18-4411-001_Region_1_tv-13_th-13	cgan_1x
SP18-4411-001	Region_1_tv-19_th-16	17.6204	0.63279	0.280176	SP18-4411-001_Region_1_tv-19_th-16	cgan_1x
SP18-4411-001	Region_1_tv-19_th-18	19.423	0.738704	0.23964	SP18-4411-001_Region_1_tv-19_th-18	cgan_1x
SP18-4411-001	Region_1_tv-20_th-16	17.24	0.614895	0.303259	SP18-4411-001_Region_1_tv-20_th-16	cgan_1x
SP18-4411-001	Region_1_tv-20_th-17	18.4262	0.689052	0.259541	SP18-4411-001_Region_1_tv-20_th-17	cgan_1x
SP18-4411-001	Region_1_tv-20_th-18	18.9593	0.704811	0.252405	SP18-4411-001_Region_1_tv-20_th-18	cgan_1x
SP18-4411-001	Region_1_tv-21_th-18	18.0453	0.682567	0.239169	SP18-4411-001_Region_1_tv-21_th-18	cgan_1x
SP18-4411-001	Region_1_tv-2_th-2	19.8183	0.802706	0.184809	SP18-4411-001_Region_1_tv-2_th-2	cgan_1x
SP18-4411-001	Region_1_tv-3_th-3	20.6354	0.829096	0.162656	SP18-4411-001_Region_1_tv-3_th-3	cgan_1x
SP18-4411-001	Region_1_tv-4_th-3	20.1088	0.811347	0.182119	SP18-4411-001_Region_1_tv-4_th-3	cgan_1x
SP18-4971-001	Region_1_tv-10_th-10	16.7052	0.580739	0.349714	SP18-4971-001_Region_1_tv-10_th-10	cgan_1x
SP18-4971-001	Region_1_tv-10_th-8	18.2009	0.683937	0.297583	SP18-4971-001_Region_1_tv-10_th-8	cgan_1x
SP18-4971-001	Region_1_tv-2_th-3	18.7269	0.562649	0.367747	SP18-4971-001_Region_1_tv-2_th-3	cgan_1x
SP18-4971-001	Region_1_tv-3_th-5	16.491	0.519587	0.364463	SP18-4971-001_Region_1_tv-3_th-5	cgan_1x
SP18-4971-001	Region_1_tv-3_th-6	19.5823	0.729498	0.264472	SP18-4971-001_Region_1_tv-3_th-6	cgan_1x
SP18-4971-001	Region_1_tv-3_th-7	18.4108	0.607882	0.33522	SP18-4971-001_Region_1_tv-3_th-7	cgan_1x
SP18-4971-001	Region_1_tv-4_th-5	20.892	0.756324	0.24936	SP18-4971-001_Region_1_tv-4_th-5	cgan_1x
SP18-4971-001	Region_1_tv-4_th-6	21.3871	0.835705	0.170166	SP18-4971-001_Region_1_tv-4_th-6	cgan_1x
SP18-4971-001	Region_1_tv-4_th-7	19.1113	0.743014	0.251996	SP18-4971-001_Region_1_tv-4_th-7	cgan_1x
SP18-4971-001	Region_1_tv-5_th-6	21.7611	0.829979	0.186616	SP18-4971-001_Region_1_tv-5_th-6	cgan_1x
SP18-4971-001	Region_1_tv-8_th-10	19.6732	0.764489	0.239929	SP18-4971-001_Region_1_tv-8_th-10	cgan_1x
SP18-4971-001	Region_1_tv-9_th-10	16.9279	0.550225	0.352347	SP18-4971-001_Region_1_tv-9_th-10	cgan_1x
SP18-5025-001	Region_1_tv-5_th-4	18.1092	0.68014	0.296198	SP18-5025-001_Region_1_tv-5_th-4	cgan_1x
SP18-5025-001	Region_1_tv-6_th-15	18.9	0.738124	0.25205	SP18-5025-001_Region_1_tv-6_th-15	cgan_1x
SP18-5025-001	Region_1_tv-6_th-2	19.5086	0.808229	0.177993	SP18-5025-001_Region_1_tv-6_th-2	cgan_1x
SP18-5025-001	Region_1_tv-6_th-3	18.0743	0.694998	0.284738	SP18-5025-001_Region_1_tv-6_th-3	cgan_1x
SP18-5025-001	Region_1_tv-6_th-9	17.7011	0.623158	0.310435	SP18-5025-001_Region_1_tv-6_th-9	cgan_1x
SP18-5025-001	Region_1_tv-7_th-8	18.6269	0.689297	0.270598	SP18-5025-001_Region_1_tv-7_th-8	cgan_1x
SP18-5025-001	Region_1_tv-7_th-9	19.1695	0.739704	0.252687	SP18-5025-001_Region_1_tv-7_th-9	cgan_1x
SP18-5025-001	Region_1_tv-8_th-10	21.7813	0.845305	0.184761	SP18-5025-001_Region_1_tv-8_th-10	cgan_1x
SP18-5025-001	Region_1_tv-8_th-15	19.3294	0.724401	0.257392	SP18-5025-001_Region_1_tv-8_th-15	cgan_1x
SP18-5025-001	Region_1_tv-9_th-16	19.3391	0.734047	0.254039	SP18-5025-001_Region_1_tv-9_th-16	cgan_1x
SP18-5025-001	Region_1_tv-9_th-8	18.676	0.671115	0.28749	SP18-5025-001_Region_1_tv-9_th-8	cgan_1x
SP18-5025-001	Region_1_tv-9_th-9	18.3549	0.669147	0.283507	SP18-5025-001_Region_1_tv-9_th-9	cgan_1x
SP18-504-001	Region_1_tv-11_th-12	16.0779	0.500699	0.357002	SP18-504-001_Region_1_tv-11_th-12	cgan_1x
SP18-504-001	Region_1_tv-27_th-22	17.0877	0.590333	0.310362	SP18-504-001_Region_1_tv-27_th-22	cgan_1x
SP18-504-001	Region_1_tv-30_th-26	20.5828	0.792772	0.198081	SP18-504-001_Region_1_tv-30_th-26	cgan_1x
SP18-504-001	Region_1_tv-30_th-27	19.9359	0.74921	0.224621	SP18-504-001_Region_1_tv-30_th-27	cgan_1x
SP18-504-001	Region_1_tv-31_th-26	19.9491	0.757029	0.214805	SP18-504-001_Region_1_tv-31_th-26	cgan_1x
SP18-504-001	Region_1_tv-31_th-27	19.0349	0.720318	0.243525	SP18-504-001_Region_1_tv-31_th-27	cgan_1x
SP18-504-001	Region_1_tv-32_th-25	21.0933	0.822359	0.192717	SP18-504-001_Region_1_tv-32_th-25	cgan_1x
SP18-504-001	Region_1_tv-32_th-26	20.9859	0.7896	0.20433	SP18-504-001_Region_1_tv-32_th-26	cgan_1x
SP18-504-001	Region_1_tv-32_th-27	18.8508	0.712155	0.240936	SP18-504-001_Region_1_tv-32_th-27	cgan_1x
SP18-504-001	Region_1_tv-6_th-8	16.6139	0.620363	0.286987	SP18-504-001_Region_1_tv-6_th-8	cgan_1x
SP18-504-001	Region_1_tv-8_th-7	16.895	0.543705	0.375822	SP18-504-001_Region_1_tv-8_th-7	cgan_1x
SP18-504-001	Region_1_tv-9_th-6	18.1141	0.625144	0.320473	SP18-504-001_Region_1_tv-9_th-6	cgan_1x
SP18-5453-001	Region_1_tv-10_th-7	15.0698	0.553903	0.357034	SP18-5453-001_Region_1_tv-10_th-7	cgan_1x
SP18-5453-001	Region_1_tv-11_th-8	19.6734	0.757669	0.240098	SP18-5453-001_Region_1_tv-11_th-8	cgan_1x
SP18-5453-001	Region_1_tv-12_th-18	17.513	0.636998	0.309199	SP18-5453-001_Region_1_tv-12_th-18	cgan_1x
SP18-5453-001	Region_1_tv-16_th-6	17.687	0.653055	0.28911	SP18-5453-001_Region_1_tv-16_th-6	cgan_1x
SP18-5453-001	Region_1_tv-17_th-12	16.4803	0.623536	0.340693	SP18-5453-001_Region_1_tv-17_th-12	cgan_1x
SP18-5453-001	Region_1_tv-17_th-13	17.7118	0.690438	0.296414	SP18-5453-001_Region_1_tv-17_th-13	cgan_1x
SP18-5453-001	Region_1_tv-17_th-14	17.644	0.667054	0.288856	SP18-5453-001_Region_1_tv-17_th-14	cgan_1x
SP18-5453-001	Region_1_tv-17_th-3	15.7653	0.397672	0.406859	SP18-5453-001_Region_1_tv-17_th-3	cgan_1x
SP18-5453-001	Region_1_tv-17_th-4	17.2743	0.612507	0.323787	SP18-5453-001_Region_1_tv-17_th-4	cgan_1x
SP18-5453-001	Region_1_tv-17_th-5	17.221	0.622091	0.312404	SP18-5453-001_Region_1_tv-17_th-5	cgan_1x
SP18-5453-001	Region_1_tv-17_th-6	13.8322	0.341244	0.405447	SP18-5453-001_Region_1_tv-17_th-6	cgan_1x
SP18-5453-001	Region_1_tv-18_th-12	16.8762	0.62592	0.335935	SP18-5453-001_Region_1_tv-18_th-12	cgan_1x
SP18-995-001	Region_1_tv-10_th-5	19.9444	0.794785	0.20486	SP18-995-001_Region_1_tv-10_th-5	cgan_1x
SP18-995-001	Region_1_tv-13_th-12	21.1646	0.81822	0.202101	SP18-995-001_Region_1_tv-13_th-12	cgan_1x
SP18-995-001	Region_1_tv-3_th-3	21.7337	0.860036	0.153242	SP18-995-001_Region_1_tv-3_th-3	cgan_1x
SP18-995-001	Region_1_tv-6_th-6	20.7246	0.795866	0.206357	SP18-995-001_Region_1_tv-6_th-6	cgan_1x
SP18-995-001	Region_1_tv-6_th-7	20.6231	0.783678	0.214884	SP18-995-001_Region_1_tv-6_th-7	cgan_1x
SP18-995-001	Region_1_tv-7_th-7	19.5396	0.788683	0.215819	SP18-995-001_Region_1_tv-7_th-7	cgan_1x
SP18-995-001	Region_1_tv-8_th-6	19.7949	0.747411	0.239474	SP18-995-001_Region_1_tv-8_th-6	cgan_1x
SP18-995-001	Region_1_tv-8_th-7	20.9078	0.809972	0.197993	SP18-995-001_Region_1_tv-8_th-7	cgan_1x
SP18-995-001	Region_1_tv-8_th-8	19.1675	0.723186	0.259157	SP18-995-001_Region_1_tv-8_th-8	cgan_1x
SP18-995-001	Region_1_tv-9_th-12	19.1545	0.73781	0.234687	SP18-995-001_Region_1_tv-9_th-12	cgan_1x
SP18-995-001	Region_1_tv-9_th-3	20.8306	0.806884	0.191325	SP18-995-001_Region_1_tv-9_th-3	cgan_1x
SP18-995-001	Region_1_tv-9_th-6	18.6258	0.715304	0.259088	SP18-995-001_Region_1_tv-9_th-6	cgan_1x
SP18-133-001	Region_1_tv-15_th-9	17.7631	0.702315	0.258503	SP18-133-001_Region_1_tv-15_th-9	cgan_2x
SP18-133-001	Region_1_tv-22_th-15	19.713	0.788759	0.216922	SP18-133-001_Region_1_tv-22_th-15	cgan_2x
SP18-133-001	Region_1_tv-22_th-16	20.2751	0.788508	0.211787	SP18-133-001_Region_1_tv-22_th-16	cgan_2x
SP18-133-001	Region_1_tv-23_th-16	17.2546	0.625507	0.326064	SP18-133-001_Region_1_tv-23_th-16	cgan_2x
SP18-133-001	Region_1_tv-24_th-16	17.2792	0.562064	0.337972	SP18-133-001_Region_1_tv-24_th-16	cgan_2x
SP18-133-001	Region_1_tv-25_th-15	15.407	0.427829	0.379922	SP18-133-001_Region_1_tv-25_th-15	cgan_2x
SP18-133-001	Region_1_tv-6_th-5	20.2406	0.835324	0.167471	SP18-133-001_Region_1_tv-6_th-5	cgan_2x
SP18-133-001	Region_1_tv-6_th-8	21.6657	0.850818	0.184378	SP18-133-001_Region_1_tv-6_th-8	cgan_2x
SP18-133-001	Region_1_tv-7_th-8	20.026	0.775404	0.236991	SP18-133-001_Region_1_tv-7_th-8	cgan_2x
SP18-133-001	Region_1_tv-8_th-4	16.3358	0.529745	0.346296	SP18-133-001_Region_1_tv-8_th-4	cgan_2x
SP18-133-001	Region_1_tv-8_th-7	16.0629	0.497078	0.378341	SP18-133-001_Region_1_tv-8_th-7	cgan_2x
SP18-133-001	Region_1_tv-9_th-8	15.6679	0.54777	0.360366	SP18-133-001_Region_1_tv-9_th-8	cgan_2x
SP18-1739-001	Region_1_tv-12_th-11	19.775	0.764233	0.224394	SP18-1739-001_Region_1_tv-12_th-11	cgan_2x
SP18-1739-001	Region_1_tv-13_th-9	21.7543	0.827617	0.174633	SP18-1739-001_Region_1_tv-13_th-9	cgan_2x
SP18-1739-001	Region_1_tv-16_th-14	19.3534	0.783372	0.192818	SP18-1739-001_Region_1_tv-16_th-14	cgan_2x
SP18-1739-001	Region_1_tv-17_th-12	19.5925	0.785483	0.195379	SP18-1739-001_Region_1_tv-17_th-12	cgan_2x
SP18-1739-001	Region_1_tv-17_th-13	19.0074	0.694204	0.261247	SP18-1739-001_Region_1_tv-17_th-13	cgan_2x
SP18-1739-001	Region_1_tv-18_th-12	17.4029	0.664508	0.27898	SP18-1739-001_Region_1_tv-18_th-12	cgan_2x
SP18-1739-001	Region_1_tv-2_th-6	17.7017	0.666408	0.270594	SP18-1739-001_Region_1_tv-2_th-6	cgan_2x
SP18-1739-001	Region_1_tv-4_th-3	18.4319	0.665446	0.276562	SP18-1739-001_Region_1_tv-4_th-3	cgan_2x
SP18-1739-001	Region_1_tv-7_th-8	16.7669	0.500035	0.388182	SP18-1739-001_Region_1_tv-7_th-8	cgan_2x
SP18-1739-001	Region_1_tv-8_th-6	17.4843	0.647705	0.29445	SP18-1739-001_Region_1_tv-8_th-6	cgan_2x
SP18-1739-001	Region_1_tv-8_th-7	19.818	0.751239	0.235211	SP18-1739-001_Region_1_tv-8_th-7	cgan_2x
SP18-1739-001	Region_1_tv-9_th-6	18.3966	0.706205	0.272383	SP18-1739-001_Region_1_tv-9_th-6	cgan_2x
SP18-245-001	Region_1_tv-3_th-27	16.3202	0.675741	0.314326	SP18-245-001_Region_1_tv-3_th-27	cgan_2x
SP18-245-001	Region_1_tv-3_th-28	14.7609	0.613031	0.360009	SP18-245-001_Region_1_tv-3_th-28	cgan_2x
SP18-245-001	Region_1_tv-4_th-23	15.9571	0.644852	0.32311	SP18-245-001_Region_1_tv-4_th-23	cgan_2x
SP18-245-001	Region_1_tv-4_th-25	18.4603	0.739895	0.248634	SP18-245-001_Region_1_tv-4_th-25	cgan_2x
SP18-245-001	Region_1_tv-4_th-26	19.1011	0.809611	0.212507	SP18-245-001_Region_1_tv-4_th-26	cgan_2x
SP18-245-001	Region_1_tv-6_th-22	17.2479	0.625135	0.341164	SP18-245-001_Region_1_tv-6_th-22	cgan_2x
SP18-245-001	Region_1_tv-6_th-23	17.5674	0.703314	0.269874	SP18-245-001_Region_1_tv-6_th-23	cgan_2x
SP18-245-001	Region_1_tv-6_th-24	18.2761	0.704006	0.263585	SP18-245-001_Region_1_tv-6_th-24	cgan_2x
SP18-245-001	Region_1_tv-6_th-28	18.0987	0.743308	0.256629	SP18-245-001_Region_1_tv-6_th-28	cgan_2x
SP18-245-001	Region_1_tv-7_th-22	16.7584	0.597797	0.343045	SP18-245-001_Region_1_tv-7_th-22	cgan_2x
SP18-245-001	Region_1_tv-7_th-27	17.3249	0.698225	0.27908	SP18-245-001_Region_1_tv-7_th-27	cgan_2x
SP18-245-001	Region_1_tv-7_th-28	15.8897	0.615989	0.323688	SP18-245-001_Region_1_tv-7_th-28	cgan_2x
SP18-29-001	Region_1_tv-11_th-11	21.8651	0.848723	0.176822	SP18-29-001_Region_1_tv-11_th-11	cgan_2x
SP18-29-001	Region_1_tv-11_th-12	17.2823	0.645834	0.286905	SP18-29-001_Region_1_tv-11_th-12	cgan_2x
SP18-29-001	Region_1_tv-11_th-13	16.2477	0.55938	0.337822	SP18-29-001_Region_1_tv-11_th-13	cgan_2x
SP18-29-001	Region_1_tv-12_th-10	27.422	0.952915	0.121524	SP18-29-001_Region_1_tv-12_th-10	cgan_2x
SP18-29-001	Region_1_tv-12_th-13	16.0271	0.511885	0.346161	SP18-29-001_Region_1_tv-12_th-13	cgan_2x
SP18-29-001	Region_1_tv-13_th-11	15.6005	0.466762	0.378622	SP18-29-001_Region_1_tv-13_th-11	cgan_2x
SP18-29-001	Region_1_tv-17_th-15	16.117	0.532218	0.348598	SP18-29-001_Region_1_tv-17_th-15	cgan_2x
SP18-29-001	Region_1_tv-20_th-22	20.407	0.792842	0.218144	SP18-29-001_Region_1_tv-20_th-22	cgan_2x
SP18-29-001	Region_1_tv-3_th-2	20.4583	0.84917	0.156803	SP18-29-001_Region_1_tv-3_th-2	cgan_2x
SP18-29-001	Region_1_tv-6_th-7	20.6942	0.838903	0.165888	SP18-29-001_Region_1_tv-6_th-7	cgan_2x
SP18-29-001	Region_1_tv-7_th-5	20.4997	0.810607	0.174816	SP18-29-001_Region_1_tv-7_th-5	cgan_2x
SP18-29-001	Region_1_tv-7_th-6	16.1156	0.530829	0.341102	SP18-29-001_Region_1_tv-7_th-6	cgan_2x
SP18-3502-001	Region_1_tv-11_th-9	17.4162	0.761695	0.216215	SP18-3502-001_Region_1_tv-11_th-9	cgan_2x
SP18-3502-001	Region_1_tv-12_th-7	18.9764	0.758908	0.220432	SP18-3502-001_Region_1_tv-12_th-7	cgan_2x
SP18-3502-001	Region_1_tv-12_th-8	16.7774	0.641838	0.305254	SP18-3502-001_Region_1_tv-12_th-8	cgan_2x
SP18-3502-001	Region_1_tv-14_th-8	16.3908	0.586607	0.336255	SP18-3502-001_Region_1_tv-14_th-8	cgan_2x
SP18-3502-001	Region_1_tv-17_th-13	18.9917	0.760805	0.242622	SP18-3502-001_Region_1_tv-17_th-13	cgan_2x
SP18-3502-001	Region_1_tv-20_th-19	18.4643	0.773887	0.216526	SP18-3502-001_Region_1_tv-20_th-19	cgan_2x
SP18-3502-001	Region_1_tv-21_th-19	17.4912	0.670128	0.293247	SP18-3502-001_Region_1_tv-21_th-19	cgan_2x
SP18-3502-001	Region_1_tv-22_th-19	17.1717	0.64925	0.31091	SP18-3502-001_Region_1_tv-22_th-19	cgan_2x
SP18-3502-001	Region_1_tv-2_th-10	15.8998	0.577502	0.386733	SP18-3502-001_Region_1_tv-2_th-10	cgan_2x
SP18-3502-001	Region_1_tv-2_th-11	17.7645	0.712307	0.290067	SP18-3502-001_Region_1_tv-2_th-11	cgan_2x
SP18-3502-001	Region_1_tv-2_th-9	16.6849	0.56286	0.360904	SP18-3502-001_Region_1_tv-2_th-9	cgan_2x
SP18-3502-001	Region_1_tv-3_th-7	16.645	0.488098	0.370444	SP18-3502-001_Region_1_tv-3_th-7	cgan_2x
SP18-3529-001	Region_1_tv-12_th-14	18.4803	0.695822	0.2656	SP18-3529-001_Region_1_tv-12_th-14	cgan_2x
SP18-3529-001	Region_1_tv-12_th-15	18.8355	0.667302	0.274101	SP18-3529-001_Region_1_tv-12_th-15	cgan_2x
SP18-3529-001	Region_1_tv-13_th-18	21.5539	0.837209	0.157596	SP18-3529-001_Region_1_tv-13_th-18	cgan_2x
SP18-3529-001	Region_1_tv-15_th-23	20.3809	0.821698	0.179651	SP18-3529-001_Region_1_tv-15_th-23	cgan_2x
SP18-3529-001	Region_1_tv-3_th-5	17.7925	0.6282	0.306465	SP18-3529-001_Region_1_tv-3_th-5	cgan_2x
SP18-3529-001	Region_1_tv-4_th-3	18.573	0.704521	0.260716	SP18-3529-001_Region_1_tv-4_th-3	cgan_2x
SP18-3529-001	Region_1_tv-5_th-3	17.5796	0.64409	0.305864	SP18-3529-001_Region_1_tv-5_th-3	cgan_2x
SP18-3529-001	Region_1_tv-6_th-3	18.1956	0.711933	0.254694	SP18-3529-001_Region_1_tv-6_th-3	cgan_2x
SP18-3529-001	Region_1_tv-6_th-4	17.9299	0.654869	0.280949	SP18-3529-001_Region_1_tv-6_th-4	cgan_2x
SP18-3529-001	Region_1_tv-7_th-10	19.5316	0.815772	0.19079	SP18-3529-001_Region_1_tv-7_th-10	cgan_2x
SP18-3529-001	Region_1_tv-8_th-10	21.774	0.854059	0.173447	SP18-3529-001_Region_1_tv-8_th-10	cgan_2x
SP18-3529-001	Region_1_tv-9_th-16	16.5788	0.575262	0.329296	SP18-3529-001_Region_1_tv-9_th-16	cgan_2x
SP18-3790-001	Region_1_tv-13_th-10	26.8158	0.957236	0.141385	SP18-3790-001_Region_1_tv-13_th-10	cgan_2x
SP18-3790-001	Region_1_tv-16_th-14	18.9128	0.782934	0.198084	SP18-3790-001_Region_1_tv-16_th-14	cgan_2x
SP18-3790-001	Region_1_tv-16_th-15	19.1594	0.777595	0.214484	SP18-3790-001_Region_1_tv-16_th-15	cgan_2x
SP18-3790-001	Region_1_tv-17_th-13	17.1472	0.605802	0.341098	SP18-3790-001_Region_1_tv-17_th-13	cgan_2x
SP18-3790-001	Region_1_tv-17_th-14	17.6159	0.688108	0.277114	SP18-3790-001_Region_1_tv-17_th-14	cgan_2x
SP18-3790-001	Region_1_tv-18_th-12	17.0704	0.720695	0.297645	SP18-3790-001_Region_1_tv-18_th-12	cgan_2x
SP18-3790-001	Region_1_tv-18_th-13	19.6064	0.617896	0.360619	SP18-3790-001_Region_1_tv-18_th-13	cgan_2x
SP18-3790-001	Region_1_tv-4_th-3	23.1629	0.891753	0.147796	SP18-3790-001_Region_1_tv-4_th-3	cgan_2x
SP18-3790-001	Region_1_tv-4_th-4	15.8875	0.632727	0.302598	SP18-3790-001_Region_1_tv-4_th-4	cgan_2x
SP18-3790-001	Region_1_tv-5_th-2	17.4203	0.665047	0.261938	SP18-3790-001_Region_1_tv-5_th-2	cgan_2x
SP18-3790-001	Region_1_tv-5_th-3	15.9303	0.344056	0.43146	SP18-3790-001_Region_1_tv-5_th-3	cgan_2x
SP18-3790-001	Region_1_tv-5_th-4	16.0542	0.597271	0.316938	SP18-3790-001_Region_1_tv-5_th-4	cgan_2x
SP18-3907-001	Region_1_tv-13_th-12	19.4099	0.827046	0.225211	SP18-3907-001_Region_1_tv-13_th-12	cgan_2x
SP18-3907-001	Region_1_tv-13_th-17	18.4993	0.714855	0.219748	SP18-3907-001_Region_1_tv-13_th-17	cgan_2x
SP18-3907-001	Region_1_tv-13_th-18	15.255	0.429153	0.39181	SP18-3907-001_Region_1_tv-13_th-18	cgan_2x
SP18-3907-001	Region_1_tv-14_th-13	15.6835	0.473274	0.395743	SP18-3907-001_Region_1_tv-14_th-13	cgan_2x
SP18-3907-001	Region_1_tv-15_th-12	17.2365	0.552792	0.360286	SP18-3907-001_Region_1_tv-15_th-12	cgan_2x
SP18-3907-001	Region_1_tv-15_th-13	14.3442	0.281082	0.431084	SP18-3907-001_Region_1_tv-15_th-13	cgan_2x
SP18-3907-001	Region_1_tv-15_th-14	18.8011	0.606521	0.331411	SP18-3907-001_Region_1_tv-15_th-14	cgan_2x
SP18-3907-001	Region_1_tv-19_th-10	15.9453	0.501627	0.372421	SP18-3907-001_Region_1_tv-19_th-10	cgan_2x
SP18-3907-001	Region_1_tv-21_th-9	17.2115	0.633296	0.303545	SP18-3907-001_Region_1_tv-21_th-9	cgan_2x
SP18-3907-001	Region_1_tv-4_th-25	19.053	0.787226	0.209449	SP18-3907-001_Region_1_tv-4_th-25	cgan_2x
SP18-3907-001	Region_1_tv-5_th-25	18.1003	0.72358	0.242283	SP18-3907-001_Region_1_tv-5_th-25	cgan_2x
SP18-3907-001	Region_1_tv-6_th-5	21.621	0.704984	0.290497	SP18-3907-001_Region_1_tv-6_th-5	cgan_2x
SP18-4368-001	Region_1_tv-13_th-10	16.7956	0.641378	0.293873	SP18-4368-001_Region_1_tv-13_th-10	cgan_2x
SP18-4368-001	Region_1_tv-13_th-8	18.9444	0.794656	0.194992	SP18-4368-001_Region_1_tv-13_th-8	cgan_2x
SP18-4368-001	Region_1_tv-13_th-9	17.4442	0.599206	0.319783	SP18-4368-001_Region_1_tv-13_th-9	cgan_2x
SP18-4368-001	Region_1_tv-16_th-14	20.0078	0.772405	0.207684	SP18-4368-001_Region_1_tv-16_th-14	cgan_2x
SP18-4368-001	Region_1_tv-16_th-15	20.3413	0.816393	0.178302	SP18-4368-001_Region_1_tv-16_th-15	cgan_2x
SP18-4368-001	Region_1_tv-19_th-18	15.9848	0.465318	0.370943	SP18-4368-001_Region_1_tv-19_th-18	cgan_2x
SP18-4368-001	Region_1_tv-20_th-17	17.6677	0.664213	0.287145	SP18-4368-001_Region_1_tv-20_th-17	cgan_2x
SP18-4368-001	Region_1_tv-21_th-16	18.6941	0.727484	0.245603	SP18-4368-001_Region_1_tv-21_th-16	cgan_2x
SP18-4368-001	Region_1_tv-21_th-17	19.0338	0.745064	0.25223	SP18-4368-001_Region_1_tv-21_th-17	cgan_2x
SP18-4368-001	Region_1_tv-21_th-18	14.4382	0.587349	0.317505	SP18-4368-001_Region_1_tv-21_th-18	cgan_2x
SP18-4368-001	Region_1_tv-5_th-3	16.7078	0.601919	0.293895	SP18-4368-001_Region_1_tv-5_th-3	cgan_2x
SP18-4368-001	Region_1_tv-9_th-5	16.6416	0.612813	0.308758	SP18-4368-001_Region_1_tv-9_th-5	cgan_2x
SP18-4411-001	Region_1_tv-12_th-13	17.6842	0.658949	0.286566	SP18-4411-001_Region_1_tv-12_th-13	cgan_2x
SP18-4411-001	Region_1_tv-13_th-12	15.9637	0.56836	0.330168	SP18-4411-001_Region_1_tv-13_th-12	cgan_2x
SP18-4411-001	Region_1_tv-13_th-13	17.2229	0.682601	0.272974	SP18-4411-001_Region_1_tv-13_th-13	cgan_2x
SP18-4411-001	Region_1_tv-19_th-16	17.53	0.632138	0.28414	SP18-4411-001_Region_1_tv-19_th-16	cgan_2x
SP18-4411-001	Region_1_tv-19_th-18	18.8999	0.730268	0.249454	SP18-4411-001_Region_1_tv-19_th-18	cgan_2x
SP18-4411-001	Region_1_tv-20_th-16	17.0032	0.609366	0.305272	SP18-4411-001_Region_1_tv-20_th-16	cgan_2x
SP18-4411-001	Region_1_tv-20_th-17	17.9429	0.682919	0.2666	SP18-4411-001_Region_1_tv-20_th-17	cgan_2x
SP18-4411-001	Region_1_tv-20_th-18	18.3336	0.692488	0.265453	SP18-4411-001_Region_1_tv-20_th-18	cgan_2x
SP18-4411-001	Region_1_tv-21_th-18	17.525	0.675329	0.246729	SP18-4411-001_Region_1_tv-21_th-18	cgan_2x
SP18-4411-001	Region_1_tv-2_th-2	19.487	0.801992	0.176728	SP18-4411-001_Region_1_tv-2_th-2	cgan_2x
SP18-4411-001	Region_1_tv-3_th-3	20.5996	0.83026	0.155238	SP18-4411-001_Region_1_tv-3_th-3	cgan_2x
SP18-4411-001	Region_1_tv-4_th-3	19.6325	0.810906	0.17903	SP18-4411-001_Region_1_tv-4_th-3	cgan_2x
SP18-4971-001	Region_1_tv-10_th-10	15.6591	0.555983	0.364934	SP18-4971-001_Region_1_tv-10_th-10	cgan_2x
SP18-4971-001	Region_1_tv-10_th-8	16.8095	0.640909	0.334931	SP18-4971-001_Region_1_tv-10_th-8	cgan_2x
SP18-4971-001	Region_1_tv-2_th-3	17.9273	0.548297	0.376504	SP18-4971-001_Region_1_tv-2_th-3	cgan_2x
SP18-4971-001	Region_1_tv-3_th-5	15.7696	0.499332	0.370107	SP18-4971-001_Region_1_tv-3_th-5	cgan_2x
SP18-4971-001	Region_1_tv-3_th-6	18.3594	0.714333	0.278528	SP18-4971-001_Region_1_tv-3_th-6	cgan_2x
SP18-4971-001	Region_1_tv-3_th-7	17.476	0.585229	0.356352	SP18-4971-001_Region_1_tv-3_th-7	cgan_2x
SP18-4971-001	Region_1_tv-4_th-5	19.9357	0.750792	0.250825	SP18-4971-001_Region_1_tv-4_th-5	cgan_2x
SP18-4971-001	Region_1_tv-4_th-6	20.6948	0.834794	0.178278	SP18-4971-001_Region_1_tv-4_th-6	cgan_2x
SP18-4971-001	Region_1_tv-4_th-7	18.4454	0.733999	0.256804	SP18-4971-001_Region_1_tv-4_th-7	cgan_2x
SP18-4971-001	Region_1_tv-5_th-6	21.1605	0.831097	0.195032	SP18-4971-001_Region_1_tv-5_th-6	cgan_2x
SP18-4971-001	Region_1_tv-8_th-10	18.7041	0.747873	0.247615	SP18-4971-001_Region_1_tv-8_th-10	cgan_2x
SP18-4971-001	Region_1_tv-9_th-10	15.7182	0.528642	0.36569	SP18-4971-001_Region_1_tv-9_th-10	cgan_2x
SP18-5025-001	Region_1_tv-5_th-4	17.604	0.67167	0.301521	SP18-5025-001_Region_1_tv-5_th-4	cgan_2x
SP18-5025-001	Region_1_tv-6_th-15	18.3109	0.731437	0.258396	SP18-5025-001_Region_1_tv-6_th-15	cgan_2x
SP18-5025-001	Region_1_tv-6_th-2	18.9855	0.806966	0.184035	SP18-5025-001_Region_1_tv-6_th-2	cgan_2x
SP18-5025-001	Region_1_tv-6_th-3	17.5507	0.681478	0.296334	SP18-5025-001_Region_1_tv-6_th-3	cgan_2x
SP18-5025-001	Region_1_tv-6_th-9	17.2227	0.608065	0.32055	SP18-5025-001_Region_1_tv-6_th-9	cgan_2x
SP18-5025-001	Region_1_tv-7_th-8	17.9323	0.681128	0.283888	SP18-5025-001_Region_1_tv-7_th-8	cgan_2x
SP18-5025-001	Region_1_tv-7_th-9	18.6221	0.736005	0.262496	SP18-5025-001_Region_1_tv-7_th-9	cgan_2x
SP18-5025-001	Region_1_tv-8_th-10	21.0504	0.851666	0.196586	SP18-5025-001_Region_1_tv-8_th-10	cgan_2x
SP18-5025-001	Region_1_tv-8_th-15	18.2337	0.706884	0.272194	SP18-5025-001_Region_1_tv-8_th-15	cgan_2x
SP18-5025-001	Region_1_tv-9_th-16	18.5258	0.72525	0.264747	SP18-5025-001_Region_1_tv-9_th-16	cgan_2x
SP18-5025-001	Region_1_tv-9_th-8	17.5319	0.64906	0.308281	SP18-5025-001_Region_1_tv-9_th-8	cgan_2x
SP18-5025-001	Region_1_tv-9_th-9	17.4196	0.649987	0.299924	SP18-5025-001_Region_1_tv-9_th-9	cgan_2x
SP18-504-001	Region_1_tv-11_th-12	15.8445	0.494002	0.36329	SP18-504-001_Region_1_tv-11_th-12	cgan_2x
SP18-504-001	Region_1_tv-27_th-22	17.4422	0.58954	0.309656	SP18-504-001_Region_1_tv-27_th-22	cgan_2x
SP18-504-001	Region_1_tv-30_th-26	19.9513	0.783967	0.197286	SP18-504-001_Region_1_tv-30_th-26	cgan_2x
SP18-504-001	Region_1_tv-30_th-27	19.7293	0.743926	0.232495	SP18-504-001_Region_1_tv-30_th-27	cgan_2x
SP18-504-001	Region_1_tv-31_th-26	19.497	0.747044	0.224453	SP18-504-001_Region_1_tv-31_th-26	cgan_2x
SP18-504-001	Region_1_tv-31_th-27	18.4774	0.710367	0.252781	SP18-504-001_Region_1_tv-31_th-27	cgan_2x
SP18-504-001	Region_1_tv-32_th-25	20.3213	0.816809	0.202017	SP18-504-001_Region_1_tv-32_th-25	cgan_2x
SP18-504-001	Region_1_tv-32_th-26	20.3074	0.78022	0.210091	SP18-504-001_Region_1_tv-32_th-26	cgan_2x
SP18-504-001	Region_1_tv-32_th-27	17.7345	0.693848	0.253457	SP18-504-001_Region_1_tv-32_th-27	cgan_2x
SP18-504-001	Region_1_tv-6_th-8	16.2891	0.612212	0.293129	SP18-504-001_Region_1_tv-6_th-8	cgan_2x
SP18-504-001	Region_1_tv-8_th-7	16.3798	0.542215	0.385106	SP18-504-001_Region_1_tv-8_th-7	cgan_2x
SP18-504-001	Region_1_tv-9_th-6	17.3443	0.616836	0.332532	SP18-504-001_Region_1_tv-9_th-6	cgan_2x
SP18-5453-001	Region_1_tv-10_th-7	14.6366	0.545838	0.365581	SP18-5453-001_Region_1_tv-10_th-7	cgan_2x
SP18-5453-001	Region_1_tv-11_th-8	19.1671	0.753573	0.241394	SP18-5453-001_Region_1_tv-11_th-8	cgan_2x
SP18-5453-001	Region_1_tv-12_th-18	17.1542	0.625305	0.321937	SP18-5453-001_Region_1_tv-12_th-18	cgan_2x
SP18-5453-001	Region_1_tv-16_th-6	16.8993	0.634206	0.304934	SP18-5453-001_Region_1_tv-16_th-6	cgan_2x
SP18-5453-001	Region_1_tv-17_th-12	15.8267	0.604137	0.356922	SP18-5453-001_Region_1_tv-17_th-12	cgan_2x
SP18-5453-001	Region_1_tv-17_th-13	17.153	0.681545	0.304675	SP18-5453-001_Region_1_tv-17_th-13	cgan_2x
SP18-5453-001	Region_1_tv-17_th-14	17.339	0.654688	0.30533	SP18-5453-001_Region_1_tv-17_th-14	cgan_2x
SP18-5453-001	Region_1_tv-17_th-3	15.2919	0.367228	0.419156	SP18-5453-001_Region_1_tv-17_th-3	cgan_2x
SP18-5453-001	Region_1_tv-17_th-4	16.812	0.594349	0.337277	SP18-5453-001_Region_1_tv-17_th-4	cgan_2x
SP18-5453-001	Region_1_tv-17_th-5	17.4146	0.616513	0.316647	SP18-5453-001_Region_1_tv-17_th-5	cgan_2x
SP18-5453-001	Region_1_tv-17_th-6	13.7927	0.333165	0.415782	SP18-5453-001_Region_1_tv-17_th-6	cgan_2x
SP18-5453-001	Region_1_tv-18_th-12	16.0573	0.603205	0.349104	SP18-5453-001_Region_1_tv-18_th-12	cgan_2x
SP18-995-001	Region_1_tv-10_th-5	19.0726	0.787351	0.216363	SP18-995-001_Region_1_tv-10_th-5	cgan_2x
SP18-995-001	Region_1_tv-13_th-12	20.7036	0.818373	0.205922	SP18-995-001_Region_1_tv-13_th-12	cgan_2x
SP18-995-001	Region_1_tv-3_th-3	21.226	0.856465	0.144577	SP18-995-001_Region_1_tv-3_th-3	cgan_2x
SP18-995-001	Region_1_tv-6_th-6	20.0792	0.7872	0.218185	SP18-995-001_Region_1_tv-6_th-6	cgan_2x
SP18-995-001	Region_1_tv-6_th-7	19.9494	0.777512	0.216981	SP18-995-001_Region_1_tv-6_th-7	cgan_2x
SP18-995-001	Region_1_tv-7_th-7	19.0031	0.782911	0.222506	SP18-995-001_Region_1_tv-7_th-7	cgan_2x
SP18-995-001	Region_1_tv-8_th-6	19.1962	0.737513	0.248116	SP18-995-001_Region_1_tv-8_th-6	cgan_2x
SP18-995-001	Region_1_tv-8_th-7	20.2585	0.804474	0.203958	SP18-995-001_Region_1_tv-8_th-7	cgan_2x
SP18-995-001	Region_1_tv-8_th-8	18.2319	0.706564	0.274506	SP18-995-001_Region_1_tv-8_th-8	cgan_2x
SP18-995-001	Region_1_tv-9_th-12	18.4869	0.727289	0.241369	SP18-995-001_Region_1_tv-9_th-12	cgan_2x
SP18-995-001	Region_1_tv-9_th-3	20.0497	0.802682	0.188709	SP18-995-001_Region_1_tv-9_th-3	cgan_2x
SP18-995-001	Region_1_tv-9_th-6	17.8633	0.700807	0.271441	SP18-995-001_Region_1_tv-9_th-6	cgan_2x
SP18-133-001	Region_1_tv-15_th-9	17.5556	0.698322	0.267342	SP18-133-001_Region_1_tv-15_th-9	cgan_3x
SP18-133-001	Region_1_tv-22_th-15	19.026	0.78118	0.222435	SP18-133-001_Region_1_tv-22_th-15	cgan_3x
SP18-133-001	Region_1_tv-22_th-16	19.7361	0.783745	0.214707	SP18-133-001_Region_1_tv-22_th-16	cgan_3x
SP18-133-001	Region_1_tv-23_th-16	17.145	0.621842	0.327556	SP18-133-001_Region_1_tv-23_th-16	cgan_3x
SP18-133-001	Region_1_tv-24_th-16	17.4112	0.557687	0.340523	SP18-133-001_Region_1_tv-24_th-16	cgan_3x
SP18-133-001	Region_1_tv-25_th-15	15.3155	0.422755	0.387917	SP18-133-001_Region_1_tv-25_th-15	cgan_3x
SP18-133-001	Region_1_tv-6_th-5	19.713	0.832923	0.172137	SP18-133-001_Region_1_tv-6_th-5	cgan_3x
SP18-133-001	Region_1_tv-6_th-8	21.4587	0.848487	0.176905	SP18-133-001_Region_1_tv-6_th-8	cgan_3x
SP18-133-001	Region_1_tv-7_th-8	20.0103	0.769535	0.239384	SP18-133-001_Region_1_tv-7_th-8	cgan_3x
SP18-133-001	Region_1_tv-8_th-4	16.0248	0.523738	0.359085	SP18-133-001_Region_1_tv-8_th-4	cgan_3x
SP18-133-001	Region_1_tv-8_th-7	15.8075	0.48515	0.387871	SP18-133-001_Region_1_tv-8_th-7	cgan_3x
SP18-133-001	Region_1_tv-9_th-8	16.0865	0.558453	0.363856	SP18-133-001_Region_1_tv-9_th-8	cgan_3x
SP18-1739-001	Region_1_tv-12_th-11	19.0202	0.758422	0.233047	SP18-1739-001_Region_1_tv-12_th-11	cgan_3x
SP18-1739-001	Region_1_tv-13_th-9	20.7007	0.820596	0.182392	SP18-1739-001_Region_1_tv-13_th-9	cgan_3x
SP18-1739-001	Region_1_tv-16_th-14	19.0272	0.783865	0.198925	SP18-1739-001_Region_1_tv-16_th-14	cgan_3x
SP18-1739-001	Region_1_tv-17_th-12	19.0886	0.781629	0.201804	SP18-1739-001_Region_1_tv-17_th-12	cgan_3x
SP18-1739-001	Region_1_tv-17_th-13	18.4301	0.686419	0.267079	SP18-1739-001_Region_1_tv-17_th-13	cgan_3x
SP18-1739-001	Region_1_tv-18_th-12	17.0297	0.659417	0.283029	SP18-1739-001_Region_1_tv-18_th-12	cgan_3x
SP18-1739-001	Region_1_tv-2_th-6	17.3299	0.659608	0.278895	SP18-1739-001_Region_1_tv-2_th-6	cgan_3x
SP18-1739-001	Region_1_tv-4_th-3	18.0302	0.664413	0.27779	SP18-1739-001_Region_1_tv-4_th-3	cgan_3x
SP18-1739-001	Region_1_tv-7_th-8	16.7677	0.506443	0.390386	SP18-1739-001_Region_1_tv-7_th-8	cgan_3x
SP18-1739-001	Region_1_tv-8_th-6	17.3486	0.645397	0.29842	SP18-1739-001_Region_1_tv-8_th-6	cgan_3x
SP18-1739-001	Region_1_tv-8_th-7	19.1205	0.74478	0.242137	SP18-1739-001_Region_1_tv-8_th-7	cgan_3x
SP18-1739-001	Region_1_tv-9_th-6	18.1189	0.701201	0.278729	SP18-1739-001_Region_1_tv-9_th-6	cgan_3x
SP18-245-001	Region_1_tv-3_th-27	16.38	0.664533	0.323526	SP18-245-001_Region_1_tv-3_th-27	cgan_3x
SP18-245-001	Region_1_tv-3_th-28	14.7567	0.60351	0.369135	SP18-245-001_Region_1_tv-3_th-28	cgan_3x
SP18-245-001	Region_1_tv-4_th-23	16.132	0.638619	0.324852	SP18-245-001_Region_1_tv-4_th-23	cgan_3x
SP18-245-001	Region_1_tv-4_th-25	18.6355	0.736611	0.253811	SP18-245-001_Region_1_tv-4_th-25	cgan_3x
SP18-245-001	Region_1_tv-4_th-26	19.2028	0.802755	0.219571	SP18-245-001_Region_1_tv-4_th-26	cgan_3x
SP18-245-001	Region_1_tv-6_th-22	17.0358	0.617165	0.347046	SP18-245-001_Region_1_tv-6_th-22	cgan_3x
SP18-245-001	Region_1_tv-6_th-23	17.7296	0.697416	0.275132	SP18-245-001_Region_1_tv-6_th-23	cgan_3x
SP18-245-001	Region_1_tv-6_th-24	17.9979	0.697246	0.270074	SP18-245-001_Region_1_tv-6_th-24	cgan_3x
SP18-245-001	Region_1_tv-6_th-28	18.5337	0.737869	0.256459	SP18-245-001_Region_1_tv-6_th-28	cgan_3x
SP18-245-001	Region_1_tv-7_th-22	16.3055	0.583366	0.35518	SP18-245-001_Region_1_tv-7_th-22	cgan_3x
SP18-245-001	Region_1_tv-7_th-27	17.556	0.694413	0.283648	SP18-245-001_Region_1_tv-7_th-27	cgan_3x
SP18-245-001	Region_1_tv-7_th-28	16.1867	0.603268	0.330259	SP18-245-001_Region_1_tv-7_th-28	cgan_3x
SP18-29-001	Region_1_tv-11_th-11	20.7947	0.843193	0.166103	SP18-29-001_Region_1_tv-11_th-11	cgan_3x
SP18-29-001	Region_1_tv-11_th-12	16.9543	0.642489	0.290963	SP18-29-001_Region_1_tv-11_th-12	cgan_3x
SP18-29-001	Region_1_tv-11_th-13	16.2111	0.560213	0.341008	SP18-29-001_Region_1_tv-11_th-13	cgan_3x
SP18-29-001	Region_1_tv-12_th-10	26.8638	0.951123	0.136288	SP18-29-001_Region_1_tv-12_th-10	cgan_3x
SP18-29-001	Region_1_tv-12_th-13	15.7572	0.505492	0.357867	SP18-29-001_Region_1_tv-12_th-13	cgan_3x
SP18-29-001	Region_1_tv-13_th-11	15.6846	0.459445	0.391186	SP18-29-001_Region_1_tv-13_th-11	cgan_3x
SP18-29-001	Region_1_tv-17_th-15	15.9772	0.530788	0.358714	SP18-29-001_Region_1_tv-17_th-15	cgan_3x
SP18-29-001	Region_1_tv-20_th-22	20.7882	0.795957	0.207498	SP18-29-001_Region_1_tv-20_th-22	cgan_3x
SP18-29-001	Region_1_tv-3_th-2	20.1389	0.847931	0.160151	SP18-29-001_Region_1_tv-3_th-2	cgan_3x
SP18-29-001	Region_1_tv-6_th-7	20.1057	0.835278	0.171364	SP18-29-001_Region_1_tv-6_th-7	cgan_3x
SP18-29-001	Region_1_tv-7_th-5	19.7033	0.810533	0.17445	SP18-29-001_Region_1_tv-7_th-5	cgan_3x
SP18-29-001	Region_1_tv-7_th-6	15.8142	0.520577	0.345984	SP18-29-001_Region_1_tv-7_th-6	cgan_3x
SP18-3502-001	Region_1_tv-11_th-9	16.6643	0.755119	0.217266	SP18-3502-001_Region_1_tv-11_th-9	cgan_3x
SP18-3502-001	Region_1_tv-12_th-7	18.9158	0.760704	0.221165	SP18-3502-001_Region_1_tv-12_th-7	cgan_3x
SP18-3502-001	Region_1_tv-12_th-8	16.8891	0.643021	0.306592	SP18-3502-001_Region_1_tv-12_th-8	cgan_3x
SP18-3502-001	Region_1_tv-14_th-8	17.0015	0.596054	0.328574	SP18-3502-001_Region_1_tv-14_th-8	cgan_3x
SP18-3502-001	Region_1_tv-17_th-13	18.4407	0.754105	0.248783	SP18-3502-001_Region_1_tv-17_th-13	cgan_3x
SP18-3502-001	Region_1_tv-20_th-19	18.459	0.773006	0.219384	SP18-3502-001_Region_1_tv-20_th-19	cgan_3x
SP18-3502-001	Region_1_tv-21_th-19	17.2579	0.663763	0.293349	SP18-3502-001_Region_1_tv-21_th-19	cgan_3x
SP18-3502-001	Region_1_tv-22_th-19	17.2981	0.650086	0.304758	SP18-3502-001_Region_1_tv-22_th-19	cgan_3x
SP18-3502-001	Region_1_tv-2_th-10	16.3861	0.592629	0.380333	SP18-3502-001_Region_1_tv-2_th-10	cgan_3x
SP18-3502-001	Region_1_tv-2_th-11	17.4578	0.708885	0.294868	SP18-3502-001_Region_1_tv-2_th-11	cgan_3x
SP18-3502-001	Region_1_tv-2_th-9	17.0581	0.57873	0.352963	SP18-3502-001_Region_1_tv-2_th-9	cgan_3x
SP18-3502-001	Region_1_tv-3_th-7	16.338	0.488635	0.373634	SP18-3502-001_Region_1_tv-3_th-7	cgan_3x
SP18-3529-001	Region_1_tv-12_th-14	17.9586	0.69939	0.268022	SP18-3529-001_Region_1_tv-12_th-14	cgan_3x
SP18-3529-001	Region_1_tv-12_th-15	18.261	0.665176	0.276729	SP18-3529-001_Region_1_tv-12_th-15	cgan_3x
SP18-3529-001	Region_1_tv-13_th-18	21.3616	0.838597	0.152336	SP18-3529-001_Region_1_tv-13_th-18	cgan_3x
SP18-3529-001	Region_1_tv-15_th-23	20.1533	0.821333	0.178466	SP18-3529-001_Region_1_tv-15_th-23	cgan_3x
SP18-3529-001	Region_1_tv-3_th-5	17.7073	0.627053	0.309903	SP18-3529-001_Region_1_tv-3_th-5	cgan_3x
SP18-3529-001	Region_1_tv-4_th-3	18.1159	0.699996	0.266961	SP18-3529-001_Region_1_tv-4_th-3	cgan_3x
SP18-3529-001	Region_1_tv-5_th-3	17.5146	0.646877	0.310405	SP18-3529-001_Region_1_tv-5_th-3	cgan_3x
SP18-3529-001	Region_1_tv-6_th-3	17.7407	0.709019	0.260406	SP18-3529-001_Region_1_tv-6_th-3	cgan_3x
SP18-3529-001	Region_1_tv-6_th-4	17.8056	0.656108	0.282997	SP18-3529-001_Region_1_tv-6_th-4	cgan_3x
SP18-3529-001	Region_1_tv-7_th-10	18.8888	0.811503	0.189229	SP18-3529-001_Region_1_tv-7_th-10	cgan_3x
SP18-3529-001	Region_1_tv-8_th-10	21.4417	0.85351	0.166074	SP18-3529-001_Region_1_tv-8_th-10	cgan_3x
SP18-3529-001	Region_1_tv-9_th-16	16.0888	0.571426	0.33165	SP18-3529-001_Region_1_tv-9_th-16	cgan_3x
SP18-3790-001	Region_1_tv-13_th-10	26.4281	0.949578	0.203878	SP18-3790-001_Region_1_tv-13_th-10	cgan_3x
SP18-3790-001	Region_1_tv-16_th-14	18.2254	0.776989	0.203778	SP18-3790-001_Region_1_tv-16_th-14	cgan_3x
SP18-3790-001	Region_1_tv-16_th-15	18.5942	0.777794	0.218857	SP18-3790-001_Region_1_tv-16_th-15	cgan_3x
SP18-3790-001	Region_1_tv-17_th-13	16.4581	0.607346	0.346569	SP18-3790-001_Region_1_tv-17_th-13	cgan_3x
SP18-3790-001	Region_1_tv-17_th-14	16.8388	0.683898	0.284856	SP18-3790-001_Region_1_tv-17_th-14	cgan_3x
SP18-3790-001	Region_1_tv-18_th-12	16.2308	0.71395	0.330225	SP18-3790-001_Region_1_tv-18_th-12	cgan_3x
SP18-3790-001	Region_1_tv-18_th-13	18.7003	0.605734	0.373083	SP18-3790-001_Region_1_tv-18_th-13	cgan_3x
SP18-3790-001	Region_1_tv-4_th-3	21.4631	0.888156	0.181438	SP18-3790-001_Region_1_tv-4_th-3	cgan_3x
SP18-3790-001	Region_1_tv-4_th-4	15.5637	0.629244	0.308407	SP18-3790-001_Region_1_tv-4_th-4	cgan_3x
SP18-3790-001	Region_1_tv-5_th-2	16.7623	0.669877	0.264124	SP18-3790-001_Region_1_tv-5_th-2	cgan_3x
SP18-3790-001	Region_1_tv-5_th-3	16.024	0.355072	0.435963	SP18-3790-001_Region_1_tv-5_th-3	cgan_3x
SP18-3790-001	Region_1_tv-5_th-4	15.7631	0.59711	0.325104	SP18-3790-001_Region_1_tv-5_th-4	cgan_3x
SP18-3907-001	Region_1_tv-13_th-12	19.7205	0.828917	0.222055	SP18-3907-001_Region_1_tv-13_th-12	cgan_3x
SP18-3907-001	Region_1_tv-13_th-17	18.0994	0.708988	0.225674	SP18-3907-001_Region_1_tv-13_th-17	cgan_3x
SP18-3907-001	Region_1_tv-13_th-18	15.2188	0.424236	0.396832	SP18-3907-001_Region_1_tv-13_th-18	cgan_3x
SP18-3907-001	Region_1_tv-14_th-13	15.4134	0.469481	0.403198	SP18-3907-001_Region_1_tv-14_th-13	cgan_3x
SP18-3907-001	Region_1_tv-15_th-12	16.7558	0.537526	0.370337	SP18-3907-001_Region_1_tv-15_th-12	cgan_3x
SP18-3907-001	Region_1_tv-15_th-13	14.4222	0.281339	0.440299	SP18-3907-001_Region_1_tv-15_th-13	cgan_3x
SP18-3907-001	Region_1_tv-15_th-14	17.918	0.591646	0.343003	SP18-3907-001_Region_1_tv-15_th-14	cgan_3x
SP18-3907-001	Region_1_tv-19_th-10	16.2112	0.503115	0.377625	SP18-3907-001_Region_1_tv-19_th-10	cgan_3x
SP18-3907-001	Region_1_tv-21_th-9	17.0225	0.632586	0.308659	SP18-3907-001_Region_1_tv-21_th-9	cgan_3x
SP18-3907-001	Region_1_tv-4_th-25	18.8147	0.783266	0.215793	SP18-3907-001_Region_1_tv-4_th-25	cgan_3x
SP18-3907-001	Region_1_tv-5_th-25	17.7863	0.714404	0.246208	SP18-3907-001_Region_1_tv-5_th-25	cgan_3x
SP18-3907-001	Region_1_tv-6_th-5	21.071	0.693888	0.313471	SP18-3907-001_Region_1_tv-6_th-5	cgan_3x
SP18-4368-001	Region_1_tv-13_th-10	17.0903	0.643833	0.294477	SP18-4368-001_Region_1_tv-13_th-10	cgan_3x
SP18-4368-001	Region_1_tv-13_th-8	18.7037	0.787824	0.205177	SP18-4368-001_Region_1_tv-13_th-8	cgan_3x
SP18-4368-001	Region_1_tv-13_th-9	17.3015	0.594833	0.327471	SP18-4368-001_Region_1_tv-13_th-9	cgan_3x
SP18-4368-001	Region_1_tv-16_th-14	19.6216	0.76866	0.21253	SP18-4368-001_Region_1_tv-16_th-14	cgan_3x
SP18-4368-001	Region_1_tv-16_th-15	20.0975	0.813365	0.18433	SP18-4368-001_Region_1_tv-16_th-15	cgan_3x
SP18-4368-001	Region_1_tv-19_th-18	15.7264	0.464685	0.375152	SP18-4368-001_Region_1_tv-19_th-18	cgan_3x
SP18-4368-001	Region_1_tv-20_th-17	17.8406	0.665026	0.291599	SP18-4368-001_Region_1_tv-20_th-17	cgan_3x
SP18-4368-001	Region_1_tv-21_th-16	18.5426	0.726199	0.251018	SP18-4368-001_Region_1_tv-21_th-16	cgan_3x
SP18-4368-001	Region_1_tv-21_th-17	18.8994	0.744089	0.254449	SP18-4368-001_Region_1_tv-21_th-17	cgan_3x
SP18-4368-001	Region_1_tv-21_th-18	15.0368	0.587567	0.322969	SP18-4368-001_Region_1_tv-21_th-18	cgan_3x
SP18-4368-001	Region_1_tv-5_th-3	16.4819	0.596843	0.300848	SP18-4368-001_Region_1_tv-5_th-3	cgan_3x
SP18-4368-001	Region_1_tv-9_th-5	16.5692	0.603623	0.317428	SP18-4368-001_Region_1_tv-9_th-5	cgan_3x
SP18-4411-001	Region_1_tv-12_th-13	17.6492	0.654425	0.296316	SP18-4411-001_Region_1_tv-12_th-13	cgan_3x
SP18-4411-001	Region_1_tv-13_th-12	15.9147	0.563338	0.334182	SP18-4411-001_Region_1_tv-13_th-12	cgan_3x
SP18-4411-001	Region_1_tv-13_th-13	17.3364	0.683176	0.276113	SP18-4411-001_Region_1_tv-13_th-13	cgan_3x
SP18-4411-001	Region_1_tv-19_th-16	17.1564	0.627971	0.289973	SP18-4411-001_Region_1_tv-19_th-16	cgan_3x
SP18-4411-001	Region_1_tv-19_th-18	18.7572	0.72895	0.252063	SP18-4411-001_Region_1_tv-19_th-18	cgan_3x
SP18-4411-001	Region_1_tv-20_th-16	16.9088	0.610672	0.306277	SP18-4411-001_Region_1_tv-20_th-16	cgan_3x
SP18-4411-001	Region_1_tv-20_th-17	17.7756	0.681719	0.27019	SP18-4411-001_Region_1_tv-20_th-17	cgan_3x
SP18-4411-001	Region_1_tv-20_th-18	18.1255	0.690184	0.268023	SP18-4411-001_Region_1_tv-20_th-18	cgan_3x
SP18-4411-001	Region_1_tv-21_th-18	17.3445	0.671605	0.252456	SP18-4411-001_Region_1_tv-21_th-18	cgan_3x
SP18-4411-001	Region_1_tv-2_th-2	19.0781	0.79751	0.185091	SP18-4411-001_Region_1_tv-2_th-2	cgan_3x
SP18-4411-001	Region_1_tv-3_th-3	20.1148	0.825664	0.160962	SP18-4411-001_Region_1_tv-3_th-3	cgan_3x
SP18-4411-001	Region_1_tv-4_th-3	19.4925	0.810217	0.182117	SP18-4411-001_Region_1_tv-4_th-3	cgan_3x
SP18-4971-001	Region_1_tv-10_th-10	16.2708	0.567119	0.364265	SP18-4971-001_Region_1_tv-10_th-10	cgan_3x
SP18-4971-001	Region_1_tv-10_th-8	16.7826	0.634025	0.337307	SP18-4971-001_Region_1_tv-10_th-8	cgan_3x
SP18-4971-001	Region_1_tv-2_th-3	18.062	0.55376	0.381194	SP18-4971-001_Region_1_tv-2_th-3	cgan_3x
SP18-4971-001	Region_1_tv-3_th-5	16.1705	0.506163	0.376029	SP18-4971-001_Region_1_tv-3_th-5	cgan_3x
SP18-4971-001	Region_1_tv-3_th-6	17.7011	0.702076	0.28881	SP18-4971-001_Region_1_tv-3_th-6	cgan_3x
SP18-4971-001	Region_1_tv-3_th-7	17.1737	0.588549	0.353383	SP18-4971-001_Region_1_tv-3_th-7	cgan_3x
SP18-4971-001	Region_1_tv-4_th-5	19.2781	0.749362	0.259443	SP18-4971-001_Region_1_tv-4_th-5	cgan_3x
SP18-4971-001	Region_1_tv-4_th-6	20.2566	0.830791	0.184482	SP18-4971-001_Region_1_tv-4_th-6	cgan_3x
SP18-4971-001	Region_1_tv-4_th-7	18.355	0.731163	0.261443	SP18-4971-001_Region_1_tv-4_th-7	cgan_3x
SP18-4971-001	Region_1_tv-5_th-6	20.7126	0.825686	0.198644	SP18-4971-001_Region_1_tv-5_th-6	cgan_3x
SP18-4971-001	Region_1_tv-8_th-10	17.8732	0.736368	0.257785	SP18-4971-001_Region_1_tv-8_th-10	cgan_3x
SP18-4971-001	Region_1_tv-9_th-10	15.6674	0.518883	0.378112	SP18-4971-001_Region_1_tv-9_th-10	cgan_3x
SP18-5025-001	Region_1_tv-5_th-4	17.4921	0.670232	0.309855	SP18-5025-001_Region_1_tv-5_th-4	cgan_3x
SP18-5025-001	Region_1_tv-6_th-15	18.1027	0.726043	0.269258	SP18-5025-001_Region_1_tv-6_th-15	cgan_3x
SP18-5025-001	Region_1_tv-6_th-2	18.6811	0.804599	0.189504	SP18-5025-001_Region_1_tv-6_th-2	cgan_3x
SP18-5025-001	Region_1_tv-6_th-3	17.5572	0.682953	0.299878	SP18-5025-001_Region_1_tv-6_th-3	cgan_3x
SP18-5025-001	Region_1_tv-6_th-9	17.0539	0.600133	0.330577	SP18-5025-001_Region_1_tv-6_th-9	cgan_3x
SP18-5025-001	Region_1_tv-7_th-8	17.7619	0.673991	0.288509	SP18-5025-001_Region_1_tv-7_th-8	cgan_3x
SP18-5025-001	Region_1_tv-7_th-9	18.3581	0.732298	0.266584	SP18-5025-001_Region_1_tv-7_th-9	cgan_3x
SP18-5025-001	Region_1_tv-8_th-10	20.9867	0.850045	0.198285	SP18-5025-001_Region_1_tv-8_th-10	cgan_3x
SP18-5025-001	Region_1_tv-8_th-15	18.0677	0.704562	0.280842	SP18-5025-001_Region_1_tv-8_th-15	cgan_3x
SP18-5025-001	Region_1_tv-9_th-16	18.5184	0.721077	0.272175	SP18-5025-001_Region_1_tv-9_th-16	cgan_3x
SP18-5025-001	Region_1_tv-9_th-8	17.7158	0.649121	0.315757	SP18-5025-001_Region_1_tv-9_th-8	cgan_3x
SP18-5025-001	Region_1_tv-9_th-9	17.3594	0.642986	0.312919	SP18-5025-001_Region_1_tv-9_th-9	cgan_3x
SP18-504-001	Region_1_tv-11_th-12	15.7065	0.487817	0.371064	SP18-504-001_Region_1_tv-11_th-12	cgan_3x
SP18-504-001	Region_1_tv-27_th-22	16.6556	0.583509	0.319232	SP18-504-001_Region_1_tv-27_th-22	cgan_3x
SP18-504-001	Region_1_tv-30_th-26	19.6969	0.785266	0.197112	SP18-504-001_Region_1_tv-30_th-26	cgan_3x
SP18-504-001	Region_1_tv-30_th-27	19.3758	0.744389	0.234422	SP18-504-001_Region_1_tv-30_th-27	cgan_3x
SP18-504-001	Region_1_tv-31_th-26	19.0743	0.747496	0.227448	SP18-504-001_Region_1_tv-31_th-26	cgan_3x
SP18-504-001	Region_1_tv-31_th-27	18.2925	0.711539	0.254799	SP18-504-001_Region_1_tv-31_th-27	cgan_3x
SP18-504-001	Region_1_tv-32_th-25	20.3862	0.818034	0.196597	SP18-504-001_Region_1_tv-32_th-25	cgan_3x
SP18-504-001	Region_1_tv-32_th-26	19.808	0.779596	0.214602	SP18-504-001_Region_1_tv-32_th-26	cgan_3x
SP18-504-001	Region_1_tv-32_th-27	17.0539	0.688912	0.256587	SP18-504-001_Region_1_tv-32_th-27	cgan_3x
SP18-504-001	Region_1_tv-6_th-8	16.1193	0.612648	0.295717	SP18-504-001_Region_1_tv-6_th-8	cgan_3x
SP18-504-001	Region_1_tv-8_th-7	16.5376	0.537908	0.376748	SP18-504-001_Region_1_tv-8_th-7	cgan_3x
SP18-504-001	Region_1_tv-9_th-6	16.842	0.604754	0.339382	SP18-504-001_Region_1_tv-9_th-6	cgan_3x
SP18-5453-001	Region_1_tv-10_th-7	14.7972	0.547723	0.369062	SP18-5453-001_Region_1_tv-10_th-7	cgan_3x
SP18-5453-001	Region_1_tv-11_th-8	18.9345	0.748395	0.250932	SP18-5453-001_Region_1_tv-11_th-8	cgan_3x
SP18-5453-001	Region_1_tv-12_th-18	16.7748	0.619623	0.332977	SP18-5453-001_Region_1_tv-12_th-18	cgan_3x
SP18-5453-001	Region_1_tv-16_th-6	16.7745	0.635234	0.310656	SP18-5453-001_Region_1_tv-16_th-6	cgan_3x
SP18-5453-001	Region_1_tv-17_th-12	15.8132	0.602494	0.363492	SP18-5453-001_Region_1_tv-17_th-12	cgan_3x
SP18-5453-001	Region_1_tv-17_th-13	17.1996	0.684453	0.309755	SP18-5453-001_Region_1_tv-17_th-13	cgan_3x
SP18-5453-001	Region_1_tv-17_th-14	17.1059	0.657023	0.307152	SP18-5453-001_Region_1_tv-17_th-14	cgan_3x
SP18-5453-001	Region_1_tv-17_th-3	15.1532	0.355665	0.426641	SP18-5453-001_Region_1_tv-17_th-3	cgan_3x
SP18-5453-001	Region_1_tv-17_th-4	17.1777	0.606595	0.336459	SP18-5453-001_Region_1_tv-17_th-4	cgan_3x
SP18-5453-001	Region_1_tv-17_th-5	17.3874	0.617717	0.321363	SP18-5453-001_Region_1_tv-17_th-5	cgan_3x
SP18-5453-001	Region_1_tv-17_th-6	13.8492	0.332754	0.42044	SP18-5453-001_Region_1_tv-17_th-6	cgan_3x
SP18-5453-001	Region_1_tv-18_th-12	16.3865	0.610934	0.354491	SP18-5453-001_Region_1_tv-18_th-12	cgan_3x
SP18-995-001	Region_1_tv-10_th-5	18.7878	0.781394	0.223056	SP18-995-001_Region_1_tv-10_th-5	cgan_3x
SP18-995-001	Region_1_tv-13_th-12	20.4212	0.819808	0.205526	SP18-995-001_Region_1_tv-13_th-12	cgan_3x
SP18-995-001	Region_1_tv-3_th-3	20.606	0.855637	0.147355	SP18-995-001_Region_1_tv-3_th-3	cgan_3x
SP18-995-001	Region_1_tv-6_th-6	19.5216	0.78268	0.225123	SP18-995-001_Region_1_tv-6_th-6	cgan_3x
SP18-995-001	Region_1_tv-6_th-7	19.1759	0.770325	0.230596	SP18-995-001_Region_1_tv-6_th-7	cgan_3x
SP18-995-001	Region_1_tv-7_th-7	18.0984	0.776189	0.229828	SP18-995-001_Region_1_tv-7_th-7	cgan_3x
SP18-995-001	Region_1_tv-8_th-6	18.9975	0.734294	0.255826	SP18-995-001_Region_1_tv-8_th-6	cgan_3x
SP18-995-001	Region_1_tv-8_th-7	19.6389	0.797236	0.211679	SP18-995-001_Region_1_tv-8_th-7	cgan_3x
SP18-995-001	Region_1_tv-8_th-8	18.3768	0.711296	0.276501	SP18-995-001_Region_1_tv-8_th-8	cgan_3x
SP18-995-001	Region_1_tv-9_th-12	18.1104	0.722843	0.248101	SP18-995-001_Region_1_tv-9_th-12	cgan_3x
SP18-995-001	Region_1_tv-9_th-3	19.3767	0.798836	0.196472	SP18-995-001_Region_1_tv-9_th-3	cgan_3x
SP18-995-001	Region_1_tv-9_th-6	17.8707	0.696001	0.277858	SP18-995-001_Region_1_tv-9_th-6	cgan_3x
SP18-133-001	Region_1_tv-15_th-9	18.1654	0.693064	0.27566	SP18-133-001_Region_1_tv-15_th-9	cgan_4x
SP18-133-001	Region_1_tv-22_th-15	19.4545	0.776626	0.223756	SP18-133-001_Region_1_tv-22_th-15	cgan_4x
SP18-133-001	Region_1_tv-22_th-16	20.0534	0.78034	0.222658	SP18-133-001_Region_1_tv-22_th-16	cgan_4x
SP18-133-001	Region_1_tv-23_th-16	17.2708	0.621428	0.334326	SP18-133-001_Region_1_tv-23_th-16	cgan_4x
SP18-133-001	Region_1_tv-24_th-16	17.2971	0.556739	0.344464	SP18-133-001_Region_1_tv-24_th-16	cgan_4x
SP18-133-001	Region_1_tv-25_th-15	15.228	0.416779	0.391556	SP18-133-001_Region_1_tv-25_th-15	cgan_4x
SP18-133-001	Region_1_tv-6_th-5	20.4034	0.831147	0.169349	SP18-133-001_Region_1_tv-6_th-5	cgan_4x
SP18-133-001	Region_1_tv-6_th-8	21.6102	0.846594	0.1842	SP18-133-001_Region_1_tv-6_th-8	cgan_4x
SP18-133-001	Region_1_tv-7_th-8	19.7083	0.763167	0.242747	SP18-133-001_Region_1_tv-7_th-8	cgan_4x
SP18-133-001	Region_1_tv-8_th-4	15.7805	0.521962	0.360299	SP18-133-001_Region_1_tv-8_th-4	cgan_4x
SP18-133-001	Region_1_tv-8_th-7	15.4615	0.483668	0.388891	SP18-133-001_Region_1_tv-8_th-7	cgan_4x
SP18-133-001	Region_1_tv-9_th-8	16.1561	0.554853	0.366238	SP18-133-001_Region_1_tv-9_th-8	cgan_4x
SP18-1739-001	Region_1_tv-12_th-11	18.6652	0.742418	0.251983	SP18-1739-001_Region_1_tv-12_th-11	cgan_4x
SP18-1739-001	Region_1_tv-13_th-9	20.8952	0.810514	0.204602	SP18-1739-001_Region_1_tv-13_th-9	cgan_4x
SP18-1739-001	Region_1_tv-16_th-14	19.4776	0.780172	0.198811	SP18-1739-001_Region_1_tv-16_th-14	cgan_4x
SP18-1739-001	Region_1_tv-17_th-12	19.3702	0.780299	0.202077	SP18-1739-001_Region_1_tv-17_th-12	cgan_4x
SP18-1739-001	Region_1_tv-17_th-13	18.3928	0.678804	0.271879	SP18-1739-001_Region_1_tv-17_th-13	cgan_4x
SP18-1739-001	Region_1_tv-18_th-12	16.8465	0.645787	0.289313	SP18-1739-001_Region_1_tv-18_th-12	cgan_4x
SP18-1739-001	Region_1_tv-2_th-6	17.197	0.649044	0.290203	SP18-1739-001_Region_1_tv-2_th-6	cgan_4x
SP18-1739-001	Region_1_tv-4_th-3	17.8902	0.658089	0.28469	SP18-1739-001_Region_1_tv-4_th-3	cgan_4x
SP18-1739-001	Region_1_tv-7_th-8	16.1516	0.497812	0.399465	SP18-1739-001_Region_1_tv-7_th-8	cgan_4x
SP18-1739-001	Region_1_tv-8_th-6	17.3996	0.639091	0.303468	SP18-1739-001_Region_1_tv-8_th-6	cgan_4x
SP18-1739-001	Region_1_tv-8_th-7	18.9789	0.73049	0.25369	SP18-1739-001_Region_1_tv-8_th-7	cgan_4x
SP18-1739-001	Region_1_tv-9_th-6	18.3009	0.693144	0.286561	SP18-1739-001_Region_1_tv-9_th-6	cgan_4x
SP18-245-001	Region_1_tv-3_th-27	16.5179	0.656724	0.323424	SP18-245-001_Region_1_tv-3_th-27	cgan_4x
SP18-245-001	Region_1_tv-3_th-28	14.9991	0.593614	0.369826	SP18-245-001_Region_1_tv-3_th-28	cgan_4x
SP18-245-001	Region_1_tv-4_th-23	15.7959	0.621219	0.32931	SP18-245-001_Region_1_tv-4_th-23	cgan_4x
SP18-245-001	Region_1_tv-4_th-25	18.4287	0.727906	0.254914	SP18-245-001_Region_1_tv-4_th-25	cgan_4x
SP18-245-001	Region_1_tv-4_th-26	19.1076	0.799196	0.214222	SP18-245-001_Region_1_tv-4_th-26	cgan_4x
SP18-245-001	Region_1_tv-6_th-22	16.547	0.599088	0.356911	SP18-245-001_Region_1_tv-6_th-22	cgan_4x
SP18-245-001	Region_1_tv-6_th-23	17.5044	0.685771	0.278481	SP18-245-001_Region_1_tv-6_th-23	cgan_4x
SP18-245-001	Region_1_tv-6_th-24	18.0855	0.694117	0.267844	SP18-245-001_Region_1_tv-6_th-24	cgan_4x
SP18-245-001	Region_1_tv-6_th-28	18.3194	0.723946	0.260636	SP18-245-001_Region_1_tv-6_th-28	cgan_4x
SP18-245-001	Region_1_tv-7_th-22	15.9602	0.566149	0.364415	SP18-245-001_Region_1_tv-7_th-22	cgan_4x
SP18-245-001	Region_1_tv-7_th-27	17.0893	0.682219	0.288227	SP18-245-001_Region_1_tv-7_th-27	cgan_4x
SP18-245-001	Region_1_tv-7_th-28	16.1868	0.593336	0.334841	SP18-245-001_Region_1_tv-7_th-28	cgan_4x
SP18-29-001	Region_1_tv-11_th-11	21.0439	0.843477	0.175962	SP18-29-001_Region_1_tv-11_th-11	cgan_4x
SP18-29-001	Region_1_tv-11_th-12	16.8495	0.633401	0.297847	SP18-29-001_Region_1_tv-11_th-12	cgan_4x
SP18-29-001	Region_1_tv-11_th-13	16.2516	0.556394	0.34371	SP18-29-001_Region_1_tv-11_th-13	cgan_4x
SP18-29-001	Region_1_tv-12_th-10	27.3606	0.950497	0.153298	SP18-29-001_Region_1_tv-12_th-10	cgan_4x
SP18-29-001	Region_1_tv-12_th-13	15.4271	0.496107	0.361385	SP18-29-001_Region_1_tv-12_th-13	cgan_4x
SP18-29-001	Region_1_tv-13_th-11	15.1479	0.456774	0.393594	SP18-29-001_Region_1_tv-13_th-11	cgan_4x
SP18-29-001	Region_1_tv-17_th-15	15.5536	0.523463	0.364979	SP18-29-001_Region_1_tv-17_th-15	cgan_4x
SP18-29-001	Region_1_tv-20_th-22	20.7326	0.793922	0.212058	SP18-29-001_Region_1_tv-20_th-22	cgan_4x
SP18-29-001	Region_1_tv-3_th-2	20.0415	0.842077	0.170807	SP18-29-001_Region_1_tv-3_th-2	cgan_4x
SP18-29-001	Region_1_tv-6_th-7	20.492	0.834532	0.182821	SP18-29-001_Region_1_tv-6_th-7	cgan_4x
SP18-29-001	Region_1_tv-7_th-5	19.7984	0.810748	0.181187	SP18-29-001_Region_1_tv-7_th-5	cgan_4x
SP18-29-001	Region_1_tv-7_th-6	15.7044	0.52208	0.34697	SP18-29-001_Region_1_tv-7_th-6	cgan_4x
SP18-3502-001	Region_1_tv-11_th-9	17.3834	0.748366	0.236817	SP18-3502-001_Region_1_tv-11_th-9	cgan_4x
SP18-3502-001	Region_1_tv-12_th-7	18.5188	0.746425	0.23616	SP18-3502-001_Region_1_tv-12_th-7	cgan_4x
SP18-3502-001	Region_1_tv-12_th-8	17.0566	0.636379	0.312309	SP18-3502-001_Region_1_tv-12_th-8	cgan_4x
SP18-3502-001	Region_1_tv-14_th-8	17.0744	0.596202	0.32977	SP18-3502-001_Region_1_tv-14_th-8	cgan_4x
SP18-3502-001	Region_1_tv-17_th-13	18.5731	0.741104	0.25544	SP18-3502-001_Region_1_tv-17_th-13	cgan_4x
SP18-3502-001	Region_1_tv-20_th-19	18.4585	0.761693	0.230559	SP18-3502-001_Region_1_tv-20_th-19	cgan_4x
SP18-3502-001	Region_1_tv-21_th-19	17.4721	0.658949	0.300424	SP18-3502-001_Region_1_tv-21_th-19	cgan_4x
SP18-3502-001	Region_1_tv-22_th-19	17.2834	0.645135	0.310215	SP18-3502-001_Region_1_tv-22_th-19	cgan_4x
SP18-3502-001	Region_1_tv-2_th-10	14.9362	0.544812	0.395785	SP18-3502-001_Region_1_tv-2_th-10	cgan_4x
SP18-3502-001	Region_1_tv-2_th-11	16.727	0.676885	0.314328	SP18-3502-001_Region_1_tv-2_th-11	cgan_4x
SP18-3502-001	Region_1_tv-2_th-9	15.4641	0.54017	0.375976	SP18-3502-001_Region_1_tv-2_th-9	cgan_4x
SP18-3502-001	Region_1_tv-3_th-7	15.549	0.479293	0.387416	SP18-3502-001_Region_1_tv-3_th-7	cgan_4x
SP18-3529-001	Region_1_tv-12_th-14	18.5509	0.701521	0.268003	SP18-3529-001_Region_1_tv-12_th-14	cgan_4x
SP18-3529-001	Region_1_tv-12_th-15	18.6503	0.663997	0.282058	SP18-3529-001_Region_1_tv-12_th-15	cgan_4x
SP18-3529-001	Region_1_tv-13_th-18	21.4781	0.838616	0.15288	SP18-3529-001_Region_1_tv-13_th-18	cgan_4x
SP18-3529-001	Region_1_tv-15_th-23	20.5905	0.82272	0.178574	SP18-3529-001_Region_1_tv-15_th-23	cgan_4x
SP18-3529-001	Region_1_tv-3_th-5	17.2396	0.613331	0.318356	SP18-3529-001_Region_1_tv-3_th-5	cgan_4x
SP18-3529-001	Region_1_tv-4_th-3	18.2549	0.694926	0.273289	SP18-3529-001_Region_1_tv-4_th-3	cgan_4x
SP18-3529-001	Region_1_tv-5_th-3	17.5115	0.636408	0.319526	SP18-3529-001_Region_1_tv-5_th-3	cgan_4x
SP18-3529-001	Region_1_tv-6_th-3	18.0874	0.706274	0.26581	SP18-3529-001_Region_1_tv-6_th-3	cgan_4x
SP18-3529-001	Region_1_tv-6_th-4	17.5239	0.641659	0.291073	SP18-3529-001_Region_1_tv-6_th-4	cgan_4x
SP18-3529-001	Region_1_tv-7_th-10	19.3184	0.807007	0.203133	SP18-3529-001_Region_1_tv-7_th-10	cgan_4x
SP18-3529-001	Region_1_tv-8_th-10	21.7835	0.852411	0.177702	SP18-3529-001_Region_1_tv-8_th-10	cgan_4x
SP18-3529-001	Region_1_tv-9_th-16	15.4712	0.55833	0.339939	SP18-3529-001_Region_1_tv-9_th-16	cgan_4x
SP18-3790-001	Region_1_tv-13_th-10	26.6714	0.944701	0.234534	SP18-3790-001_Region_1_tv-13_th-10	cgan_4x
SP18-3790-001	Region_1_tv-16_th-14	18.6359	0.77554	0.207024	SP18-3790-001_Region_1_tv-16_th-14	cgan_4x
SP18-3790-001	Region_1_tv-16_th-15	19.042	0.771505	0.21884	SP18-3790-001_Region_1_tv-16_th-15	cgan_4x
SP18-3790-001	Region_1_tv-17_th-13	17.0015	0.611567	0.34606	SP18-3790-001_Region_1_tv-17_th-13	cgan_4x
SP18-3790-001	Region_1_tv-17_th-14	17.787	0.686819	0.286437	SP18-3790-001_Region_1_tv-17_th-14	cgan_4x
SP18-3790-001	Region_1_tv-18_th-12	17.2391	0.714297	0.33722	SP18-3790-001_Region_1_tv-18_th-12	cgan_4x
SP18-3790-001	Region_1_tv-18_th-13	19.3276	0.619268	0.373832	SP18-3790-001_Region_1_tv-18_th-13	cgan_4x
SP18-3790-001	Region_1_tv-4_th-3	22.0051	0.884199	0.19112	SP18-3790-001_Region_1_tv-4_th-3	cgan_4x
SP18-3790-001	Region_1_tv-4_th-4	15.0615	0.604326	0.326482	SP18-3790-001_Region_1_tv-4_th-4	cgan_4x
SP18-3790-001	Region_1_tv-5_th-2	17.3072	0.667714	0.267251	SP18-3790-001_Region_1_tv-5_th-2	cgan_4x
SP18-3790-001	Region_1_tv-5_th-3	15.6221	0.357704	0.435482	SP18-3790-001_Region_1_tv-5_th-3	cgan_4x
SP18-3790-001	Region_1_tv-5_th-4	15.3904	0.583034	0.336201	SP18-3790-001_Region_1_tv-5_th-4	cgan_4x
SP18-3907-001	Region_1_tv-13_th-12	19.7764	0.825806	0.212783	SP18-3907-001_Region_1_tv-13_th-12	cgan_4x
SP18-3907-001	Region_1_tv-13_th-17	18.0834	0.710241	0.227893	SP18-3907-001_Region_1_tv-13_th-17	cgan_4x
SP18-3907-001	Region_1_tv-13_th-18	14.5912	0.416577	0.408639	SP18-3907-001_Region_1_tv-13_th-18	cgan_4x
SP18-3907-001	Region_1_tv-14_th-13	15.0372	0.463329	0.408046	SP18-3907-001_Region_1_tv-14_th-13	cgan_4x
SP18-3907-001	Region_1_tv-15_th-12	16.4868	0.536023	0.375539	SP18-3907-001_Region_1_tv-15_th-12	cgan_4x
SP18-3907-001	Region_1_tv-15_th-13	13.6087	0.265138	0.451952	SP18-3907-001_Region_1_tv-15_th-13	cgan_4x
SP18-3907-001	Region_1_tv-15_th-14	17.028	0.578397	0.354714	SP18-3907-001_Region_1_tv-15_th-14	cgan_4x
SP18-3907-001	Region_1_tv-19_th-10	15.6811	0.487039	0.383861	SP18-3907-001_Region_1_tv-19_th-10	cgan_4x
SP18-3907-001	Region_1_tv-21_th-9	16.8039	0.616834	0.318845	SP18-3907-001_Region_1_tv-21_th-9	cgan_4x
SP18-3907-001	Region_1_tv-4_th-25	18.9216	0.780929	0.214431	SP18-3907-001_Region_1_tv-4_th-25	cgan_4x
SP18-3907-001	Region_1_tv-5_th-25	17.8254	0.71043	0.251163	SP18-3907-001_Region_1_tv-5_th-25	cgan_4x
SP18-3907-001	Region_1_tv-6_th-5	21.7454	0.711365	0.311509	SP18-3907-001_Region_1_tv-6_th-5	cgan_4x
SP18-4368-001	Region_1_tv-13_th-10	16.4219	0.615851	0.310492	SP18-4368-001_Region_1_tv-13_th-10	cgan_4x
SP18-4368-001	Region_1_tv-13_th-8	18.7188	0.784522	0.208849	SP18-4368-001_Region_1_tv-13_th-8	cgan_4x
SP18-4368-001	Region_1_tv-13_th-9	16.3092	0.564731	0.345433	SP18-4368-001_Region_1_tv-13_th-9	cgan_4x
SP18-4368-001	Region_1_tv-16_th-14	19.7981	0.765837	0.211342	SP18-4368-001_Region_1_tv-16_th-14	cgan_4x
SP18-4368-001	Region_1_tv-16_th-15	20.2811	0.815709	0.181536	SP18-4368-001_Region_1_tv-16_th-15	cgan_4x
SP18-4368-001	Region_1_tv-19_th-18	15.7466	0.467591	0.377542	SP18-4368-001_Region_1_tv-19_th-18	cgan_4x
SP18-4368-001	Region_1_tv-20_th-17	17.4474	0.651387	0.297472	SP18-4368-001_Region_1_tv-20_th-17	cgan_4x
SP18-4368-001	Region_1_tv-21_th-16	18.6855	0.716752	0.259476	SP18-4368-001_Region_1_tv-21_th-16	cgan_4x
SP18-4368-001	Region_1_tv-21_th-17	18.9687	0.735124	0.261297	SP18-4368-001_Region_1_tv-21_th-17	cgan_4x
SP18-4368-001	Region_1_tv-21_th-18	15.0354	0.572058	0.341135	SP18-4368-001_Region_1_tv-21_th-18	cgan_4x
SP18-4368-001	Region_1_tv-5_th-3	16.1982	0.584485	0.309907	SP18-4368-001_Region_1_tv-5_th-3	cgan_4x
SP18-4368-001	Region_1_tv-9_th-5	16.3187	0.584566	0.32652	SP18-4368-001_Region_1_tv-9_th-5	cgan_4x
SP18-4411-001	Region_1_tv-12_th-13	17.1248	0.628859	0.317206	SP18-4411-001_Region_1_tv-12_th-13	cgan_4x
SP18-4411-001	Region_1_tv-13_th-12	15.9775	0.55676	0.342701	SP18-4411-001_Region_1_tv-13_th-12	cgan_4x
SP18-4411-001	Region_1_tv-13_th-13	17.3947	0.674312	0.286177	SP18-4411-001_Region_1_tv-13_th-13	cgan_4x
SP18-4411-001	Region_1_tv-19_th-16	16.9378	0.624266	0.290731	SP18-4411-001_Region_1_tv-19_th-16	cgan_4x
SP18-4411-001	Region_1_tv-19_th-18	18.7885	0.718486	0.261922	SP18-4411-001_Region_1_tv-19_th-18	cgan_4x
SP18-4411-001	Region_1_tv-20_th-16	16.9335	0.605029	0.313154	SP18-4411-001_Region_1_tv-20_th-16	cgan_4x
SP18-4411-001	Region_1_tv-20_th-17	17.9856	0.683443	0.269777	SP18-4411-001_Region_1_tv-20_th-17	cgan_4x
SP18-4411-001	Region_1_tv-20_th-18	18.0035	0.676258	0.274076	SP18-4411-001_Region_1_tv-20_th-18	cgan_4x
SP18-4411-001	Region_1_tv-21_th-18	17.4517	0.666088	0.25656	SP18-4411-001_Region_1_tv-21_th-18	cgan_4x
SP18-4411-001	Region_1_tv-2_th-2	19.0812	0.791057	0.195275	SP18-4411-001_Region_1_tv-2_th-2	cgan_4x
SP18-4411-001	Region_1_tv-3_th-3	19.8293	0.819134	0.172413	SP18-4411-001_Region_1_tv-3_th-3	cgan_4x
SP18-4411-001	Region_1_tv-4_th-3	19.1535	0.80086	0.194356	SP18-4411-001_Region_1_tv-4_th-3	cgan_4x
SP18-4971-001	Region_1_tv-10_th-10	15.4907	0.551273	0.37581	SP18-4971-001_Region_1_tv-10_th-10	cgan_4x
SP18-4971-001	Region_1_tv-10_th-8	16.3184	0.600564	0.353841	SP18-4971-001_Region_1_tv-10_th-8	cgan_4x
SP18-4971-001	Region_1_tv-2_th-3	18.0517	0.553305	0.37734	SP18-4971-001_Region_1_tv-2_th-3	cgan_4x
SP18-4971-001	Region_1_tv-3_th-5	15.4122	0.488646	0.385722	SP18-4971-001_Region_1_tv-3_th-5	cgan_4x
SP18-4971-001	Region_1_tv-3_th-6	17.4326	0.675146	0.311972	SP18-4971-001_Region_1_tv-3_th-6	cgan_4x
SP18-4971-001	Region_1_tv-3_th-7	16.1669	0.562611	0.367582	SP18-4971-001_Region_1_tv-3_th-7	cgan_4x
SP18-4971-001	Region_1_tv-4_th-5	19.2748	0.738842	0.274965	SP18-4971-001_Region_1_tv-4_th-5	cgan_4x
SP18-4971-001	Region_1_tv-4_th-6	20.6747	0.822919	0.189763	SP18-4971-001_Region_1_tv-4_th-6	cgan_4x
SP18-4971-001	Region_1_tv-4_th-7	18.6794	0.723855	0.265888	SP18-4971-001_Region_1_tv-4_th-7	cgan_4x
SP18-4971-001	Region_1_tv-5_th-6	21.2354	0.819184	0.200676	SP18-4971-001_Region_1_tv-5_th-6	cgan_4x
SP18-4971-001	Region_1_tv-8_th-10	18.1711	0.725054	0.269964	SP18-4971-001_Region_1_tv-8_th-10	cgan_4x
SP18-4971-001	Region_1_tv-9_th-10	15.3271	0.505131	0.383683	SP18-4971-001_Region_1_tv-9_th-10	cgan_4x
SP18-5025-001	Region_1_tv-5_th-4	17.4854	0.665982	0.3141	SP18-5025-001_Region_1_tv-5_th-4	cgan_4x
SP18-5025-001	Region_1_tv-6_th-15	18.0199	0.708725	0.279884	SP18-5025-001_Region_1_tv-6_th-15	cgan_4x
SP18-5025-001	Region_1_tv-6_th-2	19.0166	0.799055	0.195517	SP18-5025-001_Region_1_tv-6_th-2	cgan_4x
SP18-5025-001	Region_1_tv-6_th-3	17.6804	0.679226	0.302172	SP18-5025-001_Region_1_tv-6_th-3	cgan_4x
SP18-5025-001	Region_1_tv-6_th-9	16.9514	0.588599	0.33595	SP18-5025-001_Region_1_tv-6_th-9	cgan_4x
SP18-5025-001	Region_1_tv-7_th-8	17.6327	0.662927	0.296695	SP18-5025-001_Region_1_tv-7_th-8	cgan_4x
SP18-5025-001	Region_1_tv-7_th-9	18.6593	0.728949	0.267697	SP18-5025-001_Region_1_tv-7_th-9	cgan_4x
SP18-5025-001	Region_1_tv-8_th-10	21.3883	0.846891	0.194429	SP18-5025-001_Region_1_tv-8_th-10	cgan_4x
SP18-5025-001	Region_1_tv-8_th-15	18.2429	0.689889	0.286709	SP18-5025-001_Region_1_tv-8_th-15	cgan_4x
SP18-5025-001	Region_1_tv-9_th-16	18.5447	0.709029	0.279143	SP18-5025-001_Region_1_tv-9_th-16	cgan_4x
SP18-5025-001	Region_1_tv-9_th-8	17.6386	0.633411	0.325429	SP18-5025-001_Region_1_tv-9_th-8	cgan_4x
SP18-5025-001	Region_1_tv-9_th-9	17.4784	0.636972	0.314668	SP18-5025-001_Region_1_tv-9_th-9	cgan_4x
SP18-504-001	Region_1_tv-11_th-12	15.5598	0.481483	0.375737	SP18-504-001_Region_1_tv-11_th-12	cgan_4x
SP18-504-001	Region_1_tv-27_th-22	16.5174	0.577862	0.322779	SP18-504-001_Region_1_tv-27_th-22	cgan_4x
SP18-504-001	Region_1_tv-30_th-26	20.1042	0.786058	0.207361	SP18-504-001_Region_1_tv-30_th-26	cgan_4x
SP18-504-001	Region_1_tv-30_th-27	19.8033	0.743585	0.236406	SP18-504-001_Region_1_tv-30_th-27	cgan_4x
SP18-504-001	Region_1_tv-31_th-26	19.2252	0.743772	0.22915	SP18-504-001_Region_1_tv-31_th-26	cgan_4x
SP18-504-001	Region_1_tv-31_th-27	18.4528	0.710806	0.256514	SP18-504-001_Region_1_tv-31_th-27	cgan_4x
SP18-504-001	Region_1_tv-32_th-25	20.5815	0.817773	0.199964	SP18-504-001_Region_1_tv-32_th-25	cgan_4x
SP18-504-001	Region_1_tv-32_th-26	20.6738	0.783424	0.21666	SP18-504-001_Region_1_tv-32_th-26	cgan_4x
SP18-504-001	Region_1_tv-32_th-27	17.1058	0.685325	0.267789	SP18-504-001_Region_1_tv-32_th-27	cgan_4x
SP18-504-001	Region_1_tv-6_th-8	15.6691	0.593773	0.311163	SP18-504-001_Region_1_tv-6_th-8	cgan_4x
SP18-504-001	Region_1_tv-8_th-7	15.5974	0.528586	0.380063	SP18-504-001_Region_1_tv-8_th-7	cgan_4x
SP18-504-001	Region_1_tv-9_th-6	16.2652	0.584866	0.35113	SP18-504-001_Region_1_tv-9_th-6	cgan_4x
SP18-5453-001	Region_1_tv-10_th-7	14.9231	0.544486	0.373875	SP18-5453-001_Region_1_tv-10_th-7	cgan_4x
SP18-5453-001	Region_1_tv-11_th-8	19.5363	0.743072	0.254821	SP18-5453-001_Region_1_tv-11_th-8	cgan_4x
SP18-5453-001	Region_1_tv-12_th-18	17.3767	0.612255	0.330268	SP18-5453-001_Region_1_tv-12_th-18	cgan_4x
SP18-5453-001	Region_1_tv-16_th-6	16.6154	0.618733	0.316578	SP18-5453-001_Region_1_tv-16_th-6	cgan_4x
SP18-5453-001	Region_1_tv-17_th-12	15.14	0.579275	0.370804	SP18-5453-001_Region_1_tv-17_th-12	cgan_4x
SP18-5453-001	Region_1_tv-17_th-13	16.7561	0.658393	0.320679	SP18-5453-001_Region_1_tv-17_th-13	cgan_4x
SP18-5453-001	Region_1_tv-17_th-14	16.7119	0.634713	0.314026	SP18-5453-001_Region_1_tv-17_th-14	cgan_4x
SP18-5453-001	Region_1_tv-17_th-3	14.7424	0.357834	0.427261	SP18-5453-001_Region_1_tv-17_th-3	cgan_4x
SP18-5453-001	Region_1_tv-17_th-4	16.9364	0.60046	0.33595	SP18-5453-001_Region_1_tv-17_th-4	cgan_4x
SP18-5453-001	Region_1_tv-17_th-5	17.0098	0.611069	0.324042	SP18-5453-001_Region_1_tv-17_th-5	cgan_4x
SP18-5453-001	Region_1_tv-17_th-6	13.8056	0.336071	0.418811	SP18-5453-001_Region_1_tv-17_th-6	cgan_4x
SP18-5453-001	Region_1_tv-18_th-12	15.8629	0.585409	0.364491	SP18-5453-001_Region_1_tv-18_th-12	cgan_4x
SP18-995-001	Region_1_tv-10_th-5	19.1117	0.771818	0.230285	SP18-995-001_Region_1_tv-10_th-5	cgan_4x
SP18-995-001	Region_1_tv-13_th-12	20.4835	0.813916	0.210312	SP18-995-001_Region_1_tv-13_th-12	cgan_4x
SP18-995-001	Region_1_tv-3_th-3	20.8773	0.850861	0.15902	SP18-995-001_Region_1_tv-3_th-3	cgan_4x
SP18-995-001	Region_1_tv-6_th-6	19.9185	0.773809	0.230253	SP18-995-001_Region_1_tv-6_th-6	cgan_4x
SP18-995-001	Region_1_tv-6_th-7	18.9537	0.749967	0.253301	SP18-995-001_Region_1_tv-6_th-7	cgan_4x
SP18-995-001	Region_1_tv-7_th-7	18.036	0.759663	0.244663	SP18-995-001_Region_1_tv-7_th-7	cgan_4x
SP18-995-001	Region_1_tv-8_th-6	19.1083	0.722753	0.265972	SP18-995-001_Region_1_tv-8_th-6	cgan_4x
SP18-995-001	Region_1_tv-8_th-7	19.9866	0.787307	0.22201	SP18-995-001_Region_1_tv-8_th-7	cgan_4x
SP18-995-001	Region_1_tv-8_th-8	18.5881	0.69518	0.287587	SP18-995-001_Region_1_tv-8_th-8	cgan_4x
SP18-995-001	Region_1_tv-9_th-12	18.5161	0.711991	0.258521	SP18-995-001_Region_1_tv-9_th-12	cgan_4x
SP18-995-001	Region_1_tv-9_th-3	19.2526	0.785589	0.211006	SP18-995-001_Region_1_tv-9_th-3	cgan_4x
SP18-995-001	Region_1_tv-9_th-6	17.9247	0.685252	0.286358	SP18-995-001_Region_1_tv-9_th-6	cgan_4x
SP18-133-001	Region_1_tv-15_th-9	17.363	0.652528	0.305767	SP18-133-001_Region_1_tv-15_th-9	cgan_5x
SP18-133-001	Region_1_tv-22_th-15	18.8292	0.753496	0.243923	SP18-133-001_Region_1_tv-22_th-15	cgan_5x
SP18-133-001	Region_1_tv-22_th-16	19.331	0.76662	0.227428	SP18-133-001_Region_1_tv-22_th-16	cgan_5x
SP18-133-001	Region_1_tv-23_th-16	17.1548	0.606229	0.342743	SP18-133-001_Region_1_tv-23_th-16	cgan_5x
SP18-133-001	Region_1_tv-24_th-16	17.1864	0.528811	0.358751	SP18-133-001_Region_1_tv-24_th-16	cgan_5x
SP18-133-001	Region_1_tv-25_th-15	14.7346	0.392206	0.408486	SP18-133-001_Region_1_tv-25_th-15	cgan_5x
SP18-133-001	Region_1_tv-6_th-5	19.8765	0.818001	0.189203	SP18-133-001_Region_1_tv-6_th-5	cgan_5x
SP18-133-001	Region_1_tv-6_th-8	20.9682	0.824488	0.204308	SP18-133-001_Region_1_tv-6_th-8	cgan_5x
SP18-133-001	Region_1_tv-7_th-8	19.489	0.733996	0.264937	SP18-133-001_Region_1_tv-7_th-8	cgan_5x
SP18-133-001	Region_1_tv-8_th-4	15.5997	0.484941	0.374834	SP18-133-001_Region_1_tv-8_th-4	cgan_5x
SP18-133-001	Region_1_tv-8_th-7	15.0122	0.44274	0.412436	SP18-133-001_Region_1_tv-8_th-7	cgan_5x
SP18-133-001	Region_1_tv-9_th-8	14.5524	0.489615	0.393156	SP18-133-001_Region_1_tv-9_th-8	cgan_5x
SP18-1739-001	Region_1_tv-12_th-11	18.6588	0.717036	0.267044	SP18-1739-001_Region_1_tv-12_th-11	cgan_5x
SP18-1739-001	Region_1_tv-13_th-9	21.3969	0.80411	0.202224	SP18-1739-001_Region_1_tv-13_th-9	cgan_5x
SP18-1739-001	Region_1_tv-16_th-14	18.895	0.763139	0.212522	SP18-1739-001_Region_1_tv-16_th-14	cgan_5x
SP18-1739-001	Region_1_tv-17_th-12	19.413	0.766198	0.211171	SP18-1739-001_Region_1_tv-17_th-12	cgan_5x
SP18-1739-001	Region_1_tv-17_th-13	17.5359	0.64699	0.29002	SP18-1739-001_Region_1_tv-17_th-13	cgan_5x
SP18-1739-001	Region_1_tv-18_th-12	16.2142	0.613323	0.311827	SP18-1739-001_Region_1_tv-18_th-12	cgan_5x
SP18-1739-001	Region_1_tv-2_th-6	16.885	0.614666	0.309545	SP18-1739-001_Region_1_tv-2_th-6	cgan_5x
SP18-1739-001	Region_1_tv-4_th-3	17.2735	0.635681	0.301973	SP18-1739-001_Region_1_tv-4_th-3	cgan_5x
SP18-1739-001	Region_1_tv-7_th-8	15.8206	0.477945	0.411209	SP18-1739-001_Region_1_tv-7_th-8	cgan_5x
SP18-1739-001	Region_1_tv-8_th-6	16.7807	0.597307	0.330626	SP18-1739-001_Region_1_tv-8_th-6	cgan_5x
SP18-1739-001	Region_1_tv-8_th-7	18.6915	0.703356	0.273443	SP18-1739-001_Region_1_tv-8_th-7	cgan_5x
SP18-1739-001	Region_1_tv-9_th-6	18.0436	0.67004	0.299733	SP18-1739-001_Region_1_tv-9_th-6	cgan_5x
SP18-245-001	Region_1_tv-3_th-27	15.2791	0.612107	0.349431	SP18-245-001_Region_1_tv-3_th-27	cgan_5x
SP18-245-001	Region_1_tv-3_th-28	13.5477	0.543109	0.40151	SP18-245-001_Region_1_tv-3_th-28	cgan_5x
SP18-245-001	Region_1_tv-4_th-23	15.0649	0.589435	0.350892	SP18-245-001_Region_1_tv-4_th-23	cgan_5x
SP18-245-001	Region_1_tv-4_th-25	17.397	0.703951	0.275147	SP18-245-001_Region_1_tv-4_th-25	cgan_5x
SP18-245-001	Region_1_tv-4_th-26	17.8959	0.777053	0.236479	SP18-245-001_Region_1_tv-4_th-26	cgan_5x
SP18-245-001	Region_1_tv-6_th-22	16.4141	0.555914	0.383859	SP18-245-001_Region_1_tv-6_th-22	cgan_5x
SP18-245-001	Region_1_tv-6_th-23	16.7743	0.657728	0.30081	SP18-245-001_Region_1_tv-6_th-23	cgan_5x
SP18-245-001	Region_1_tv-6_th-24	17.1761	0.669081	0.282457	SP18-245-001_Region_1_tv-6_th-24	cgan_5x
SP18-245-001	Region_1_tv-6_th-28	16.5773	0.686757	0.28976	SP18-245-001_Region_1_tv-6_th-28	cgan_5x
SP18-245-001	Region_1_tv-7_th-22	15.6735	0.515776	0.391217	SP18-245-001_Region_1_tv-7_th-22	cgan_5x
SP18-245-001	Region_1_tv-7_th-27	16.554	0.663169	0.307695	SP18-245-001_Region_1_tv-7_th-27	cgan_5x
SP18-245-001	Region_1_tv-7_th-28	15.1213	0.548554	0.357825	SP18-245-001_Region_1_tv-7_th-28	cgan_5x
SP18-29-001	Region_1_tv-11_th-11	21.1699	0.836765	0.18285	SP18-29-001_Region_1_tv-11_th-11	cgan_5x
SP18-29-001	Region_1_tv-11_th-12	16.6457	0.609719	0.313967	SP18-29-001_Region_1_tv-11_th-12	cgan_5x
SP18-29-001	Region_1_tv-11_th-13	15.8497	0.526207	0.361002	SP18-29-001_Region_1_tv-11_th-13	cgan_5x
SP18-29-001	Region_1_tv-12_th-10	26.9845	0.94936	0.13097	SP18-29-001_Region_1_tv-12_th-10	cgan_5x
SP18-29-001	Region_1_tv-12_th-13	15.5838	0.471975	0.372101	SP18-29-001_Region_1_tv-12_th-13	cgan_5x
SP18-29-001	Region_1_tv-13_th-11	14.7371	0.422936	0.412105	SP18-29-001_Region_1_tv-13_th-11	cgan_5x
SP18-29-001	Region_1_tv-17_th-15	15.4017	0.498722	0.379129	SP18-29-001_Region_1_tv-17_th-15	cgan_5x
SP18-29-001	Region_1_tv-20_th-22	20.9242	0.789568	0.216819	SP18-29-001_Region_1_tv-20_th-22	cgan_5x
SP18-29-001	Region_1_tv-3_th-2	19.8503	0.833363	0.172535	SP18-29-001_Region_1_tv-3_th-2	cgan_5x
SP18-29-001	Region_1_tv-6_th-7	20.1358	0.820898	0.181099	SP18-29-001_Region_1_tv-6_th-7	cgan_5x
SP18-29-001	Region_1_tv-7_th-5	19.7981	0.800868	0.186991	SP18-29-001_Region_1_tv-7_th-5	cgan_5x
SP18-29-001	Region_1_tv-7_th-6	15.6729	0.498333	0.360487	SP18-29-001_Region_1_tv-7_th-6	cgan_5x
SP18-3502-001	Region_1_tv-11_th-9	17.5739	0.728766	0.236111	SP18-3502-001_Region_1_tv-11_th-9	cgan_5x
SP18-3502-001	Region_1_tv-12_th-7	18.4988	0.730034	0.243226	SP18-3502-001_Region_1_tv-12_th-7	cgan_5x
SP18-3502-001	Region_1_tv-12_th-8	16.3298	0.605199	0.326674	SP18-3502-001_Region_1_tv-12_th-8	cgan_5x
SP18-3502-001	Region_1_tv-14_th-8	16.5266	0.559324	0.356218	SP18-3502-001_Region_1_tv-14_th-8	cgan_5x
SP18-3502-001	Region_1_tv-17_th-13	18.399	0.723359	0.268846	SP18-3502-001_Region_1_tv-17_th-13	cgan_5x
SP18-3502-001	Region_1_tv-20_th-19	18.6499	0.746803	0.241725	SP18-3502-001_Region_1_tv-20_th-19	cgan_5x
SP18-3502-001	Region_1_tv-21_th-19	17.0316	0.623689	0.32755	SP18-3502-001_Region_1_tv-21_th-19	cgan_5x
SP18-3502-001	Region_1_tv-22_th-19	16.6566	0.599955	0.340418	SP18-3502-001_Region_1_tv-22_th-19	cgan_5x
SP18-3502-001	Region_1_tv-2_th-10	14.1512	0.493179	0.410932	SP18-3502-001_Region_1_tv-2_th-10	cgan_5x
SP18-3502-001	Region_1_tv-2_th-11	16.5744	0.627765	0.342333	SP18-3502-001_Region_1_tv-2_th-11	cgan_5x
SP18-3502-001	Region_1_tv-2_th-9	15.4915	0.508693	0.394805	SP18-3502-001_Region_1_tv-2_th-9	cgan_5x
SP18-3502-001	Region_1_tv-3_th-7	15.9302	0.462619	0.388229	SP18-3502-001_Region_1_tv-3_th-7	cgan_5x
SP18-3529-001	Region_1_tv-12_th-14	18.1919	0.680295	0.280805	SP18-3529-001_Region_1_tv-12_th-14	cgan_5x
SP18-3529-001	Region_1_tv-12_th-15	18.494	0.644792	0.29503	SP18-3529-001_Region_1_tv-12_th-15	cgan_5x
SP18-3529-001	Region_1_tv-13_th-18	21.0275	0.827691	0.164237	SP18-3529-001_Region_1_tv-13_th-18	cgan_5x
SP18-3529-001	Region_1_tv-15_th-23	20.1155	0.805906	0.196224	SP18-3529-001_Region_1_tv-15_th-23	cgan_5x
SP18-3529-001	Region_1_tv-3_th-5	17.3344	0.590179	0.333817	SP18-3529-001_Region_1_tv-3_th-5	cgan_5x
SP18-3529-001	Region_1_tv-4_th-3	18.1794	0.664481	0.294551	SP18-3529-001_Region_1_tv-4_th-3	cgan_5x
SP18-3529-001	Region_1_tv-5_th-3	16.8134	0.590269	0.348376	SP18-3529-001_Region_1_tv-5_th-3	cgan_5x
SP18-3529-001	Region_1_tv-6_th-3	17.6836	0.677698	0.285468	SP18-3529-001_Region_1_tv-6_th-3	cgan_5x
SP18-3529-001	Region_1_tv-6_th-4	16.6658	0.595798	0.32059	SP18-3529-001_Region_1_tv-6_th-4	cgan_5x
SP18-3529-001	Region_1_tv-7_th-10	19.7142	0.792593	0.207726	SP18-3529-001_Region_1_tv-7_th-10	cgan_5x
SP18-3529-001	Region_1_tv-8_th-10	21.5596	0.838334	0.185173	SP18-3529-001_Region_1_tv-8_th-10	cgan_5x
SP18-3529-001	Region_1_tv-9_th-16	14.7564	0.52527	0.362293	SP18-3529-001_Region_1_tv-9_th-16	cgan_5x
SP18-3790-001	Region_1_tv-13_th-10	26.566	0.951858	0.14447	SP18-3790-001_Region_1_tv-13_th-10	cgan_5x
SP18-3790-001	Region_1_tv-16_th-14	18.5443	0.75826	0.224745	SP18-3790-001_Region_1_tv-16_th-14	cgan_5x
SP18-3790-001	Region_1_tv-16_th-15	18.8851	0.754104	0.238021	SP18-3790-001_Region_1_tv-16_th-15	cgan_5x
SP18-3790-001	Region_1_tv-17_th-13	16.994	0.592952	0.354131	SP18-3790-001_Region_1_tv-17_th-13	cgan_5x
SP18-3790-001	Region_1_tv-17_th-14	17.5209	0.667857	0.300352	SP18-3790-001_Region_1_tv-17_th-14	cgan_5x
SP18-3790-001	Region_1_tv-18_th-12	16.9821	0.695058	0.352647	SP18-3790-001_Region_1_tv-18_th-12	cgan_5x
SP18-3790-001	Region_1_tv-18_th-13	19.0162	0.602532	0.375977	SP18-3790-001_Region_1_tv-18_th-13	cgan_5x
SP18-3790-001	Region_1_tv-4_th-3	22.9365	0.887157	0.15597	SP18-3790-001_Region_1_tv-4_th-3	cgan_5x
SP18-3790-001	Region_1_tv-4_th-4	14.778	0.559592	0.350761	SP18-3790-001_Region_1_tv-4_th-4	cgan_5x
SP18-3790-001	Region_1_tv-5_th-2	17.0275	0.643257	0.291894	SP18-3790-001_Region_1_tv-5_th-2	cgan_5x
SP18-3790-001	Region_1_tv-5_th-3	15.1801	0.345882	0.440646	SP18-3790-001_Region_1_tv-5_th-3	cgan_5x
SP18-3790-001	Region_1_tv-5_th-4	15.266	0.549577	0.354429	SP18-3790-001_Region_1_tv-5_th-4	cgan_5x
SP18-3907-001	Region_1_tv-13_th-12	19.1483	0.799592	0.229475	SP18-3907-001_Region_1_tv-13_th-12	cgan_5x
SP18-3907-001	Region_1_tv-13_th-17	17.2125	0.685095	0.238211	SP18-3907-001_Region_1_tv-13_th-17	cgan_5x
SP18-3907-001	Region_1_tv-13_th-18	14.5309	0.397494	0.420123	SP18-3907-001_Region_1_tv-13_th-18	cgan_5x
SP18-3907-001	Region_1_tv-14_th-13	14.9717	0.42688	0.42629	SP18-3907-001_Region_1_tv-14_th-13	cgan_5x
SP18-3907-001	Region_1_tv-15_th-12	16.2771	0.487492	0.396678	SP18-3907-001_Region_1_tv-15_th-12	cgan_5x
SP18-3907-001	Region_1_tv-15_th-13	13.8297	0.251532	0.454923	SP18-3907-001_Region_1_tv-15_th-13	cgan_5x
SP18-3907-001	Region_1_tv-15_th-14	17.5831	0.558736	0.363134	SP18-3907-001_Region_1_tv-15_th-14	cgan_5x
SP18-3907-001	Region_1_tv-19_th-10	15.1265	0.458474	0.403967	SP18-3907-001_Region_1_tv-19_th-10	cgan_5x
SP18-3907-001	Region_1_tv-21_th-9	16.4273	0.577748	0.34548	SP18-3907-001_Region_1_tv-21_th-9	cgan_5x
SP18-3907-001	Region_1_tv-4_th-25	18.3079	0.759086	0.226334	SP18-3907-001_Region_1_tv-4_th-25	cgan_5x
SP18-3907-001	Region_1_tv-5_th-25	17.4398	0.686871	0.262734	SP18-3907-001_Region_1_tv-5_th-25	cgan_5x
SP18-3907-001	Region_1_tv-6_th-5	22.272	0.708324	0.307135	SP18-3907-001_Region_1_tv-6_th-5	cgan_5x
SP18-4368-001	Region_1_tv-13_th-10	14.679	0.554916	0.351715	SP18-4368-001_Region_1_tv-13_th-10	cgan_5x
SP18-4368-001	Region_1_tv-13_th-8	18.4271	0.774665	0.218249	SP18-4368-001_Region_1_tv-13_th-8	cgan_5x
SP18-4368-001	Region_1_tv-13_th-9	16.1755	0.534516	0.366386	SP18-4368-001_Region_1_tv-13_th-9	cgan_5x
SP18-4368-001	Region_1_tv-16_th-14	19.2327	0.744227	0.231347	SP18-4368-001_Region_1_tv-16_th-14	cgan_5x
SP18-4368-001	Region_1_tv-16_th-15	19.755	0.803017	0.190338	SP18-4368-001_Region_1_tv-16_th-15	cgan_5x
SP18-4368-001	Region_1_tv-19_th-18	15.6421	0.446886	0.389922	SP18-4368-001_Region_1_tv-19_th-18	cgan_5x
SP18-4368-001	Region_1_tv-20_th-17	16.8168	0.610685	0.328394	SP18-4368-001_Region_1_tv-20_th-17	cgan_5x
SP18-4368-001	Region_1_tv-21_th-16	18.0472	0.688726	0.28248	SP18-4368-001_Region_1_tv-21_th-16	cgan_5x
SP18-4368-001	Region_1_tv-21_th-17	18.4406	0.709962	0.278194	SP18-4368-001_Region_1_tv-21_th-17	cgan_5x
SP18-4368-001	Region_1_tv-21_th-18	15.5024	0.538102	0.354583	SP18-4368-001_Region_1_tv-21_th-18	cgan_5x
SP18-4368-001	Region_1_tv-5_th-3	15.9674	0.551447	0.332347	SP18-4368-001_Region_1_tv-5_th-3	cgan_5x
SP18-4368-001	Region_1_tv-9_th-5	15.6961	0.534679	0.359182	SP18-4368-001_Region_1_tv-9_th-5	cgan_5x
SP18-4411-001	Region_1_tv-12_th-13	16.8422	0.591587	0.338515	SP18-4411-001_Region_1_tv-12_th-13	cgan_5x
SP18-4411-001	Region_1_tv-13_th-12	15.3909	0.523997	0.368937	SP18-4411-001_Region_1_tv-13_th-12	cgan_5x
SP18-4411-001	Region_1_tv-13_th-13	16.9899	0.657416	0.299078	SP18-4411-001_Region_1_tv-13_th-13	cgan_5x
SP18-4411-001	Region_1_tv-19_th-16	16.608	0.601642	0.301925	SP18-4411-001_Region_1_tv-19_th-16	cgan_5x
SP18-4411-001	Region_1_tv-19_th-18	18.1691	0.692196	0.282497	SP18-4411-001_Region_1_tv-19_th-18	cgan_5x
SP18-4411-001	Region_1_tv-20_th-16	16.5131	0.572602	0.33242	SP18-4411-001_Region_1_tv-20_th-16	cgan_5x
SP18-4411-001	Region_1_tv-20_th-17	17.5224	0.654757	0.289145	SP18-4411-001_Region_1_tv-20_th-17	cgan_5x
SP18-4411-001	Region_1_tv-20_th-18	17.5927	0.651659	0.289269	SP18-4411-001_Region_1_tv-20_th-18	cgan_5x
SP18-4411-001	Region_1_tv-21_th-18	17.0554	0.642105	0.271615	SP18-4411-001_Region_1_tv-21_th-18	cgan_5x
SP18-4411-001	Region_1_tv-2_th-2	18.5293	0.768424	0.206145	SP18-4411-001_Region_1_tv-2_th-2	cgan_5x
SP18-4411-001	Region_1_tv-3_th-3	19.3958	0.804294	0.179554	SP18-4411-001_Region_1_tv-3_th-3	cgan_5x
SP18-4411-001	Region_1_tv-4_th-3	18.897	0.777562	0.209966	SP18-4411-001_Region_1_tv-4_th-3	cgan_5x
SP18-4971-001	Region_1_tv-10_th-10	14.7839	0.497581	0.396005	SP18-4971-001_Region_1_tv-10_th-10	cgan_5x
SP18-4971-001	Region_1_tv-10_th-8	15.3753	0.536814	0.380614	SP18-4971-001_Region_1_tv-10_th-8	cgan_5x
SP18-4971-001	Region_1_tv-2_th-3	17.9419	0.526226	0.392959	SP18-4971-001_Region_1_tv-2_th-3	cgan_5x
SP18-4971-001	Region_1_tv-3_th-5	14.7729	0.44789	0.402192	SP18-4971-001_Region_1_tv-3_th-5	cgan_5x
SP18-4971-001	Region_1_tv-3_th-6	16.747	0.627821	0.339447	SP18-4971-001_Region_1_tv-3_th-6	cgan_5x
SP18-4971-001	Region_1_tv-3_th-7	15.3602	0.526043	0.383865	SP18-4971-001_Region_1_tv-3_th-7	cgan_5x
SP18-4971-001	Region_1_tv-4_th-5	18.6847	0.719294	0.273966	SP18-4971-001_Region_1_tv-4_th-5	cgan_5x
SP18-4971-001	Region_1_tv-4_th-6	20.0707	0.798723	0.211295	SP18-4971-001_Region_1_tv-4_th-6	cgan_5x
SP18-4971-001	Region_1_tv-4_th-7	18.4127	0.712352	0.273996	SP18-4971-001_Region_1_tv-4_th-7	cgan_5x
SP18-4971-001	Region_1_tv-5_th-6	20.5639	0.800897	0.216631	SP18-4971-001_Region_1_tv-5_th-6	cgan_5x
SP18-4971-001	Region_1_tv-8_th-10	18.5803	0.688621	0.283833	SP18-4971-001_Region_1_tv-8_th-10	cgan_5x
SP18-4971-001	Region_1_tv-9_th-10	14.3432	0.454765	0.407674	SP18-4971-001_Region_1_tv-9_th-10	cgan_5x
SP18-5025-001	Region_1_tv-5_th-4	17.6323	0.640023	0.320017	SP18-5025-001_Region_1_tv-5_th-4	cgan_5x
SP18-5025-001	Region_1_tv-6_th-15	17.9803	0.675433	0.301135	SP18-5025-001_Region_1_tv-6_th-15	cgan_5x
SP18-5025-001	Region_1_tv-6_th-2	19.1044	0.787859	0.199936	SP18-5025-001_Region_1_tv-6_th-2	cgan_5x
SP18-5025-001	Region_1_tv-6_th-3	17.3969	0.643765	0.316756	SP18-5025-001_Region_1_tv-6_th-3	cgan_5x
SP18-5025-001	Region_1_tv-6_th-9	16.7626	0.554437	0.353015	SP18-5025-001_Region_1_tv-6_th-9	cgan_5x
SP18-5025-001	Region_1_tv-7_th-8	17.4882	0.633123	0.313466	SP18-5025-001_Region_1_tv-7_th-8	cgan_5x
SP18-5025-001	Region_1_tv-7_th-9	18.3633	0.697912	0.285234	SP18-5025-001_Region_1_tv-7_th-9	cgan_5x
SP18-5025-001	Region_1_tv-8_th-10	20.6712	0.829971	0.217196	SP18-5025-001_Region_1_tv-8_th-10	cgan_5x
SP18-5025-001	Region_1_tv-8_th-15	17.8648	0.648185	0.313875	SP18-5025-001_Region_1_tv-8_th-15	cgan_5x
SP18-5025-001	Region_1_tv-9_th-16	18.4508	0.678574	0.294654	SP18-5025-001_Region_1_tv-9_th-16	cgan_5x
SP18-5025-001	Region_1_tv-9_th-8	17.4903	0.594475	0.342522	SP18-5025-001_Region_1_tv-9_th-8	cgan_5x
SP18-5025-001	Region_1_tv-9_th-9	17.263	0.594632	0.33727	SP18-5025-001_Region_1_tv-9_th-9	cgan_5x
SP18-504-001	Region_1_tv-11_th-12	15.4327	0.453385	0.390055	SP18-504-001_Region_1_tv-11_th-12	cgan_5x
SP18-504-001	Region_1_tv-27_th-22	16.3655	0.543795	0.342937	SP18-504-001_Region_1_tv-27_th-22	cgan_5x
SP18-504-001	Region_1_tv-30_th-26	19.8214	0.77541	0.209672	SP18-504-001_Region_1_tv-30_th-26	cgan_5x
SP18-504-001	Region_1_tv-30_th-27	19.2063	0.735842	0.244072	SP18-504-001_Region_1_tv-30_th-27	cgan_5x
SP18-504-001	Region_1_tv-31_th-26	18.5059	0.721094	0.249984	SP18-504-001_Region_1_tv-31_th-26	cgan_5x
SP18-504-001	Region_1_tv-31_th-27	17.6547	0.680208	0.275608	SP18-504-001_Region_1_tv-31_th-27	cgan_5x
SP18-504-001	Region_1_tv-32_th-25	20.2011	0.801533	0.218612	SP18-504-001_Region_1_tv-32_th-25	cgan_5x
SP18-504-001	Region_1_tv-32_th-26	19.7314	0.758198	0.230838	SP18-504-001_Region_1_tv-32_th-26	cgan_5x
SP18-504-001	Region_1_tv-32_th-27	16.7729	0.666467	0.271833	SP18-504-001_Region_1_tv-32_th-27	cgan_5x
SP18-504-001	Region_1_tv-6_th-8	15.9644	0.567229	0.328694	SP18-504-001_Region_1_tv-6_th-8	cgan_5x
SP18-504-001	Region_1_tv-8_th-7	15.4218	0.503779	0.396459	SP18-504-001_Region_1_tv-8_th-7	cgan_5x
SP18-504-001	Region_1_tv-9_th-6	16.0198	0.54393	0.373492	SP18-504-001_Region_1_tv-9_th-6	cgan_5x
SP18-5453-001	Region_1_tv-10_th-7	14.3646	0.493956	0.405658	SP18-5453-001_Region_1_tv-10_th-7	cgan_5x
SP18-5453-001	Region_1_tv-11_th-8	18.8692	0.71839	0.26516	SP18-5453-001_Region_1_tv-11_th-8	cgan_5x
SP18-5453-001	Region_1_tv-12_th-18	16.6354	0.580055	0.351806	SP18-5453-001_Region_1_tv-12_th-18	cgan_5x
SP18-5453-001	Region_1_tv-16_th-6	16.3737	0.589748	0.334025	SP18-5453-001_Region_1_tv-16_th-6	cgan_5x
SP18-5453-001	Region_1_tv-17_th-12	14.4848	0.523958	0.397236	SP18-5453-001_Region_1_tv-17_th-12	cgan_5x
SP18-5453-001	Region_1_tv-17_th-13	16.7644	0.615353	0.345659	SP18-5453-001_Region_1_tv-17_th-13	cgan_5x
SP18-5453-001	Region_1_tv-17_th-14	17.1594	0.60993	0.329526	SP18-5453-001_Region_1_tv-17_th-14	cgan_5x
SP18-5453-001	Region_1_tv-17_th-3	14.6675	0.36304	0.43506	SP18-5453-001_Region_1_tv-17_th-3	cgan_5x
SP18-5453-001	Region_1_tv-17_th-4	15.5496	0.54692	0.364851	SP18-5453-001_Region_1_tv-17_th-4	cgan_5x
SP18-5453-001	Region_1_tv-17_th-5	16.9616	0.57945	0.3396	SP18-5453-001_Region_1_tv-17_th-5	cgan_5x
SP18-5453-001	Region_1_tv-17_th-6	13.015	0.30158	0.437018	SP18-5453-001_Region_1_tv-17_th-6	cgan_5x
SP18-5453-001	Region_1_tv-18_th-12	15.0083	0.526993	0.388065	SP18-5453-001_Region_1_tv-18_th-12	cgan_5x
SP18-995-001	Region_1_tv-10_th-5	18.7651	0.747086	0.250231	SP18-995-001_Region_1_tv-10_th-5	cgan_5x
SP18-995-001	Region_1_tv-13_th-12	20.0267	0.800355	0.221205	SP18-995-001_Region_1_tv-13_th-12	cgan_5x
SP18-995-001	Region_1_tv-3_th-3	20.9989	0.840572	0.164327	SP18-995-001_Region_1_tv-3_th-3	cgan_5x
SP18-995-001	Region_1_tv-6_th-6	19.5286	0.748898	0.247284	SP18-995-001_Region_1_tv-6_th-6	cgan_5x
SP18-995-001	Region_1_tv-6_th-7	18.4583	0.710861	0.277741	SP18-995-001_Region_1_tv-6_th-7	cgan_5x
SP18-995-001	Region_1_tv-7_th-7	17.3353	0.730078	0.26687	SP18-995-001_Region_1_tv-7_th-7	cgan_5x
SP18-995-001	Region_1_tv-8_th-6	18.1569	0.682746	0.289436	SP18-995-001_Region_1_tv-8_th-6	cgan_5x
SP18-995-001	Region_1_tv-8_th-7	19.5596	0.763898	0.237384	SP18-995-001_Region_1_tv-8_th-7	cgan_5x
SP18-995-001	Region_1_tv-8_th-8	17.7915	0.654039	0.313474	SP18-995-001_Region_1_tv-8_th-8	cgan_5x
SP18-995-001	Region_1_tv-9_th-12	17.974	0.679607	0.277558	SP18-995-001_Region_1_tv-9_th-12	cgan_5x
SP18-995-001	Region_1_tv-9_th-3	19.1606	0.772262	0.223321	SP18-995-001_Region_1_tv-9_th-3	cgan_5x
SP18-995-001	Region_1_tv-9_th-6	17.3237	0.646159	0.31125	SP18-995-001_Region_1_tv-9_th-6	cgan_5x
