# Supplementary material for: Pixel super-resolved virtual staining of label-free tissue using diffusion models
Source: Nat Commun. 2025 May 30;16:5016. doi: 10.1038/s41467-025-60387-z (PMC12125245; doi:10.1038/s41467-025-60387-z)
Supplement: Supplementary file 15 — Source Data [file 41467_2025_60387_MOESM15_ESM.xlsx]

## Sheet: Figure 3
Data for the inference time of different sampling strategy in Figure 3 (5 repeated test)
CGAN	Vanilla	Mean	Skip
10.944	1832.96	1831.95	1743.26
10.624	1833.66	1835.68	1742.34
10.112	1805.79	1782.5	1747.1
10.368	1782.18	1783.58	1696.29
10.24	1783.36	1785.25	1696.06
Data for the different posterior sampling strategy in Figure 3 (SSIM)
	FOV_1	FOV_2	FOV_3	FOV_4	FOV_5	FOV_6	FOV_7	FOV_8	FOV_9	FOV_10	FOV_11	FOV_12
vanilla	0.532306	0.570396	0.545037	0.802713	0.673262	0.654311	0.445072	0.675675	0.697515	0.540873	0.530895	0.542521
average_2	0.541502	0.580045	0.556418	0.809757	0.681813	0.662486	0.455174	0.684035	0.707624	0.55336	0.537316	0.555037
average_3	0.554155	0.592773	0.570201	0.818758	0.693068	0.672482	0.465131	0.696031	0.719525	0.566533	0.54837	0.567308
average_5	0.566884	0.60298	0.582837	0.82741	0.701725	0.681036	0.473863	0.708412	0.72997	0.578015	0.557436	0.579499
skip	0.535569	0.556867	0.546665	0.721283	0.620772	0.599214	0.441049	0.646274	0.656496	0.54723	0.507583	0.541952
mean	0.559593	0.593128	0.567001	0.829279	0.699917	0.683686	0.466549	0.703069	0.727404	0.570815	0.552762	0.570009
cgan	0.534517	0.585491	0.54768	0.820831	0.686005	0.671243	0.446886	0.688725	0.709965	0.538104	0.531525	0.551446
Data for the different posterior sampling strategy in Figure 3 (LPIPS)
	FOV_1	FOV_2	FOV_3	FOV_4	FOV_5	FOV_6	FOV_7	FOV_8	FOV_9	FOV_10	FOV_11	FOV_12
vanilla	0.363464	0.355495	0.343617	0.242658	0.297471	0.309225	0.390701	0.286943	0.28878	0.352217	0.349883	0.340538
average_2	0.356924	0.344505	0.335474	0.228644	0.284137	0.297959	0.382226	0.279437	0.280743	0.343441	0.342321	0.332422
average_3	0.349095	0.335226	0.327021	0.211249	0.271692	0.285525	0.375496	0.268893	0.270567	0.335557	0.334267	0.32359
average_5	0.342971	0.326991	0.317863	0.188542	0.254175	0.26857	0.371353	0.258468	0.261685	0.329458	0.32542	0.315121
skip	0.387105	0.380359	0.356302	0.325212	0.355955	0.36428	0.413482	0.333706	0.351804	0.364377	0.382294	0.355399
mean	0.353492	0.337794	0.330827	0.172398	0.261686	0.271176	0.380848	0.270188	0.273589	0.337548	0.330888	0.320497
cgan	0.366382	0.338975	0.348448	0.173987	0.266667	0.277254	0.389935	0.282481	0.278194	0.354572	0.337988	0.332338
