# Supplementary material for: Pixel super-resolved virtual staining of label-free tissue using diffusion models
Source: Nat Commun. 2025 May 30;16:5016. doi: 10.1038/s41467-025-60387-z (PMC12125245; doi:10.1038/s41467-025-60387-z)
Supplement: Supplementary file 16 — Source Data [file 41467_2025_60387_MOESM16_ESM.xlsx]

## Sheet: Figure 4
Data of CoV (in YCbCr) that calculated average CoV in Figure 4
Base	Target_Folder	FOV_Name	CV_Y	CV_Cb	CV_Cr	CV_Mean
mean_sampling	avg_1	Region_1_tv-13_th-9	0.0465754	0.0107727	0.0099477	0.0224319
mean_sampling	avg_1	Region_1_tv-14_th-8	0.0410269	0.00856213	0.00904195	0.0195437
mean_sampling	avg_1	Region_1_tv-14_th-9	0.0573304	0.011637	0.0111854	0.0267176
mean_sampling	avg_1	Region_1_tv-15_th-14	0.0242034	0.00628899	0.00560677	0.0120331
mean_sampling	avg_1	Region_1_tv-15_th-15	0.0374911	0.00780814	0.00744134	0.0175802
mean_sampling	avg_1	Region_1_tv-18_th-19	0.0357138	0.00998551	0.00781897	0.0178394
mean_sampling	avg_1	Region_1_tv-19_th-18	0.060809	0.0173627	0.0127622	0.0303113
mean_sampling	avg_1	Region_1_tv-21_th-16	0.0439133	0.0115672	0.00909102	0.0215238
mean_sampling	avg_1	Region_1_tv-21_th-17	0.0344655	0.00935116	0.00765286	0.0171565
mean_sampling	avg_1	Region_1_tv-21_th-18	0.0652968	0.0131732	0.0114252	0.0299651
mean_sampling	avg_1	Region_1_tv-4_th-3	0.0485704	0.00960855	0.0106687	0.0229492
mean_sampling	avg_1	Region_1_tv-5_th-3	0.0499231	0.0104966	0.0104025	0.0236074
mean_sampling	avg_2	Region_1_tv-13_th-9	0.028623	0.00689495	0.00644426	0.0139874
mean_sampling	avg_2	Region_1_tv-14_th-8	0.0271636	0.00570051	0.00607167	0.0129786
mean_sampling	avg_2	Region_1_tv-14_th-9	0.0358113	0.0073844	0.00721689	0.0168042
mean_sampling	avg_2	Region_1_tv-15_th-14	0.0155008	0.00428072	0.00371216	0.00783124
mean_sampling	avg_2	Region_1_tv-15_th-15	0.0232771	0.00503468	0.00484646	0.0110528
mean_sampling	avg_2	Region_1_tv-18_th-19	0.0225285	0.00625073	0.00508396	0.0112877
mean_sampling	avg_2	Region_1_tv-19_th-18	0.0380875	0.0111552	0.00816391	0.0191355
mean_sampling	avg_2	Region_1_tv-21_th-16	0.027798	0.00751578	0.00590995	0.0137413
mean_sampling	avg_2	Region_1_tv-21_th-17	0.0218276	0.00609335	0.00502209	0.010981
mean_sampling	avg_2	Region_1_tv-21_th-18	0.040677	0.00836514	0.00733644	0.0187929
mean_sampling	avg_2	Region_1_tv-4_th-3	0.0310334	0.00622818	0.0069579	0.0147398
mean_sampling	avg_2	Region_1_tv-5_th-3	0.0311241	0.00680177	0.00671775	0.0148812
mean_sampling	avg_3	Region_1_tv-13_th-9	0.0231199	0.00564902	0.00530066	0.0113565
mean_sampling	avg_3	Region_1_tv-14_th-8	0.0205531	0.00459848	0.00481164	0.00998776
mean_sampling	avg_3	Region_1_tv-14_th-9	0.0287821	0.00611006	0.00592606	0.0136061
mean_sampling	avg_3	Region_1_tv-15_th-14	0.0123742	0.00362557	0.00272842	0.00624272
mean_sampling	avg_3	Region_1_tv-15_th-15	0.0182861	0.004112	0.00373166	0.00870991
mean_sampling	avg_3	Region_1_tv-18_th-19	0.0183034	0.00519126	0.00401751	0.00917072
mean_sampling	avg_3	Region_1_tv-19_th-18	0.0306404	0.0090831	0.00673026	0.0154846
mean_sampling	avg_3	Region_1_tv-21_th-16	0.0220558	0.0060173	0.00483992	0.010971
mean_sampling	avg_3	Region_1_tv-21_th-17	0.0175868	0.00495521	0.00405101	0.00886434
mean_sampling	avg_3	Region_1_tv-21_th-18	0.0324673	0.006831	0.00604293	0.0151137
mean_sampling	avg_3	Region_1_tv-4_th-3	0.0240783	0.00500335	0.00556408	0.0115486
mean_sampling	avg_3	Region_1_tv-5_th-3	0.024773	0.00555161	0.0055481	0.0119576
mean_sampling	avg_4	Region_1_tv-13_th-9	0.0186494	0.00476233	0.004439	0.00928358
mean_sampling	avg_4	Region_1_tv-14_th-8	0.0168553	0.00382378	0.00405411	0.00824438
mean_sampling	avg_4	Region_1_tv-14_th-9	0.0229374	0.00502085	0.00489887	0.0109524
mean_sampling	avg_4	Region_1_tv-15_th-14	0.0098623	0.00317033	0.00269513	0.00524259
mean_sampling	avg_4	Region_1_tv-15_th-15	0.0153312	0.00344641	0.00330792	0.00736185
mean_sampling	avg_4	Region_1_tv-18_th-19	0.0146413	0.00425569	0.0034666	0.00745454
mean_sampling	avg_4	Region_1_tv-19_th-18	0.0248835	0.00745247	0.0055438	0.0126266
mean_sampling	avg_4	Region_1_tv-21_th-16	0.0178523	0.00494382	0.00402407	0.00894005
mean_sampling	avg_4	Region_1_tv-21_th-17	0.0141002	0.0040673	0.00344402	0.00720385
mean_sampling	avg_4	Region_1_tv-21_th-18	0.0263468	0.00569268	0.00501212	0.0123505
mean_sampling	avg_4	Region_1_tv-4_th-3	0.0202856	0.00423786	0.00473136	0.00975161
mean_sampling	avg_4	Region_1_tv-5_th-3	0.020634	0.00465415	0.0046477	0.00997862
mean_sampling	avg_5	Region_1_tv-13_th-9	0.0187098	0.00467062	0.00441415	0.00926487
mean_sampling	avg_5	Region_1_tv-14_th-8	0.0170746	0.00381676	0.00407657	0.00832264
mean_sampling	avg_5	Region_1_tv-14_th-9	0.0225972	0.00491294	0.00480361	0.0107712
mean_sampling	avg_5	Region_1_tv-15_th-14	0.00975942	0.0027948	0.00249805	0.00501742
mean_sampling	avg_5	Region_1_tv-15_th-15	0.0145041	0.00330079	0.00309331	0.00696606
mean_sampling	avg_5	Region_1_tv-18_th-19	0.0144092	0.00412837	0.00348319	0.00734026
mean_sampling	avg_5	Region_1_tv-19_th-18	0.0241292	0.00723305	0.00542351	0.0122619
mean_sampling	avg_5	Region_1_tv-21_th-16	0.017456	0.0048862	0.00392549	0.00875591
mean_sampling	avg_5	Region_1_tv-21_th-17	0.013874	0.00409655	0.00344699	0.00713919
mean_sampling	avg_5	Region_1_tv-21_th-18	0.0259451	0.00549798	0.00491273	0.0121186
mean_sampling	avg_5	Region_1_tv-4_th-3	0.0198448	0.00416487	0.00465107	0.00955358
mean_sampling	avg_5	Region_1_tv-5_th-3	0.0200915	0.00454112	0.00456406	0.00973224
vanilla_sampling	avg_1	Region_1_tv-13_th-9	0.0520588	0.0155853	0.0164706	0.0280382
vanilla_sampling	avg_1	Region_1_tv-14_th-8	0.0479107	0.0137274	0.0151549	0.0255977
vanilla_sampling	avg_1	Region_1_tv-14_th-9	0.0638041	0.0168439	0.0176782	0.0327754
vanilla_sampling	avg_1	Region_1_tv-15_th-14	0.0286418	0.0105004	0.00984795	0.01633
vanilla_sampling	avg_1	Region_1_tv-15_th-15	0.0443226	0.0127903	0.0125429	0.0232186
vanilla_sampling	avg_1	Region_1_tv-18_th-19	0.0413691	0.0149262	0.0131038	0.023133
vanilla_sampling	avg_1	Region_1_tv-19_th-18	0.0654614	0.0218735	0.0193341	0.0355563
vanilla_sampling	avg_1	Region_1_tv-21_th-16	0.0518705	0.0167903	0.0152679	0.0279762
vanilla_sampling	avg_1	Region_1_tv-21_th-17	0.0413619	0.0145505	0.0132423	0.0230515
vanilla_sampling	avg_1	Region_1_tv-21_th-18	0.0731659	0.0182244	0.0179375	0.0364426
vanilla_sampling	avg_1	Region_1_tv-4_th-3	0.0556778	0.0148053	0.0166169	0.0290333
vanilla_sampling	avg_1	Region_1_tv-5_th-3	0.0567426	0.0157864	0.0167725	0.0297672
vanilla_sampling	avg_2	Region_1_tv-13_th-9	0.0369216	0.0109942	0.0115809	0.0198322
vanilla_sampling	avg_2	Region_1_tv-14_th-8	0.0335862	0.00962276	0.0106043	0.0179378
vanilla_sampling	avg_2	Region_1_tv-14_th-9	0.0434695	0.0117002	0.0123277	0.0224991
vanilla_sampling	avg_2	Region_1_tv-15_th-14	0.0195646	0.00754544	0.00680393	0.0113047
vanilla_sampling	avg_2	Region_1_tv-15_th-15	0.0298947	0.00896865	0.00866047	0.0158413
vanilla_sampling	avg_2	Region_1_tv-18_th-19	0.029212	0.0103459	0.00923053	0.0162628
vanilla_sampling	avg_2	Region_1_tv-19_th-18	0.0453965	0.0152491	0.0134611	0.0247023
vanilla_sampling	avg_2	Region_1_tv-21_th-16	0.0357354	0.0116775	0.0106389	0.0193506
vanilla_sampling	avg_2	Region_1_tv-21_th-17	0.029165	0.0101977	0.00928785	0.0162168
vanilla_sampling	avg_2	Region_1_tv-21_th-18	0.0511067	0.0126477	0.0125672	0.0254405
vanilla_sampling	avg_2	Region_1_tv-4_th-3	0.0388637	0.0103856	0.0115954	0.0202816
vanilla_sampling	avg_2	Region_1_tv-5_th-3	0.0388821	0.0110552	0.0116576	0.0205316
vanilla_sampling	avg_3	Region_1_tv-13_th-9	0.0286433	0.00873066	0.00908011	0.0154847
vanilla_sampling	avg_3	Region_1_tv-14_th-8	0.0259392	0.0076257	0.00835835	0.0139744
vanilla_sampling	avg_3	Region_1_tv-14_th-9	0.0343583	0.00936944	0.00976025	0.0178293
vanilla_sampling	avg_3	Region_1_tv-15_th-14	0.0151708	0.006019	0.0052115	0.00880043
vanilla_sampling	avg_3	Region_1_tv-15_th-15	0.0236714	0.00717941	0.00681137	0.0125541
vanilla_sampling	avg_3	Region_1_tv-18_th-19	0.0226854	0.00812192	0.00725119	0.0126862
vanilla_sampling	avg_3	Region_1_tv-19_th-18	0.0365549	0.012151	0.0107413	0.0198157
vanilla_sampling	avg_3	Region_1_tv-21_th-16	0.0280205	0.00928527	0.00842447	0.0152434
vanilla_sampling	avg_3	Region_1_tv-21_th-17	0.0225104	0.00802976	0.00731221	0.0126175
vanilla_sampling	avg_3	Region_1_tv-21_th-18	0.0401452	0.0100708	0.00993152	0.0200492
vanilla_sampling	avg_3	Region_1_tv-4_th-3	0.0307762	0.00823654	0.00914946	0.0160541
vanilla_sampling	avg_3	Region_1_tv-5_th-3	0.0304573	0.00878356	0.00922455	0.0161551
vanilla_sampling	avg_4	Region_1_tv-13_th-9	0.0283148	0.00861793	0.00903017	0.015321
vanilla_sampling	avg_4	Region_1_tv-14_th-8	0.0253517	0.00759148	0.00821493	0.0137194
vanilla_sampling	avg_4	Region_1_tv-14_th-9	0.0339737	0.00920426	0.00963944	0.0176058
vanilla_sampling	avg_4	Region_1_tv-15_th-14	0.01536	0.00605382	0.00532076	0.00891151
vanilla_sampling	avg_4	Region_1_tv-15_th-15	0.0234453	0.00712903	0.00679294	0.0124557
vanilla_sampling	avg_4	Region_1_tv-18_th-19	0.0223255	0.00818863	0.00721487	0.0125763
vanilla_sampling	avg_4	Region_1_tv-19_th-18	0.0353312	0.0119409	0.0105195	0.0192639
vanilla_sampling	avg_4	Region_1_tv-21_th-16	0.02774	0.00921067	0.00835337	0.0151013
vanilla_sampling	avg_4	Region_1_tv-21_th-17	0.0222953	0.00798942	0.00727312	0.0125193
vanilla_sampling	avg_4	Region_1_tv-21_th-18	0.0398249	0.00997738	0.00984342	0.0198819
vanilla_sampling	avg_4	Region_1_tv-4_th-3	0.029347	0.00808265	0.00899965	0.0154764
vanilla_sampling	avg_4	Region_1_tv-5_th-3	0.0306935	0.00872109	0.00921821	0.0162109
vanilla_sampling	avg_5	Region_1_tv-13_th-9	0.022696	0.00696902	0.00732849	0.0123312
vanilla_sampling	avg_5	Region_1_tv-14_th-8	0.0202494	0.00615214	0.00667511	0.0110255
vanilla_sampling	avg_5	Region_1_tv-14_th-9	0.0271322	0.00745144	0.00780738	0.0141303
vanilla_sampling	avg_5	Region_1_tv-15_th-14	0.0123066	0.00501448	0.00420003	0.00717372
vanilla_sampling	avg_5	Region_1_tv-15_th-15	0.0187551	0.00586956	0.00548693	0.0100372
vanilla_sampling	avg_5	Region_1_tv-18_th-19	0.0181154	0.00661733	0.00582758	0.0101868
vanilla_sampling	avg_5	Region_1_tv-19_th-18	0.0285354	0.00967836	0.00854188	0.0155852
vanilla_sampling	avg_5	Region_1_tv-21_th-16	0.0227874	0.00748003	0.00681244	0.01236
vanilla_sampling	avg_5	Region_1_tv-21_th-17	0.0178218	0.006472	0.00586105	0.0100516
vanilla_sampling	avg_5	Region_1_tv-21_th-18	0.0317115	0.00803726	0.00793622	0.015895
vanilla_sampling	avg_5	Region_1_tv-4_th-3	0.0240583	0.00661461	0.00729228	0.0126551
vanilla_sampling	avg_5	Region_1_tv-5_th-3	0.0244984	0.00706798	0.00744612	0.0130042
