# Supplementary material for: Pixel super-resolved virtual staining of label-free tissue using diffusion models
Source: Nat Commun. 2025 May 30;16:5016. doi: 10.1038/s41467-025-60387-z (PMC12125245; doi:10.1038/s41467-025-60387-z)
Supplement: Supplementary file 17 — Source Data [file 41467_2025_60387_MOESM17_ESM.xlsx]

## Sheet: Figure 5
Data of metrics calcuated for heart dataset in Figure 5 (each row stand for a FOV result with a model)
PSNR	SSIM	LPIPS	Model
20.3532	0.669866	0.287198	diffusion_1x_heart
21.3382	0.784346	0.283833	diffusion_1x_heart
20.2198	0.613484	0.309683	diffusion_1x_heart
18.3566	0.62151	0.324912	diffusion_1x_heart
20.1181	0.654433	0.27861	diffusion_1x_heart
19.0504	0.528154	0.338293	diffusion_1x_heart
18.9289	0.527804	0.306465	diffusion_1x_heart
18.0785	0.597147	0.27583	diffusion_1x_heart
29.6648	0.980923	0.136572	diffusion_1x_heart
21.5436	0.757273	0.240449	diffusion_1x_heart
21.6941	0.64936	0.294086	diffusion_1x_heart
17.8936	0.548729	0.360364	diffusion_1x_heart
20.3889	0.572022	0.318298	diffusion_1x_heart
18.2812	0.522351	0.36638	diffusion_1x_heart
20.2806	0.573415	0.33935	diffusion_1x_heart
19.9676	0.604032	0.312136	diffusion_1x_heart
20.1672	0.634609	0.302169	diffusion_1x_heart
22.3305	0.729949	0.239016	diffusion_1x_heart
20.9013	0.602183	0.309525	diffusion_1x_heart
20.5444	0.657132	0.281293	diffusion_1x_heart
20.6792	0.649526	0.272099	diffusion_1x_heart
21.2061	0.680546	0.263416	diffusion_1x_heart
19.968	0.61444	0.298194	diffusion_1x_heart
18.6855	0.553592	0.318857	diffusion_1x_heart
19.8546	0.598647	0.287255	diffusion_1x_heart
20.3777	0.634971	0.282481	diffusion_1x_heart
22.4443	0.693808	0.269429	diffusion_1x_heart
22.1464	0.727642	0.250598	diffusion_1x_heart
22.2385	0.71158	0.271686	diffusion_1x_heart
23.3171	0.732998	0.239245	diffusion_1x_heart
23.8666	0.812786	0.216697	diffusion_1x_heart
22.2372	0.612711	0.298186	diffusion_1x_heart
22.7008	0.744816	0.242048	diffusion_1x_heart
21.4225	0.662721	0.282993	diffusion_1x_heart
23.4241	0.692329	0.263335	diffusion_1x_heart
16.9897	0.57385	0.349541	diffusion_1x_heart
22.7146	0.708908	0.254796	diffusion_1x_heart
20.695	0.644821	0.285794	diffusion_1x_heart
25.0695	0.90608	0.174886	diffusion_1x_heart
21.0378	0.549902	0.316531	diffusion_1x_heart
21.5165	0.773153	0.244833	diffusion_1x_heart
21.6348	0.72373	0.235749	diffusion_1x_heart
19.8189	0.603975	0.27584	diffusion_1x_heart
21.4558	0.689095	0.244431	diffusion_1x_heart
20.8131	0.617112	0.286245	diffusion_1x_heart
22.1067	0.841935	0.170078	diffusion_1x_heart
20.244	0.638272	0.215488	diffusion_1x_heart
19.3372	0.562082	0.330388	diffusion_1x_heart
22.8773	0.812423	0.203156	diffusion_1x_heart
18.8795	0.588017	0.292249	diffusion_1x_heart
20.0953	0.621431	0.314311	diffusion_1x_heart
19.0097	0.573043	0.310507	diffusion_1x_heart
19.051	0.484089	0.345948	diffusion_1x_heart
22.9412	0.667989	0.261695	diffusion_1x_heart
20.4036	0.566069	0.343954	diffusion_1x_heart
22.0314	0.623835	0.298966	diffusion_1x_heart
21.4558	0.54917	0.326521	diffusion_1x_heart
21.3626	0.768002	0.211945	diffusion_1x_heart
20.1908	0.589441	0.301514	diffusion_1x_heart
22.4833	0.721857	0.268771	diffusion_1x_heart
21.8146	0.645618	0.258765	diffusion_1x_heart
21.4531	0.717291	0.280693	diffusion_1x_heart
22.9723	0.77381	0.208582	diffusion_1x_heart
23.8509	0.765435	0.217897	diffusion_1x_heart
23.6801	0.825088	0.187936	diffusion_1x_heart
22.6758	0.751808	0.22724	diffusion_1x_heart
21.5707	0.652103	0.270939	diffusion_1x_heart
18.3623	0.664389	0.321759	diffusion_1x_heart
22.6367	0.687741	0.268349	diffusion_1x_heart
20.1747	0.508884	0.351144	diffusion_1x_heart
19.4089	0.653539	0.277028	diffusion_1x_heart
23.1261	0.768433	0.234861	diffusion_1x_heart
22.1062	0.66346	0.291779	diffusion_1x_heart
23.8063	0.780575	0.224398	diffusion_1x_heart
22.5633	0.717234	0.265984	diffusion_1x_heart
23.5472	0.766156	0.249847	diffusion_1x_heart
20.8821	0.705469	0.247209	diffusion_1x_heart
23.4536	0.764576	0.215755	diffusion_1x_heart
23.6575	0.80067	0.205716	diffusion_1x_heart
21.365	0.796563	0.211069	diffusion_1x_heart
17.0066	0.707517	0.311379	diffusion_1x_heart
22.2377	0.872412	0.203048	diffusion_1x_heart
24.3813	0.856188	0.178032	diffusion_1x_heart
23.525	0.762199	0.240625	diffusion_1x_heart
22.8316	0.722397	0.257588	diffusion_1x_heart
22.8791	0.756453	0.227404	diffusion_1x_heart
22.3221	0.773159	0.228775	diffusion_1x_heart
22.9051	0.798452	0.221754	diffusion_1x_heart
21.204	0.715723	0.240642	diffusion_1x_heart
20.0868	0.599834	0.336821	diffusion_1x_heart
21.2091	0.607364	0.304645	diffusion_1x_heart
21.0979	0.594824	0.337142	diffusion_1x_heart
20.7355	0.542067	0.347944	diffusion_1x_heart
21.6987	0.646954	0.304817	diffusion_1x_heart
23.0198	0.792405	0.227651	diffusion_1x_heart
22.647	0.763355	0.238814	diffusion_1x_heart
22.3527	0.771498	0.210629	diffusion_1x_heart
22.8826	0.790511	0.2309	diffusion_1x_heart
22.7926	0.811837	0.212624	diffusion_1x_heart
22.5293	0.748299	0.245054	diffusion_1x_heart
22.9505	0.765285	0.213186	diffusion_1x_heart
21.8198	0.656305	0.310964	diffusion_1x_heart
20.2996	0.715382	0.262705	diffusion_1x_heart
19.062	0.497917	0.382554	diffusion_1x_heart
19.2783	0.615433	0.314601	diffusion_1x_heart
18.6222	0.381438	0.455501	diffusion_1x_heart
21.4803	0.654559	0.285668	diffusion_1x_heart
22.5532	0.793999	0.21063	diffusion_1x_heart
22.3622	0.703467	0.257629	diffusion_1x_heart
23.3828	0.747134	0.264693	diffusion_1x_heart
22.323	0.704399	0.262754	diffusion_1x_heart
21.6187	0.701279	0.24364	diffusion_1x_heart
23.109	0.802273	0.216187	diffusion_1x_heart
21.8894	0.689142	0.268722	diffusion_1x_heart
21.6997	0.759156	0.204605	diffusion_1x_heart
22.7449	0.736234	0.220734	diffusion_1x_heart
22.3302	0.65679	0.299068	diffusion_1x_heart
23.8341	0.768366	0.236469	diffusion_1x_heart
19.4593	0.723524	0.259189	diffusion_1x_heart
13.3433	0.521214	0.401627	diffusion_1x_heart
20.2032	0.711115	0.250586	diffusion_1x_heart
21.2088	0.737477	0.236095	diffusion_1x_heart
27.0746	0.934704	0.136647	diffusion_1x_heart
21.3066	0.738728	0.236339	diffusion_1x_heart
19.903	0.71036	0.242836	diffusion_1x_heart
19.8493	0.696497	0.233192	diffusion_1x_heart
20.8453	0.625059	0.326164	diffusion_1x_heart
20.204	0.710175	0.268777	diffusion_1x_heart
21.0508	0.67389	0.256813	diffusion_1x_heart
21.7625	0.723063	0.253824	diffusion_1x_heart
21.2454	0.701218	0.253064	diffusion_1x_heart
20.7245	0.677808	0.258799	diffusion_1x_heart
20.9433	0.740421	0.269674	diffusion_1x_heart
20.1823	0.669627	0.262442	diffusion_1x_heart
23.8214	0.858565	0.176689	diffusion_1x_heart
20.6026	0.722875	0.272215	diffusion_1x_heart
19.9807	0.530855	0.335828	diffusion_1x_heart
19.2707	0.414453	0.362246	diffusion_1x_heart
20.1525	0.71242	0.244514	diffusion_1x_heart
20.8083	0.650631	0.27135	diffusion_1x_heart
18.9322	0.479111	0.371789	diffusion_1x_heart
21.8945	0.804513	0.19917	diffusion_1x_heart
21.6109	0.737305	0.234469	diffusion_1x_heart
21.9203	0.712031	0.28284	diffusion_1x_heart
21.6214	0.691284	0.288259	diffusion_1x_heart
21.6776	0.708976	0.258343	diffusion_1x_heart
24.9707	0.840196	0.182227	diffusion_1x_heart
21.6988	0.699533	0.281967	diffusion_1x_heart
21.0406	0.686911	0.259576	diffusion_1x_heart
20.8195	0.639217	0.283293	diffusion_1x_heart
19.7566	0.586247	0.30028	diffusion_1x_heart
20.8548	0.676716	0.254147	diffusion_1x_heart
20.0702	0.652885	0.274759	diffusion_1x_heart
20.1644	0.576925	0.321199	diffusion_1x_heart
20.7738	0.639114	0.321399	diffusion_1x_heart
20.2737	0.669384	0.291931	diffusion_2x_heart
21.0664	0.777217	0.297208	diffusion_2x_heart
20.38	0.620229	0.311675	diffusion_2x_heart
18.4451	0.624525	0.327177	diffusion_2x_heart
20.2582	0.66066	0.280771	diffusion_2x_heart
19.0668	0.526517	0.341166	diffusion_2x_heart
19.2215	0.537962	0.306491	diffusion_2x_heart
18.1801	0.599714	0.284493	diffusion_2x_heart
30.1404	0.979931	0.142147	diffusion_2x_heart
21.3283	0.758486	0.245492	diffusion_2x_heart
21.5383	0.652561	0.294432	diffusion_2x_heart
17.8318	0.550828	0.364295	diffusion_2x_heart
20.4864	0.573231	0.322806	diffusion_2x_heart
18.2454	0.531179	0.380205	diffusion_2x_heart
20.1213	0.573582	0.346593	diffusion_2x_heart
20.4176	0.600875	0.316816	diffusion_2x_heart
19.9894	0.680869	0.307088	diffusion_2x_heart
22.5103	0.732853	0.250238	diffusion_2x_heart
20.6095	0.594811	0.321309	diffusion_2x_heart
20.8279	0.665181	0.283938	diffusion_2x_heart
20.9434	0.645366	0.27687	diffusion_2x_heart
21.3652	0.69015	0.264213	diffusion_2x_heart
20.1535	0.621673	0.297157	diffusion_2x_heart
18.5303	0.557227	0.320787	diffusion_2x_heart
19.8784	0.600744	0.285105	diffusion_2x_heart
20.8143	0.654612	0.283489	diffusion_2x_heart
22.5037	0.698902	0.270102	diffusion_2x_heart
22.2997	0.733894	0.249994	diffusion_2x_heart
22.1482	0.717026	0.275996	diffusion_2x_heart
23.3096	0.732345	0.24085	diffusion_2x_heart
24.1429	0.817046	0.21927	diffusion_2x_heart
22.297	0.619427	0.295724	diffusion_2x_heart
22.932	0.752127	0.235873	diffusion_2x_heart
21.6881	0.66136	0.290276	diffusion_2x_heart
23.6253	0.701861	0.263287	diffusion_2x_heart
17.0202	0.586661	0.353567	diffusion_2x_heart
23.1671	0.717262	0.256318	diffusion_2x_heart
20.9502	0.653597	0.284214	diffusion_2x_heart
25.4133	0.906228	0.178867	diffusion_2x_heart
21.4437	0.569375	0.318094	diffusion_2x_heart
19.7162	0.758798	0.267551	diffusion_2x_heart
21.7337	0.728136	0.23871	diffusion_2x_heart
20.028	0.614035	0.28086	diffusion_2x_heart
21.5457	0.70137	0.24606	diffusion_2x_heart
20.6926	0.609798	0.295482	diffusion_2x_heart
22.5344	0.845411	0.172701	diffusion_2x_heart
20.5923	0.653578	0.22316	diffusion_2x_heart
19.7257	0.572002	0.332435	diffusion_2x_heart
21.8995	0.80905	0.218883	diffusion_2x_heart
19.2882	0.601388	0.290764	diffusion_2x_heart
20.218	0.627043	0.316263	diffusion_2x_heart
19.3943	0.589805	0.312206	diffusion_2x_heart
19.9106	0.501343	0.342235	diffusion_2x_heart
22.9427	0.673697	0.269227	diffusion_2x_heart
20.3753	0.567493	0.349171	diffusion_2x_heart
22.521	0.618743	0.310259	diffusion_2x_heart
21.6586	0.5584	0.330119	diffusion_2x_heart
21.4134	0.770989	0.218641	diffusion_2x_heart
20.456	0.599997	0.306359	diffusion_2x_heart
22.6485	0.72898	0.265768	diffusion_2x_heart
21.8756	0.657568	0.25951	diffusion_2x_heart
21.4267	0.725618	0.278846	diffusion_2x_heart
23.0973	0.777156	0.21552	diffusion_2x_heart
23.8249	0.771607	0.222808	diffusion_2x_heart
24.144	0.830984	0.187766	diffusion_2x_heart
23.0539	0.76281	0.227769	diffusion_2x_heart
21.6547	0.659013	0.272052	diffusion_2x_heart
18.3345	0.667494	0.322528	diffusion_2x_heart
22.8402	0.697643	0.273343	diffusion_2x_heart
20.3117	0.51781	0.350664	diffusion_2x_heart
20.4302	0.670689	0.272848	diffusion_2x_heart
23.4096	0.775027	0.242177	diffusion_2x_heart
22.1408	0.668478	0.296616	diffusion_2x_heart
24.1846	0.790811	0.225313	diffusion_2x_heart
23.2238	0.724515	0.273369	diffusion_2x_heart
23.5142	0.768779	0.260628	diffusion_2x_heart
20.9289	0.70026	0.251668	diffusion_2x_heart
22.1715	0.754195	0.224061	diffusion_2x_heart
23.9082	0.793609	0.210729	diffusion_2x_heart
21.417	0.789547	0.217911	diffusion_2x_heart
17.241	0.706778	0.315355	diffusion_2x_heart
22.8274	0.872528	0.206762	diffusion_2x_heart
24.2354	0.858812	0.177517	diffusion_2x_heart
23.1961	0.767904	0.24659	diffusion_2x_heart
22.698	0.723863	0.265363	diffusion_2x_heart
22.8372	0.762594	0.229936	diffusion_2x_heart
22.6816	0.778299	0.239635	diffusion_2x_heart
22.9727	0.807521	0.224797	diffusion_2x_heart
21.625	0.726252	0.239698	diffusion_2x_heart
19.8591	0.598427	0.345812	diffusion_2x_heart
21.1719	0.598438	0.31209	diffusion_2x_heart
20.7805	0.589725	0.342412	diffusion_2x_heart
20.4781	0.526078	0.355763	diffusion_2x_heart
21.4935	0.649688	0.304857	diffusion_2x_heart
23.5981	0.798091	0.229122	diffusion_2x_heart
22.2361	0.761844	0.240457	diffusion_2x_heart
22.4985	0.780002	0.214828	diffusion_2x_heart
23.0173	0.795383	0.234057	diffusion_2x_heart
22.7783	0.814089	0.217797	diffusion_2x_heart
22.2309	0.751883	0.251788	diffusion_2x_heart
22.9073	0.781722	0.221361	diffusion_2x_heart
21.3406	0.658112	0.313421	diffusion_2x_heart
20.0075	0.723583	0.266549	diffusion_2x_heart
18.6645	0.508392	0.394036	diffusion_2x_heart
18.9936	0.623932	0.322817	diffusion_2x_heart
18.6129	0.380653	0.464207	diffusion_2x_heart
21.2414	0.6595	0.293162	diffusion_2x_heart
22.2984	0.779479	0.215853	diffusion_2x_heart
22.3782	0.702158	0.26452	diffusion_2x_heart
23.4954	0.750832	0.268413	diffusion_2x_heart
22.2347	0.706812	0.26571	diffusion_2x_heart
21.2067	0.678903	0.26206	diffusion_2x_heart
23.2117	0.789419	0.23499	diffusion_2x_heart
21.6878	0.682892	0.279232	diffusion_2x_heart
21.1853	0.755841	0.217666	diffusion_2x_heart
22.5153	0.731422	0.230424	diffusion_2x_heart
22.475	0.660817	0.304016	diffusion_2x_heart
24.2416	0.774596	0.236977	diffusion_2x_heart
19.7217	0.727313	0.263403	diffusion_2x_heart
13.3026	0.523621	0.400569	diffusion_2x_heart
21.078	0.72885	0.24247	diffusion_2x_heart
21.7959	0.755823	0.227295	diffusion_2x_heart
27.0895	0.93418	0.139976	diffusion_2x_heart
21.6019	0.751063	0.233307	diffusion_2x_heart
20.3825	0.727504	0.234906	diffusion_2x_heart
19.7094	0.71053	0.235063	diffusion_2x_heart
20.6572	0.621724	0.333315	diffusion_2x_heart
20.8635	0.726476	0.26311	diffusion_2x_heart
21.0807	0.66556	0.261361	diffusion_2x_heart
21.9197	0.739081	0.252944	diffusion_2x_heart
21.5307	0.711015	0.251006	diffusion_2x_heart
20.9209	0.684226	0.260693	diffusion_2x_heart
20.7043	0.741163	0.271751	diffusion_2x_heart
20.3205	0.671907	0.266883	diffusion_2x_heart
22.888	0.855566	0.183841	diffusion_2x_heart
20.3438	0.727333	0.279815	diffusion_2x_heart
19.817	0.531176	0.347534	diffusion_2x_heart
18.6474	0.421205	0.374504	diffusion_2x_heart
20.0908	0.707875	0.253569	diffusion_2x_heart
20.9544	0.647375	0.276152	diffusion_2x_heart
19.1819	0.467494	0.380906	diffusion_2x_heart
22.826	0.808366	0.206795	diffusion_2x_heart
21.5996	0.734946	0.24008	diffusion_2x_heart
22.2899	0.731761	0.272282	diffusion_2x_heart
21.9727	0.699666	0.282423	diffusion_2x_heart
21.5818	0.701873	0.26721	diffusion_2x_heart
24.3688	0.834552	0.189439	diffusion_2x_heart
22.1488	0.715898	0.280527	diffusion_2x_heart
21.0044	0.688652	0.263386	diffusion_2x_heart
20.9601	0.645599	0.285515	diffusion_2x_heart
19.726	0.592837	0.30144	diffusion_2x_heart
20.9779	0.670263	0.254793	diffusion_2x_heart
20.0633	0.645369	0.277991	diffusion_2x_heart
20.5385	0.568435	0.324483	diffusion_2x_heart
20.3558	0.634722	0.334276	diffusion_2x_heart
20.2276	0.661161	0.293599	diffusion_3x_heart
21.6418	0.786057	0.273972	diffusion_3x_heart
20.2011	0.610008	0.312935	diffusion_3x_heart
18.3689	0.619573	0.325004	diffusion_3x_heart
20.3238	0.655885	0.282584	diffusion_3x_heart
19.0289	0.524663	0.340063	diffusion_3x_heart
19.2689	0.533471	0.297455	diffusion_3x_heart
18.2326	0.597626	0.272909	diffusion_3x_heart
11.6832	0.863471	0.37755	diffusion_3x_heart
21.7358	0.759135	0.241996	diffusion_3x_heart
21.5705	0.642814	0.295904	diffusion_3x_heart
17.8717	0.543803	0.354334	diffusion_3x_heart
20.2097	0.56218	0.319752	diffusion_3x_heart
18.3163	0.519913	0.366587	diffusion_3x_heart
20.2271	0.559733	0.345959	diffusion_3x_heart
20.347	0.598781	0.315254	diffusion_3x_heart
20.0775	0.646756	0.300159	diffusion_3x_heart
22.5447	0.723153	0.251125	diffusion_3x_heart
20.9318	0.584341	0.31387	diffusion_3x_heart
20.9029	0.660219	0.276757	diffusion_3x_heart
20.8182	0.641481	0.273483	diffusion_3x_heart
21.327	0.679701	0.266047	diffusion_3x_heart
20.0594	0.615041	0.296895	diffusion_3x_heart
18.532	0.553053	0.314354	diffusion_3x_heart
19.928	0.600826	0.27993	diffusion_3x_heart
20.7798	0.645193	0.281612	diffusion_3x_heart
22.3629	0.690089	0.275878	diffusion_3x_heart
21.9276	0.722647	0.256323	diffusion_3x_heart
22.2686	0.713058	0.270425	diffusion_3x_heart
22.9037	0.726699	0.244972	diffusion_3x_heart
23.9873	0.820323	0.193227	diffusion_3x_heart
22.1232	0.613939	0.297705	diffusion_3x_heart
22.4608	0.745262	0.239168	diffusion_3x_heart
21.662	0.663766	0.285476	diffusion_3x_heart
23.3593	0.689151	0.268072	diffusion_3x_heart
16.7795	0.565881	0.352501	diffusion_3x_heart
22.7036	0.702658	0.259339	diffusion_3x_heart
20.7095	0.635723	0.289677	diffusion_3x_heart
25.7811	0.907779	0.164083	diffusion_3x_heart
21.2296	0.551918	0.32004	diffusion_3x_heart
20.5326	0.76623	0.24459	diffusion_3x_heart
21.3499	0.712354	0.243825	diffusion_3x_heart
19.8738	0.592878	0.279518	diffusion_3x_heart
21.4618	0.69588	0.245035	diffusion_3x_heart
20.6159	0.609472	0.289403	diffusion_3x_heart
22.3093	0.840617	0.168866	diffusion_3x_heart
20.3586	0.643646	0.211224	diffusion_3x_heart
19.3135	0.566735	0.334621	diffusion_3x_heart
23.1412	0.818573	0.197261	diffusion_3x_heart
18.8398	0.593524	0.297619	diffusion_3x_heart
20.0508	0.614193	0.318554	diffusion_3x_heart
19.2711	0.575438	0.314186	diffusion_3x_heart
19.2025	0.47707	0.345986	diffusion_3x_heart
22.8291	0.656746	0.269923	diffusion_3x_heart
20.2981	0.56633	0.34101	diffusion_3x_heart
21.6299	0.611959	0.306147	diffusion_3x_heart
21.1789	0.543962	0.329256	diffusion_3x_heart
21.2378	0.766117	0.212203	diffusion_3x_heart
20.15	0.590314	0.300324	diffusion_3x_heart
22.3546	0.717876	0.274294	diffusion_3x_heart
21.5471	0.626275	0.264865	diffusion_3x_heart
20.7626	0.709871	0.284963	diffusion_3x_heart
22.9051	0.763701	0.221363	diffusion_3x_heart
23.8558	0.753178	0.226906	diffusion_3x_heart
23.8835	0.818525	0.192025	diffusion_3x_heart
22.6437	0.750757	0.229236	diffusion_3x_heart
21.4647	0.643108	0.275076	diffusion_3x_heart
18.3437	0.667602	0.316734	diffusion_3x_heart
22.665	0.69185	0.272682	diffusion_3x_heart
20.2171	0.511514	0.346966	diffusion_3x_heart
19.6044	0.658514	0.277125	diffusion_3x_heart
23.3177	0.768286	0.240311	diffusion_3x_heart
22.1385	0.663751	0.293027	diffusion_3x_heart
24.0744	0.78199	0.228954	diffusion_3x_heart
22.8796	0.723712	0.268286	diffusion_3x_heart
23.3695	0.758485	0.263092	diffusion_3x_heart
21.067	0.702934	0.24944	diffusion_3x_heart
22.7347	0.757835	0.214851	diffusion_3x_heart
23.9171	0.7916	0.208039	diffusion_3x_heart
21.4873	0.792616	0.206943	diffusion_3x_heart
17.4912	0.707922	0.301351	diffusion_3x_heart
19.9206	0.865291	0.205854	diffusion_3x_heart
23.9624	0.851969	0.177528	diffusion_3x_heart
23.3421	0.762789	0.244154	diffusion_3x_heart
22.775	0.719319	0.25906	diffusion_3x_heart
22.5821	0.754042	0.22894	diffusion_3x_heart
22.4494	0.772733	0.230451	diffusion_3x_heart
23.2281	0.801899	0.225308	diffusion_3x_heart
21.5065	0.713957	0.249109	diffusion_3x_heart
20.2181	0.601041	0.329147	diffusion_3x_heart
21.209	0.608612	0.30829	diffusion_3x_heart
21.2079	0.59061	0.341488	diffusion_3x_heart
20.6244	0.531891	0.349638	diffusion_3x_heart
21.5932	0.643682	0.307181	diffusion_3x_heart
23.1533	0.791143	0.22552	diffusion_3x_heart
22.1293	0.755607	0.245068	diffusion_3x_heart
22.4486	0.772941	0.223279	diffusion_3x_heart
22.5957	0.785142	0.23813	diffusion_3x_heart
22.8156	0.805822	0.223421	diffusion_3x_heart
22.124	0.748563	0.259108	diffusion_3x_heart
22.7776	0.764205	0.231172	diffusion_3x_heart
21.4611	0.649563	0.315184	diffusion_3x_heart
20.1065	0.713018	0.269705	diffusion_3x_heart
19.1793	0.50291	0.376171	diffusion_3x_heart
19.2465	0.635962	0.309124	diffusion_3x_heart
18.8468	0.385917	0.450504	diffusion_3x_heart
21.3825	0.654707	0.290727	diffusion_3x_heart
22.1184	0.775476	0.209093	diffusion_3x_heart
22.0454	0.692459	0.260058	diffusion_3x_heart
23.2279	0.741977	0.268596	diffusion_3x_heart
22.0495	0.694889	0.26933	diffusion_3x_heart
21.3915	0.699593	0.237301	diffusion_3x_heart
22.9105	0.802574	0.216696	diffusion_3x_heart
21.888	0.69425	0.271438	diffusion_3x_heart
21.7413	0.752759	0.20399	diffusion_3x_heart
22.7912	0.735672	0.226031	diffusion_3x_heart
22.595	0.659701	0.297397	diffusion_3x_heart
24.0337	0.770151	0.236666	diffusion_3x_heart
19.5213	0.725689	0.254739	diffusion_3x_heart
13.2839	0.521359	0.399485	diffusion_3x_heart
20.8421	0.719505	0.250676	diffusion_3x_heart
21.7659	0.748535	0.231089	diffusion_3x_heart
27.5721	0.934388	0.124834	diffusion_3x_heart
21.3151	0.739684	0.235476	diffusion_3x_heart
20.6041	0.724046	0.237253	diffusion_3x_heart
19.8558	0.706122	0.231722	diffusion_3x_heart
20.8293	0.620634	0.326943	diffusion_3x_heart
20.8148	0.719081	0.266281	diffusion_3x_heart
21.203	0.659823	0.260743	diffusion_3x_heart
21.5557	0.729974	0.256983	diffusion_3x_heart
21.8585	0.710692	0.256577	diffusion_3x_heart
21.1168	0.680361	0.267171	diffusion_3x_heart
20.9169	0.736832	0.260845	diffusion_3x_heart
20.7996	0.686683	0.259242	diffusion_3x_heart
23.3341	0.857718	0.165192	diffusion_3x_heart
20.7497	0.724339	0.269205	diffusion_3x_heart
20.3518	0.52581	0.345778	diffusion_3x_heart
19.1819	0.413866	0.359575	diffusion_3x_heart
20.5572	0.71883	0.241073	diffusion_3x_heart
21.092	0.643238	0.277984	diffusion_3x_heart
19.2173	0.464627	0.379948	diffusion_3x_heart
22.3896	0.802956	0.199906	diffusion_3x_heart
21.5849	0.728666	0.24434	diffusion_3x_heart
22.1894	0.723402	0.272696	diffusion_3x_heart
22.0231	0.695425	0.287962	diffusion_3x_heart
21.6155	0.704326	0.261965	diffusion_3x_heart
25.0273	0.840095	0.17547	diffusion_3x_heart
22.2204	0.707986	0.282578	diffusion_3x_heart
21.035	0.683451	0.259916	diffusion_3x_heart
20.9479	0.637133	0.290327	diffusion_3x_heart
19.7083	0.584316	0.302567	diffusion_3x_heart
21.0531	0.669846	0.2637	diffusion_3x_heart
20.2212	0.645767	0.282062	diffusion_3x_heart
20.1868	0.565566	0.322593	diffusion_3x_heart
20.7236	0.631661	0.323075	diffusion_3x_heart
20.1843	0.638933	0.310115	diffusion_4x_heart
21.3111	0.773338	0.292386	diffusion_4x_heart
20.2105	0.597745	0.32485	diffusion_4x_heart
18.3759	0.597891	0.340107	diffusion_4x_heart
20.0661	0.629039	0.30408	diffusion_4x_heart
18.8518	0.509807	0.349232	diffusion_4x_heart
19.213	0.529384	0.30312	diffusion_4x_heart
18.0403	0.586954	0.289911	diffusion_4x_heart
10.7995	0.863633	0.383682	diffusion_4x_heart
21.2301	0.719419	0.272679	diffusion_4x_heart
21.2748	0.625966	0.310984	diffusion_4x_heart
17.7662	0.541546	0.365772	diffusion_4x_heart
20.0512	0.547849	0.328374	diffusion_4x_heart
18.1734	0.511344	0.380628	diffusion_4x_heart
19.9683	0.551316	0.35704	diffusion_4x_heart
20.3784	0.576331	0.325563	diffusion_4x_heart
20.8045	0.611998	0.335493	diffusion_4x_heart
22.344	0.685265	0.279736	diffusion_4x_heart
20.9179	0.576804	0.329849	diffusion_4x_heart
20.8452	0.643426	0.291426	diffusion_4x_heart
20.7904	0.630757	0.291318	diffusion_4x_heart
21.293	0.663242	0.286138	diffusion_4x_heart
20.079	0.604858	0.311031	diffusion_4x_heart
18.4749	0.548492	0.325532	diffusion_4x_heart
19.8218	0.574863	0.29879	diffusion_4x_heart
20.6986	0.613492	0.301822	diffusion_4x_heart
22.0873	0.6714	0.291224	diffusion_4x_heart
21.8062	0.694183	0.281882	diffusion_4x_heart
21.9846	0.692988	0.287026	diffusion_4x_heart
23.0044	0.721485	0.250627	diffusion_4x_heart
23.8759	0.818898	0.209859	diffusion_4x_heart
21.9236	0.614122	0.300234	diffusion_4x_heart
22.3614	0.741861	0.248693	diffusion_4x_heart
21.5026	0.641539	0.302805	diffusion_4x_heart
23.3201	0.67799	0.279149	diffusion_4x_heart
16.8767	0.561893	0.361668	diffusion_4x_heart
22.7026	0.686731	0.27304	diffusion_4x_heart
20.6418	0.628181	0.302551	diffusion_4x_heart
24.9831	0.901456	0.191299	diffusion_4x_heart
21.2296	0.54761	0.327783	diffusion_4x_heart
20.6441	0.76225	0.268398	diffusion_4x_heart
21.4784	0.694682	0.258062	diffusion_4x_heart
19.7803	0.575854	0.301013	diffusion_4x_heart
21.432	0.673983	0.262583	diffusion_4x_heart
20.4763	0.591661	0.300712	diffusion_4x_heart
22.8011	0.83851	0.175252	diffusion_4x_heart
20.3307	0.644468	0.226848	diffusion_4x_heart
19.5738	0.552715	0.334831	diffusion_4x_heart
21.599	0.807619	0.220116	diffusion_4x_heart
19.0744	0.570753	0.310134	diffusion_4x_heart
20.0717	0.586517	0.333762	diffusion_4x_heart
19.3538	0.556255	0.332267	diffusion_4x_heart
19.6659	0.477772	0.35539	diffusion_4x_heart
22.4374	0.617574	0.304286	diffusion_4x_heart
20.1005	0.557367	0.349893	diffusion_4x_heart
21.6638	0.574596	0.332474	diffusion_4x_heart
21.1556	0.53743	0.342505	diffusion_4x_heart
21.3736	0.766351	0.230152	diffusion_4x_heart
20.3458	0.595174	0.305352	diffusion_4x_heart
22.0318	0.692915	0.289699	diffusion_4x_heart
21.4073	0.62328	0.279385	diffusion_4x_heart
20.6482	0.696498	0.29744	diffusion_4x_heart
22.3509	0.729271	0.247143	diffusion_4x_heart
23.3031	0.728204	0.2508	diffusion_4x_heart
23.379	0.795327	0.21645	diffusion_4x_heart
22.6061	0.739424	0.244504	diffusion_4x_heart
21.3264	0.628087	0.288314	diffusion_4x_heart
18.2651	0.659781	0.325482	diffusion_4x_heart
22.4939	0.66666	0.294636	diffusion_4x_heart
20.195	0.507557	0.357631	diffusion_4x_heart
19.6443	0.63858	0.296689	diffusion_4x_heart
22.9682	0.732422	0.270785	diffusion_4x_heart
21.8453	0.638477	0.312522	diffusion_4x_heart
23.5224	0.74966	0.257715	diffusion_4x_heart
22.6015	0.688215	0.291636	diffusion_4x_heart
22.9236	0.714828	0.295626	diffusion_4x_heart
20.6732	0.677256	0.277924	diffusion_4x_heart
21.9787	0.745129	0.229526	diffusion_4x_heart
23.6135	0.780941	0.222654	diffusion_4x_heart
21.3965	0.78304	0.221545	diffusion_4x_heart
17.1677	0.687976	0.32072	diffusion_4x_heart
18.35	0.852441	0.228905	diffusion_4x_heart
23.8186	0.836097	0.201926	diffusion_4x_heart
23.0213	0.733322	0.265306	diffusion_4x_heart
22.7761	0.709226	0.269406	diffusion_4x_heart
22.6021	0.737477	0.242531	diffusion_4x_heart
22.4427	0.754088	0.25097	diffusion_4x_heart
22.7333	0.76075	0.258584	diffusion_4x_heart
20.9038	0.682227	0.273143	diffusion_4x_heart
20.0383	0.577866	0.352091	diffusion_4x_heart
20.9211	0.584555	0.320284	diffusion_4x_heart
20.7537	0.570025	0.352061	diffusion_4x_heart
20.4195	0.533997	0.35761	diffusion_4x_heart
21.0568	0.622021	0.321448	diffusion_4x_heart
22.9619	0.766226	0.246963	diffusion_4x_heart
22.1254	0.729119	0.264794	diffusion_4x_heart
21.7573	0.72606	0.256457	diffusion_4x_heart
22.5255	0.760189	0.257784	diffusion_4x_heart
22.3813	0.77772	0.245134	diffusion_4x_heart
21.7786	0.689406	0.285435	diffusion_4x_heart
21.8967	0.705058	0.273713	diffusion_4x_heart
21.3227	0.620871	0.328307	diffusion_4x_heart
20.5822	0.673404	0.298062	diffusion_4x_heart
19.5149	0.505686	0.380514	diffusion_4x_heart
19.2283	0.590372	0.343234	diffusion_4x_heart
18.9584	0.38488	0.445545	diffusion_4x_heart
21.0024	0.618666	0.312618	diffusion_4x_heart
21.8123	0.747245	0.226751	diffusion_4x_heart
22.198	0.682201	0.27305	diffusion_4x_heart
22.867	0.700541	0.296668	diffusion_4x_heart
21.8859	0.661252	0.30026	diffusion_4x_heart
21.3188	0.671268	0.263552	diffusion_4x_heart
22.3803	0.764936	0.247568	diffusion_4x_heart
21.3949	0.642594	0.299222	diffusion_4x_heart
21.0965	0.726937	0.235015	diffusion_4x_heart
22.2982	0.697675	0.261194	diffusion_4x_heart
22.0261	0.653094	0.306148	diffusion_4x_heart
23.4468	0.74267	0.257645	diffusion_4x_heart
19.5343	0.724698	0.2623	diffusion_4x_heart
13.2039	0.516078	0.408114	diffusion_4x_heart
20.8768	0.681804	0.273762	diffusion_4x_heart
21.7446	0.719938	0.25057	diffusion_4x_heart
26.9742	0.928371	0.147147	diffusion_4x_heart
21.3875	0.718286	0.254322	diffusion_4x_heart
20.4392	0.692175	0.265761	diffusion_4x_heart
19.7542	0.68588	0.252569	diffusion_4x_heart
20.499	0.5935	0.336721	diffusion_4x_heart
20.5403	0.676827	0.294649	diffusion_4x_heart
20.8242	0.624591	0.284053	diffusion_4x_heart
21.6053	0.695409	0.284767	diffusion_4x_heart
21.3213	0.67144	0.280525	diffusion_4x_heart
20.8217	0.644233	0.289365	diffusion_4x_heart
20.9385	0.729117	0.256979	diffusion_4x_heart
19.6749	0.621691	0.299269	diffusion_4x_heart
22.8493	0.84152	0.197641	diffusion_4x_heart
20.3371	0.679473	0.306448	diffusion_4x_heart
20.092	0.516264	0.35837	diffusion_4x_heart
18.8796	0.421293	0.372469	diffusion_4x_heart
20.1534	0.686476	0.264549	diffusion_4x_heart
20.6823	0.603469	0.298952	diffusion_4x_heart
19.5832	0.472905	0.381492	diffusion_4x_heart
22.3406	0.776634	0.232638	diffusion_4x_heart
21.2213	0.704835	0.270584	diffusion_4x_heart
21.5465	0.656742	0.326604	diffusion_4x_heart
21.5611	0.659405	0.311636	diffusion_4x_heart
21.3741	0.672539	0.274364	diffusion_4x_heart
24.6413	0.831938	0.191243	diffusion_4x_heart
21.7682	0.665158	0.314476	diffusion_4x_heart
20.5556	0.651281	0.284826	diffusion_4x_heart
20.6296	0.610491	0.312217	diffusion_4x_heart
19.5088	0.574548	0.315062	diffusion_4x_heart
20.445	0.634424	0.288448	diffusion_4x_heart
19.9232	0.61434	0.303209	diffusion_4x_heart
20.4521	0.536132	0.349892	diffusion_4x_heart
20.8206	0.605545	0.346802	diffusion_4x_heart
19.6244	0.592866	0.336424	diffusion_5x_heart
21.0297	0.763671	0.295507	diffusion_5x_heart
19.8307	0.569117	0.344186	diffusion_5x_heart
17.6529	0.556743	0.365408	diffusion_5x_heart
19.6642	0.584735	0.330765	diffusion_5x_heart
18.601	0.500442	0.364896	diffusion_5x_heart
18.7039	0.516309	0.313446	diffusion_5x_heart
17.2863	0.567407	0.305839	diffusion_5x_heart
12.7395	0.903245	0.327619	diffusion_5x_heart
20.4217	0.658624	0.308387	diffusion_5x_heart
20.9631	0.589492	0.326367	diffusion_5x_heart
17.4422	0.525577	0.380798	diffusion_5x_heart
19.4463	0.513959	0.350776	diffusion_5x_heart
17.5113	0.485691	0.403088	diffusion_5x_heart
19.0593	0.499617	0.393326	diffusion_5x_heart
20.165	0.525189	0.362723	diffusion_5x_heart
19.5917	0.558358	0.381964	diffusion_5x_heart
21.4328	0.621554	0.317469	diffusion_5x_heart
20.2569	0.544882	0.354378	diffusion_5x_heart
20.259	0.608876	0.315733	diffusion_5x_heart
20.3164	0.606702	0.307963	diffusion_5x_heart
20.7773	0.628674	0.308321	diffusion_5x_heart
19.8783	0.584834	0.32661	diffusion_5x_heart
18.3077	0.533629	0.338639	diffusion_5x_heart
19.4403	0.550514	0.322927	diffusion_5x_heart
19.9117	0.575606	0.333131	diffusion_5x_heart
21.6516	0.625999	0.311874	diffusion_5x_heart
21.0856	0.634613	0.326344	diffusion_5x_heart
21.3469	0.648188	0.314082	diffusion_5x_heart
22.43	0.679775	0.272942	diffusion_5x_heart
23.502	0.818367	0.20954	diffusion_5x_heart
21.7756	0.606465	0.310642	diffusion_5x_heart
22.0802	0.721426	0.265479	diffusion_5x_heart
21.0825	0.625541	0.314639	diffusion_5x_heart
22.9169	0.642494	0.300597	diffusion_5x_heart
16.9211	0.541783	0.379311	diffusion_5x_heart
22.172	0.645799	0.295203	diffusion_5x_heart
20.1774	0.592891	0.332975	diffusion_5x_heart
24.6694	0.898566	0.181017	diffusion_5x_heart
20.9426	0.531493	0.341441	diffusion_5x_heart
21.7494	0.772029	0.240375	diffusion_5x_heart
20.9797	0.655137	0.288076	diffusion_5x_heart
19.394	0.537707	0.329052	diffusion_5x_heart
20.6701	0.615195	0.294667	diffusion_5x_heart
20.1109	0.560763	0.324599	diffusion_5x_heart
22.2087	0.827972	0.183348	diffusion_5x_heart
19.8358	0.635128	0.243335	diffusion_5x_heart
19.1107	0.530517	0.357858	diffusion_5x_heart
23.0576	0.813514	0.209973	diffusion_5x_heart
18.5051	0.528309	0.339492	diffusion_5x_heart
19.4278	0.543334	0.365907	diffusion_5x_heart
18.8934	0.520763	0.358874	diffusion_5x_heart
19.3405	0.460349	0.381068	diffusion_5x_heart
21.7309	0.56413	0.346225	diffusion_5x_heart
20.2858	0.537243	0.367	diffusion_5x_heart
21.4982	0.536134	0.368902	diffusion_5x_heart
20.9212	0.508121	0.367316	diffusion_5x_heart
21.102	0.748484	0.24204	diffusion_5x_heart
20.3405	0.588474	0.315769	diffusion_5x_heart
21.9694	0.63532	0.321194	diffusion_5x_heart
21.4158	0.592344	0.30186	diffusion_5x_heart
21.1808	0.659422	0.325125	diffusion_5x_heart
22.0325	0.671909	0.281975	diffusion_5x_heart
22.8428	0.67704	0.28215	diffusion_5x_heart
22.7564	0.753266	0.247577	diffusion_5x_heart
21.9743	0.702316	0.270858	diffusion_5x_heart
21.1061	0.587485	0.314303	diffusion_5x_heart
18.2099	0.642407	0.336846	diffusion_5x_heart
21.7894	0.620379	0.327353	diffusion_5x_heart
20.0371	0.499217	0.37507	diffusion_5x_heart
19.2659	0.597414	0.32873	diffusion_5x_heart
22.1612	0.672213	0.310875	diffusion_5x_heart
21.3372	0.603932	0.340261	diffusion_5x_heart
22.8982	0.688785	0.304658	diffusion_5x_heart
22.0488	0.638441	0.330754	diffusion_5x_heart
21.9787	0.64215	0.33843	diffusion_5x_heart
20.3155	0.637948	0.314722	diffusion_5x_heart
22.0815	0.73055	0.243067	diffusion_5x_heart
22.808	0.747841	0.248836	diffusion_5x_heart
21.0718	0.764038	0.237042	diffusion_5x_heart
16.9758	0.663434	0.338946	diffusion_5x_heart
20.6849	0.853622	0.207417	diffusion_5x_heart
23.1056	0.796235	0.225772	diffusion_5x_heart
22.0566	0.671647	0.304974	diffusion_5x_heart
22.074	0.674835	0.289964	diffusion_5x_heart
21.7943	0.696001	0.268121	diffusion_5x_heart
21.7689	0.714134	0.26894	diffusion_5x_heart
21.5452	0.68454	0.306524	diffusion_5x_heart
20.3426	0.621232	0.311899	diffusion_5x_heart
19.7951	0.537348	0.388755	diffusion_5x_heart
20.8174	0.580278	0.33494	diffusion_5x_heart
20.1611	0.529824	0.372516	diffusion_5x_heart
20.412	0.523011	0.367774	diffusion_5x_heart
20.7909	0.577516	0.339711	diffusion_5x_heart
22.3319	0.721707	0.271737	diffusion_5x_heart
21.9058	0.670949	0.303374	diffusion_5x_heart
21.1985	0.677977	0.301751	diffusion_5x_heart
21.5277	0.700104	0.296209	diffusion_5x_heart
22.1955	0.722493	0.279396	diffusion_5x_heart
21.374	0.636149	0.325616	diffusion_5x_heart
21.4166	0.632588	0.325158	diffusion_5x_heart
21.2143	0.574574	0.361198	diffusion_5x_heart
19.117	0.588337	0.345826	diffusion_5x_heart
19.1109	0.500776	0.393504	diffusion_5x_heart
18.6233	0.530764	0.379079	diffusion_5x_heart
18.5744	0.381864	0.454546	diffusion_5x_heart
20.094	0.55854	0.347506	diffusion_5x_heart
21.0739	0.695615	0.255399	diffusion_5x_heart
22.1469	0.657206	0.290513	diffusion_5x_heart
22.1977	0.638602	0.332852	diffusion_5x_heart
21.0551	0.602006	0.346101	diffusion_5x_heart
20.9243	0.615698	0.311361	diffusion_5x_heart
21.919	0.675561	0.31239	diffusion_5x_heart
20.7643	0.602053	0.331193	diffusion_5x_heart
20.2187	0.697824	0.263262	diffusion_5x_heart
21.5334	0.643997	0.305001	diffusion_5x_heart
21.9493	0.633212	0.321629	diffusion_5x_heart
22.9825	0.690002	0.292455	diffusion_5x_heart
19.5745	0.721841	0.263684	diffusion_5x_heart
13.2195	0.497919	0.421151	diffusion_5x_heart
20.2831	0.628281	0.301554	diffusion_5x_heart
20.8595	0.669279	0.28144	diffusion_5x_heart
26.7392	0.925039	0.143394	diffusion_5x_heart
20.7189	0.678847	0.278636	diffusion_5x_heart
19.6994	0.633631	0.30521	diffusion_5x_heart
19.1826	0.648573	0.281774	diffusion_5x_heart
20.011	0.553979	0.359138	diffusion_5x_heart
20.0892	0.613233	0.330984	diffusion_5x_heart
20.3448	0.604595	0.311933	diffusion_5x_heart
20.8152	0.628097	0.320247	diffusion_5x_heart
20.7006	0.611492	0.316749	diffusion_5x_heart
20.1478	0.583888	0.321592	diffusion_5x_heart
20.3703	0.704209	0.266913	diffusion_5x_heart
19.6251	0.570182	0.330441	diffusion_5x_heart
22.5735	0.828787	0.20951	diffusion_5x_heart
19.9686	0.622843	0.333593	diffusion_5x_heart
19.8061	0.489848	0.374569	diffusion_5x_heart
18.4745	0.411075	0.387954	diffusion_5x_heart
19.7723	0.653379	0.282504	diffusion_5x_heart
20.2943	0.570624	0.32245	diffusion_5x_heart
19.1081	0.472746	0.393825	diffusion_5x_heart
21.2811	0.732566	0.25456	diffusion_5x_heart
20.4417	0.641367	0.311474	diffusion_5x_heart
20.9362	0.587623	0.370561	diffusion_5x_heart
20.9074	0.596511	0.350903	diffusion_5x_heart
20.5126	0.591407	0.3179	diffusion_5x_heart
24.3165	0.82506	0.192251	diffusion_5x_heart
20.9346	0.600254	0.347666	diffusion_5x_heart
20.2424	0.616827	0.302242	diffusion_5x_heart
20.2129	0.557475	0.343819	diffusion_5x_heart
19.428	0.545771	0.336171	diffusion_5x_heart
20.1117	0.58959	0.31816	diffusion_5x_heart
19.5233	0.572743	0.329186	diffusion_5x_heart
19.881	0.498487	0.381869	diffusion_5x_heart
19.9178	0.541106	0.380653	diffusion_5x_heart
