# Supplementary material for: Pixel super-resolved virtual staining of label-free tissue using diffusion models
Source: Nat Commun. 2025 May 30;16:5016. doi: 10.1038/s41467-025-60387-z (PMC12125245; doi:10.1038/s41467-025-60387-z)
Supplement: Supplementary file 18 — Source Data [file 41467_2025_60387_MOESM18_ESM.xlsx]

## Sheet: Figrue 6
Data for exit point optimization in Figure 6
Strategy	exit_Step	FOV	SSIM	LPIPS
Mean Strategy	10	0	0.604705	0.319254
Mean Strategy	10	1	0.645363	0.299722
Mean Strategy	10	2	0.620875	0.294599
Mean Strategy	10	3	0.848707	0.156997
Mean Strategy	10	4	0.725475	0.236221
Mean Strategy	10	5	0.678968	0.25919
Mean Strategy	10	6	0.475889	0.365238
Mean Strategy	10	7	0.729918	0.244075
Mean Strategy	10	8	0.755711	0.243444
Mean Strategy	10	9	0.618504	0.296152
Mean Strategy	10	10	0.574201	0.312465
Mean Strategy	10	11	0.613395	0.288231
Mean Strategy	20	0	0.60626	0.320183
Mean Strategy	20	1	0.648919	0.297245
Mean Strategy	20	2	0.624006	0.293702
Mean Strategy	20	3	0.849294	0.158334
Mean Strategy	20	4	0.727616	0.237195
Mean Strategy	20	5	0.679342	0.260794
Mean Strategy	20	6	0.476784	0.366042
Mean Strategy	20	7	0.731376	0.243986
Mean Strategy	20	8	0.757234	0.244894
Mean Strategy	20	9	0.620367	0.295478
Mean Strategy	20	10	0.576666	0.312379
Mean Strategy	20	11	0.616288	0.286931
Mean Strategy	30	0	0.607285	0.319554
Mean Strategy	30	1	0.649547	0.296902
Mean Strategy	30	2	0.624727	0.293532
Mean Strategy	30	3	0.849172	0.158282
Mean Strategy	30	4	0.728763	0.238536
Mean Strategy	30	5	0.680986	0.260067
Mean Strategy	30	6	0.477881	0.366145
Mean Strategy	30	7	0.732882	0.244299
Mean Strategy	30	8	0.758976	0.243502
Mean Strategy	30	9	0.622085	0.294097
Mean Strategy	30	10	0.577342	0.311519
Mean Strategy	30	11	0.616969	0.286181
Mean Strategy	50	0	0.610354	0.317252
Mean Strategy	50	1	0.648653	0.298464
Mean Strategy	50	2	0.626307	0.294292
Mean Strategy	50	3	0.849724	0.156328
Mean Strategy	50	4	0.730115	0.236442
Mean Strategy	50	5	0.681627	0.261621
Mean Strategy	50	6	0.479337	0.365817
Mean Strategy	50	7	0.734242	0.244191
Mean Strategy	50	8	0.760829	0.243649
Mean Strategy	50	9	0.622441	0.295248
Mean Strategy	50	10	0.577678	0.3103
Mean Strategy	50	11	0.619103	0.287132
Mean Strategy	70	0	0.610912	0.318072
Mean Strategy	70	1	0.650338	0.297203
Mean Strategy	70	2	0.627204	0.293933
Mean Strategy	70	3	0.85046	0.160521
Mean Strategy	70	4	0.730651	0.237867
Mean Strategy	70	5	0.684167	0.260252
Mean Strategy	70	6	0.481686	0.365527
Mean Strategy	70	7	0.734725	0.243121
Mean Strategy	70	8	0.761184	0.243307
Mean Strategy	70	9	0.62449	0.294762
Mean Strategy	70	10	0.57826	0.31174
Mean Strategy	70	11	0.619979	0.286104
Mean Strategy	100	0	0.611366	0.321391
Mean Strategy	100	1	0.650736	0.298221
Mean Strategy	100	2	0.629671	0.29277
Mean Strategy	100	3	0.852385	0.158636
Mean Strategy	100	4	0.731429	0.237964
Mean Strategy	100	5	0.684621	0.261727
Mean Strategy	100	6	0.48173	0.364784
Mean Strategy	100	7	0.736221	0.24283
Mean Strategy	100	8	0.762643	0.242748
Mean Strategy	100	9	0.625378	0.29513
Mean Strategy	100	10	0.576981	0.313319
Mean Strategy	100	11	0.620557	0.285475
Mean Strategy	200	0	0.615699	0.320454
Mean Strategy	200	1	0.649186	0.300706
Mean Strategy	200	2	0.63195	0.292606
Mean Strategy	200	3	0.852378	0.161307
Mean Strategy	200	4	0.732163	0.237531
Mean Strategy	200	5	0.681538	0.265192
Mean Strategy	200	6	0.48472	0.36425
Mean Strategy	200	7	0.735506	0.244427
Mean Strategy	200	8	0.761666	0.243176
Mean Strategy	200	9	0.624859	0.296366
Mean Strategy	200	10	0.581438	0.313835
Mean Strategy	200	11	0.623896	0.285096
Mean Strategy	300	0	0.615674	0.320909
Mean Strategy	300	1	0.650322	0.302681
Mean Strategy	300	2	0.631872	0.293649
Mean Strategy	300	3	0.852811	0.166481
Mean Strategy	300	4	0.733778	0.238321
Mean Strategy	300	5	0.684159	0.266013
Mean Strategy	300	6	0.483235	0.36571
Mean Strategy	300	7	0.737301	0.242667
Mean Strategy	300	8	0.762531	0.243472
Mean Strategy	300	9	0.624676	0.297132
Mean Strategy	300	10	0.577051	0.318173
Mean Strategy	300	11	0.622241	0.289067
Mean Strategy	500	0	0.614576	0.326446
Mean Strategy	500	1	0.651272	0.310294
Mean Strategy	500	2	0.632317	0.299489
Mean Strategy	500	3	0.849757	0.190417
Mean Strategy	500	4	0.729891	0.246682
Mean Strategy	500	5	0.680554	0.285053
Mean Strategy	500	6	0.483633	0.368192
Mean Strategy	500	7	0.736443	0.246272
Mean Strategy	500	8	0.76512	0.248043
Mean Strategy	500	9	0.62422	0.300783
Mean Strategy	500	10	0.577727	0.327092
Mean Strategy	500	11	0.62559	0.296754
Skip Strategy	10	0	0.60448	0.318087
Skip Strategy	10	1	0.641878	0.305741
Skip Strategy	10	2	0.621067	0.293426
Skip Strategy	10	3	0.832555	0.220817
Skip Strategy	10	4	0.716741	0.266912
Skip Strategy	10	5	0.668162	0.296725
Skip Strategy	10	6	0.474608	0.367424
Skip Strategy	10	7	0.724867	0.255527
Skip Strategy	10	8	0.748446	0.261956
Skip Strategy	10	9	0.617513	0.297944
Skip Strategy	10	10	0.569499	0.325632
Skip Strategy	10	11	0.611926	0.293109
Skip Strategy	20	0	0.602989	0.321268
Skip Strategy	20	1	0.640962	0.308707
Skip Strategy	20	2	0.621722	0.295533
Skip Strategy	20	3	0.819313	0.258545
Skip Strategy	20	4	0.709619	0.290632
Skip Strategy	20	5	0.658644	0.318407
Skip Strategy	20	6	0.472771	0.372006
Skip Strategy	20	7	0.719979	0.267357
Skip Strategy	20	8	0.74196	0.278269
Skip Strategy	20	9	0.616739	0.300577
Skip Strategy	20	10	0.566779	0.334953
Skip Strategy	20	11	0.611159	0.297064
Skip Strategy	30	0	0.602163	0.323089
Skip Strategy	30	1	0.638805	0.311027
Skip Strategy	30	2	0.620465	0.29686
Skip Strategy	30	3	0.809678	0.265068
Skip Strategy	30	4	0.704357	0.297011
Skip Strategy	30	5	0.65336	0.323297
Skip Strategy	30	6	0.47196	0.373641
Skip Strategy	30	7	0.716884	0.271617
Skip Strategy	30	8	0.738109	0.282907
Skip Strategy	30	9	0.616271	0.30114
Skip Strategy	30	10	0.564137	0.337151
Skip Strategy	30	11	0.609367	0.298176
Skip Strategy	50	0	0.602037	0.32226
Skip Strategy	50	1	0.633137	0.315158
Skip Strategy	50	2	0.618719	0.29914
Skip Strategy	50	3	0.794599	0.271728
Skip Strategy	50	4	0.695695	0.299971
Skip Strategy	50	5	0.643484	0.327924
Skip Strategy	50	6	0.470093	0.376079
Skip Strategy	50	7	0.711486	0.275036
Skip Strategy	50	8	0.730929	0.287006
Skip Strategy	50	9	0.613481	0.305392
Skip Strategy	50	10	0.558914	0.338153
Skip Strategy	50	11	0.607519	0.300214
Skip Strategy	70	0	0.600706	0.323731
Skip Strategy	70	1	0.631699	0.314507
Skip Strategy	70	2	0.617573	0.299982
Skip Strategy	70	3	0.784871	0.273067
Skip Strategy	70	4	0.690105	0.301413
Skip Strategy	70	5	0.63888	0.328381
Skip Strategy	70	6	0.470583	0.376507
Skip Strategy	70	7	0.707657	0.276321
Skip Strategy	70	8	0.725635	0.288671
Skip Strategy	70	9	0.613397	0.305608
Skip Strategy	70	10	0.555833	0.340647
Skip Strategy	70	11	0.606058	0.300207
Skip Strategy	100	0	0.6	0.325758
Skip Strategy	100	1	0.630674	0.315036
Skip Strategy	100	2	0.618483	0.299392
Skip Strategy	100	3	0.782084	0.271215
Skip Strategy	100	4	0.687214	0.301134
Skip Strategy	100	5	0.6356	0.328562
Skip Strategy	100	6	0.469189	0.3758
Skip Strategy	100	7	0.707059	0.275296
Skip Strategy	100	8	0.723937	0.287727
Skip Strategy	100	9	0.613075	0.305634
Skip Strategy	100	10	0.552485	0.340775
Skip Strategy	100	11	0.60495	0.299591
Skip Strategy	200	0	0.605165	0.321683
Skip Strategy	200	1	0.629927	0.313658
Skip Strategy	200	2	0.620814	0.295471
Skip Strategy	200	3	0.786447	0.264795
Skip Strategy	200	4	0.689589	0.296793
Skip Strategy	200	5	0.635476	0.326663
Skip Strategy	200	6	0.472264	0.372431
Skip Strategy	200	7	0.708977	0.271946
Skip Strategy	200	8	0.725209	0.281943
Skip Strategy	200	9	0.612751	0.303583
Skip Strategy	200	10	0.558449	0.335937
Skip Strategy	200	11	0.608952	0.295402
Skip Strategy	300	0	0.607471	0.316848
Skip Strategy	300	1	0.634068	0.309359
Skip Strategy	300	2	0.621711	0.29218
Skip Strategy	300	3	0.79714	0.255871
Skip Strategy	300	4	0.697638	0.288782
Skip Strategy	300	5	0.643851	0.321024
Skip Strategy	300	6	0.4726	0.371235
Skip Strategy	300	7	0.7145	0.265998
Skip Strategy	300	8	0.731655	0.276533
Skip Strategy	300	9	0.613978	0.302038
Skip Strategy	300	10	0.556324	0.335063
Skip Strategy	300	11	0.609461	0.293198
Skip Strategy	500	0	0.6072	0.316091
Skip Strategy	500	1	0.636708	0.309669
Skip Strategy	500	2	0.622172	0.292336
Skip Strategy	500	3	0.795263	0.258834
Skip Strategy	500	4	0.693487	0.292137
Skip Strategy	500	5	0.64268	0.321565
Skip Strategy	500	6	0.473494	0.371303
Skip Strategy	500	7	0.713753	0.267771
Skip Strategy	500	8	0.733803	0.277711
Skip Strategy	500	9	0.614463	0.301655
Skip Strategy	500	10	0.559409	0.333336
Skip Strategy	500	11	0.6142	0.292187
